# Supplementary material for: Molecular basis for depsipeptide HDAC inhibitor combinatorial biosynthesis
Source: Nat Commun. 2026 Jul 1;17:5508. doi: 10.1038/s41467-026-74383-4 (PMC13324335; doi:10.1038/s41467-026-74383-4)
Supplement: Supplementary file 4 — Source Data [file 41467_2026_74383_MOESM4_ESM.xlsx]

## Sheet: Supplementary Figure 6
Chrom.1		Chrom.1
UV 1_280		UV 2_214
ml	mAU	ml	mAU
0.003	3.00433	0.004	95.4822
0.008	3.00765	0.011	115.161		Elution time	68.632
0.013	3.00902	0.017	132.265		log(Mass)	2.17449
0.018	3.00881	0.023	149.018		mass	149.447
0.023	3.00996	0.029	162.602
0.028	3.01271	0.036	167.867
0.033	3.0138	0.042	167.797
0.038	3.01284	0.048	167.696
0.043	3.01006	0.054	167.59
0.048	3.00538	0.061	167.444
0.053	2.99986	0.067	167.259
0.058	2.99282	0.073	167.056
0.063	2.98453	0.079	166.851
0.068	2.97712	0.086	166.645
0.073	2.97048	0.092	166.415
0.078	2.96436	0.098	166.135
0.083	2.95699	0.104	165.903
0.088	2.94722	0.111	165.737
0.093	2.9373	0.117	165.582
0.098	2.92814	0.123	165.447
0.103	2.92264	0.129	165.324
0.108	2.92091	0.136	165.218
0.113	2.91737	0.142	165.144
0.118	2.91252	0.148	165.093
0.123	2.90999	0.154	165.048
0.128	2.90943	0.161	165.019
0.133	2.90927	0.167	164.981
0.138	2.90872	0.173	164.94
0.143	2.90692	0.179	164.909
0.148	2.90467	0.186	164.884
0.153	2.90307	0.192	164.862
0.158	2.90282	0.198	164.867
0.163	2.90293	0.204	164.885
0.168	2.90089	0.211	164.895
0.173	2.89794	0.217	164.871
0.178	2.89716	0.223	164.863
0.183	2.89725	0.229	164.876
0.188	2.89593	0.236	164.863
0.193	2.89411	0.242	164.864
0.198	2.89315	0.248	164.872
0.203	2.89294	0.254	164.862
0.208	2.89268	0.261	164.859
0.213	2.89241	0.267	164.855
0.218	2.89261	0.273	164.853
0.223	2.89246	0.279	164.893
0.228	2.8919	0.286	164.929
0.233	2.89147	0.292	164.925
0.238	2.89064	0.298	164.905
0.243	2.88896	0.304	164.855
0.248	2.88714	0.311	164.808
0.253	2.88573	0.317	164.802
0.258	2.88496	0.323	164.775
0.263	2.88481	0.329	164.75
0.268	2.88413	0.335	164.764
0.273	2.88261	0.342	164.779
0.278	2.88059	0.348	164.792
0.283	2.87784	0.354	164.799
0.288	2.87434	0.36	164.784
0.293	2.87108	0.367	164.75
0.298	2.86868	0.373	164.718
0.303	2.86736	0.379	164.701
0.308	2.8671	0.385	164.704
0.313	2.86674	0.392	164.681
0.318	2.86533	0.398	164.571
0.323	2.8608	0.404	164.449
0.328	2.85496	0.41	164.357
0.333	2.85118	0.417	164.304
0.338	2.8482	0.423	164.294
0.343	2.845	0.429	164.299
0.348	2.84264	0.435	164.272
0.353	2.84106	0.442	164.2
0.358	2.83907	0.448	164.106
0.363	2.83653	0.454	164.05
0.368	2.83395	0.46	164.02
0.373	2.83182	0.467	163.998
0.378	2.82988	0.473	163.983
0.383	2.82899	0.479	163.945
0.388	2.82957	0.485	163.886
0.393	2.83031	0.492	163.828
0.398	2.83097	0.498	163.804
0.403	2.83101	0.504	163.832
0.408	2.83014	0.51	163.891
0.413	2.82944	0.517	163.927
0.418	2.82917	0.523	164.002
0.423	2.82942	0.529	164.119
0.428	2.82978	0.535	164.215
0.433	2.8296	0.542	164.318
0.438	2.82898	0.548	164.431
0.443	2.82777	0.554	164.541
0.448	2.82658	0.56	164.625
0.453	2.82575	0.567	164.681
0.458	2.82448	0.573	164.742
0.463	2.82284	0.579	164.825
0.468	2.82151	0.585	164.871
0.473	2.82027	0.592	164.827
0.478	2.81837	0.598	164.809
0.483	2.81595	0.604	164.827
0.488	2.81462	0.61	164.843
0.493	2.81528	0.617	164.854
0.498	2.818	0.623	164.876
0.503	2.82366	0.629	164.915
0.508	2.83188	0.635	164.956
0.513	2.84131	0.642	164.969
0.518	2.85155	0.648	164.961
0.523	2.86278	0.654	164.991
0.528	2.8759	0.66	165.008
0.533	2.89303	0.667	165.048
0.538	2.9147	0.673	165.149
0.543	2.93965	0.679	165.233
0.548	2.96728	0.685	165.272
0.553	2.99585	0.692	165.299
0.558	3.02337	0.698	165.315
0.563	3.04816	0.704	165.351
0.568	3.07152	0.71	165.418
0.573	3.09329	0.717	165.456
0.578	3.1134	0.723	165.424
0.583	3.13144	0.729	165.321
0.588	3.14961	0.735	165.15
0.593	3.16523	0.741	165
0.598	3.17531	0.748	164.908
0.603	3.18105	0.754	164.838
0.608	3.18357	0.76	164.779
0.613	3.18267	0.766	164.724
0.618	3.17764	0.773	164.667
0.623	3.17221	0.779	164.632
0.628	3.16682	0.785	164.643
0.633	3.16171	0.791	164.712
0.638	3.15739	0.798	164.775
0.643	3.15362	0.804	164.775
0.648	3.14887	0.81	164.819
0.653	3.14178	0.816	164.859
0.658	3.13492	0.823	164.849
0.663	3.13066	0.829	164.83
0.668	3.12578	0.835	164.809
0.673	3.11909	0.841	164.769
0.678	3.11296	0.848	164.688
0.683	3.1077	0.854	164.594
0.688	3.10218	0.86	164.541
0.693	3.09564	0.866	164.507
0.698	3.08645	0.873	164.449
0.703	3.07561	0.879	164.397
0.708	3.06572	0.885	164.337
0.713	3.05663	0.891	164.252
0.718	3.04694	0.898	164.163
0.723	3.03594	0.904	164.112
0.728	3.02657	0.91	164.105
0.733	3.01795	0.916	164.07
0.738	3.00785	0.923	164.005
0.743	2.99803	0.929	163.944
0.748	2.98971	0.935	163.853
0.753	2.98026	0.941	163.799
0.758	2.97027	0.948	163.805
0.763	2.96265	0.954	163.795
0.768	2.95583	0.96	163.757
0.773	2.94966	0.966	163.739
0.778	2.94484	0.973	163.722
0.783	2.94045	0.979	163.696
0.788	2.93386	0.985	163.667
0.793	2.92596	0.991	163.676
0.798	2.92025	0.998	163.678
0.803	2.91595	1.004	163.636
0.808	2.90936	1.01	163.633
0.813	2.90156	1.016	163.697
0.818	2.8968	1.023	163.766
0.823	2.89397	1.029	163.719
0.828	2.89077	1.035	163.671
0.833	2.88569	1.041	163.695
0.838	2.87751	1.048	163.757
0.843	2.8699	1.054	163.811
0.848	2.86467	1.06	163.837
0.853	2.85878	1.066	163.846
0.858	2.85209	1.073	163.801
0.863	2.84597	1.079	163.737
0.868	2.84116	1.085	163.718
0.873	2.83841	1.091	163.781
0.878	2.83575	1.098	163.844
0.883	2.83071	1.104	163.869
0.888	2.82492	1.11	163.852
0.893	2.81941	1.116	163.827
0.898	2.8148	1.122	163.821
0.903	2.81133	1.129	163.861
0.908	2.80709	1.135	163.918
0.913	2.80236	1.141	163.948
0.918	2.79779	1.147	163.985
0.923	2.7929	1.154	164.012
0.928	2.78734	1.16	163.962
0.933	2.78073	1.166	163.891
0.938	2.7733	1.172	163.834
0.943	2.76649	1.179	163.808
0.948	2.76075	1.185	163.821
0.953	2.75519	1.191	163.81
0.958	2.74998	1.197	163.764
0.963	2.74465	1.204	163.668
0.968	2.73916	1.21	163.581
0.973	2.73395	1.216	163.562
0.978	2.72951	1.222	163.581
0.983	2.72663	1.229	163.61
0.988	2.72447	1.235	163.652
0.993	2.7218	1.241	163.679
0.998	2.71817	1.247	163.697
1.003	2.71358	1.254	163.681
1.008	2.70966	1.26	163.605
1.013	2.70693	1.266	163.574
1.018	2.70481	1.272	163.535
1.023	2.70357	1.279	163.521
1.028	2.70273	1.285	163.558
1.033	2.7018	1.291	163.574
1.038	2.70103	1.297	163.543
1.042	2.69955	1.304	163.509
1.047	2.69699	1.31	163.466
1.052	2.69453	1.316	163.443
1.057	2.69206	1.322	163.477
1.062	2.6901	1.329	163.514
1.067	2.68826	1.335	163.532
1.072	2.68564	1.341	163.508
1.077	2.6824	1.347	163.499
1.082	2.67873	1.354	163.511
1.087	2.67492	1.36	163.523
1.092	2.67049	1.366	163.529
1.097	2.66533	1.372	163.537
1.102	2.65998	1.379	163.569
1.107	2.65363	1.385	163.606
1.112	2.64593	1.391	163.636
1.117	2.63937	1.397	163.645
1.122	2.63414	1.404	163.622
1.127	2.62866	1.41	163.549
1.132	2.62294	1.416	163.422
1.137	2.61812	1.422	163.362
1.142	2.61379	1.429	163.35
1.147	2.60862	1.435	163.337
1.152	2.60318	1.441	163.337
1.157	2.59725	1.447	163.361
1.162	2.59078	1.454	163.371
1.167	2.58561	1.46	163.411
1.172	2.58156	1.466	163.44
1.177	2.57806	1.472	163.464
1.182	2.57509	1.479	163.571
1.187	2.57295	1.485	163.617
1.192	2.57005	1.491	163.574
1.197	2.56554	1.497	163.543
1.202	2.56002	1.504	163.484
1.207	2.55455	1.51	163.42
1.212	2.54913	1.516	163.408
1.217	2.54559	1.522	163.411
1.222	2.54544	1.528	163.447
1.227	2.54386	1.535	163.504
1.232	2.54019	1.541	163.549
1.237	2.53739	1.547	163.628
1.242	2.53464	1.553	163.71
1.247	2.52959	1.56	163.742
1.252	2.52393	1.566	163.734
1.257	2.52067	1.572	163.712
1.262	2.51784	1.578	163.714
1.267	2.51409	1.585	163.707
1.272	2.51095	1.591	163.674
1.277	2.50898	1.597	163.683
1.282	2.50644	1.603	163.669
1.287	2.50382	1.61	163.634
1.292	2.50131	1.616	163.659
1.297	2.49786	1.622	163.744
1.302	2.49384	1.628	163.863
1.307	2.49021	1.635	163.891
1.312	2.48786	1.641	163.865
1.317	2.48501	1.647	163.84
1.322	2.48086	1.653	163.797
1.327	2.47678	1.66	163.741
1.332	2.47298	1.666	163.702
1.337	2.46838	1.672	163.658
1.342	2.46263	1.678	163.633
1.347	2.45656	1.685	163.6
1.352	2.45092	1.691	163.544
1.357	2.44684	1.697	163.592
1.362	2.44366	1.703	163.652
1.367	2.44159	1.71	163.671
1.372	2.43954	1.716	163.696
1.377	2.43597	1.722	163.665
1.382	2.43196	1.728	163.568
1.387	2.42857	1.735	163.554
1.392	2.42597	1.741	163.548
1.397	2.42461	1.747	163.526
1.402	2.42316	1.753	163.494
1.407	2.42092	1.76	163.405
1.412	2.41862	1.766	163.306
1.417	2.41616	1.772	163.347
1.422	2.41332	1.778	163.38
1.427	2.40991	1.785	163.432
1.432	2.40735	1.791	163.603
1.437	2.40654	1.797	163.66
1.442	2.40522	1.803	163.64
1.447	2.40248	1.81	163.621
1.452	2.39884	1.816	163.641
1.457	2.39445	1.822	163.705
1.462	2.38999	1.828	163.768
1.467	2.3863	1.835	163.708
1.472	2.38293	1.841	163.654
1.477	2.37998	1.847	163.606
1.482	2.37718	1.853	163.513
1.487	2.37391	1.86	163.47
1.492	2.36903	1.866	163.488
1.497	2.36187	1.872	163.586
1.502	2.35583	1.878	163.689
1.507	2.3512	1.885	163.777
1.512	2.34689	1.891	163.833
1.517	2.34341	1.897	163.845
1.522	2.34055	1.903	163.841
1.527	2.33865	1.91	163.882
1.532	2.33696	1.916	163.917
1.537	2.3347	1.922	163.958
1.542	2.33104	1.928	163.985
1.547	2.32744	1.934	163.961
1.552	2.32448	1.941	163.94
1.557	2.32103	1.947	163.937
1.562	2.3171	1.953	163.965
1.567	2.3138	1.959	164.069
1.572	2.31098	1.966	164.214
1.577	2.30785	1.972	164.267
1.582	2.30415	1.978	164.279
1.587	2.29961	1.984	164.279
1.592	2.29465	1.991	164.287
1.597	2.28928	1.997	164.28
1.602	2.28452	2.003	164.265
1.607	2.28125	2.009	164.223
1.612	2.27839	2.016	164.157
1.617	2.27595	2.022	164.07
1.622	2.2734	2.028	164.034
1.627	2.2703	2.034	164.056
1.632	2.26707	2.041	164.053
1.637	2.2633	2.047	163.986
1.642	2.2593	2.053	163.912
1.647	2.25523	2.059	163.833
1.652	2.25201	2.066	163.761
1.657	2.24955	2.072	163.739
1.662	2.24714	2.078	163.742
1.667	2.24367	2.084	163.747
1.672	2.23838	2.091	163.73
1.677	2.23364	2.097	163.674
1.682	2.23013	2.103	163.613
1.687	2.22735	2.109	163.601
1.692	2.22508	2.116	163.583
1.697	2.22314	2.122	163.57
1.702	2.221	2.128	163.572
1.707	2.21851	2.134	163.529
1.712	2.21549	2.141	163.482
1.717	2.2125	2.147	163.436
1.722	2.2094	2.153	163.34
1.727	2.20525	2.159	163.298
1.732	2.20249	2.166	163.359
1.737	2.20086	2.172	163.425
1.742	2.19851	2.178	163.481
1.747	2.19563	2.184	163.512
1.752	2.19197	2.191	163.496
1.757	2.18781	2.197	163.525
1.762	2.18377	2.203	163.614
1.767	2.18051	2.209	163.661
1.772	2.17899	2.216	163.721
1.777	2.17663	2.222	163.786
1.782	2.17327	2.228	163.74
1.787	2.17142	2.234	163.718
1.792	2.17079	2.241	163.722
1.797	2.16992	2.247	163.648
1.802	2.16869	2.253	163.608
1.807	2.16648	2.259	163.604
1.812	2.16394	2.266	163.559
1.817	2.16148	2.272	163.576
1.822	2.15906	2.278	163.588
1.827	2.1571	2.284	163.517
1.832	2.15489	2.291	163.515
1.837	2.15267	2.297	163.51
1.842	2.1501	2.303	163.457
1.847	2.1473	2.309	163.503
1.852	2.14568	2.315	163.526
1.857	2.14433	2.322	163.475
1.862	2.14158	2.328	163.459
1.867	2.1377	2.334	163.435
1.872	2.13164	2.34	163.376
1.877	2.12641	2.347	163.428
1.882	2.12417	2.353	163.466
1.887	2.1218	2.359	163.456
1.892	2.11925	2.365	163.412
1.897	2.11651	2.372	163.369
1.902	2.11361	2.378	163.369
1.907	2.1098	2.384	163.381
1.912	2.10492	2.39	163.341
1.917	2.09901	2.397	163.283
1.922	2.09378	2.403	163.243
1.927	2.08976	2.409	163.143
1.932	2.08779	2.415	163.025
1.937	2.08754	2.422	162.952
1.942	2.0846	2.428	162.969
1.947	2.07954	2.434	163.006
1.952	2.0744	2.44	163.012
1.957	2.06943	2.447	162.945
1.962	2.06537	2.453	162.884
1.967	2.06278	2.459	162.909
1.972	2.06176	2.465	162.899
1.977	2.05956	2.472	162.885
1.982	2.05553	2.478	162.875
1.987	2.05129	2.484	162.843
1.992	2.0465	2.49	162.771
1.997	2.04152	2.497	162.663
2.002	2.03685	2.503	162.554
2.007	2.03375	2.509	162.508
2.012	2.0307	2.515	162.461
2.017	2.02784	2.522	162.381
2.022	2.02449	2.528	162.389
2.027	2.02086	2.534	162.428
2.032	2.01692	2.54	162.461
2.037	2.01264	2.547	162.505
2.042	2.00978	2.553	162.57
2.047	2.00802	2.559	162.659
2.052	2.00716	2.565	162.734
2.057	2.00683	2.572	162.798
2.062	2.007	2.578	162.833
2.067	2.00722	2.584	162.844
2.072	2.00728	2.59	162.826
2.077	2.00617	2.597	162.792
2.082	2.00256	2.603	162.728
2.087	1.99847	2.609	162.706
2.092	1.99447	2.615	162.698
2.097	1.99217	2.622	162.646
2.102	1.99065	2.628	162.612
2.107	1.98796	2.634	162.621
2.112	1.98476	2.64	162.689
2.117	1.98188	2.647	162.678
2.122	1.97883	2.653	162.622
2.127	1.97477	2.659	162.566
2.132	1.97095	2.665	162.606
2.137	1.96825	2.672	162.642
2.142	1.96693	2.678	162.674
2.147	1.9658	2.684	162.72
2.152	1.96516	2.69	162.759
2.157	1.96495	2.697	162.794
2.162	1.96234	2.703	162.764
2.167	1.95891	2.709	162.805
2.172	1.95719	2.715	162.922
2.177	1.95561	2.721	162.978
2.182	1.95363	2.728	162.985
2.187	1.95259	2.734	162.978
2.192	1.95301	2.74	162.902
2.197	1.95294	2.746	162.83
2.202	1.95197	2.753	162.762
2.207	1.95097	2.759	162.755
2.212	1.94897	2.765	162.76
2.217	1.94603	2.771	162.734
2.222	1.94329	2.778	162.678
2.227	1.94198	2.784	162.699
2.232	1.94047	2.79	162.708
2.237	1.93783	2.796	162.672
2.242	1.93484	2.803	162.754
2.247	1.93082	2.809	162.853
2.252	1.92546	2.815	162.9
2.257	1.91796	2.821	162.801
2.262	1.91182	2.828	162.725
2.267	1.90776	2.834	162.697
2.272	1.90432	2.84	162.733
2.277	1.90036	2.846	162.767
2.282	1.89563	2.853	162.795
2.287	1.89074	2.859	162.795
2.292	1.88652	2.865	162.748
2.297	1.88227	2.871	162.706
2.302	1.87747	2.878	162.69
2.307	1.87293	2.884	162.739
2.312	1.86885	2.89	162.787
2.317	1.8662	2.896	162.808
2.322	1.86433	2.903	162.827
2.327	1.86138	2.909	162.842
2.332	1.85835	2.915	162.836
2.337	1.85498	2.921	162.841
2.342	1.85105	2.928	162.804
2.347	1.8487	2.934	162.755
2.352	1.84652	2.94	162.779
2.357	1.84383	2.946	162.778
2.362	1.84152	2.953	162.736
2.367	1.83954	2.959	162.708
2.372	1.83766	2.965	162.603
2.377	1.83543	2.971	162.481
2.382	1.83306	2.978	162.383
2.387	1.83059	2.984	162.377
2.392	1.82824	2.99	162.43
2.397	1.8259	2.996	162.469
2.402	1.82219	3.003	162.438
2.407	1.81765	3.009	162.421
2.412	1.81386	3.015	162.457
2.417	1.81008	3.021	162.496
2.422	1.80614	3.028	162.547
2.427	1.80247	3.034	162.615
2.432	1.79911	3.04	162.698
2.437	1.79602	3.046	162.724
2.442	1.79279	3.053	162.698
2.447	1.78937	3.059	162.699
2.452	1.78564	3.065	162.739
2.457	1.78192	3.071	162.812
2.462	1.78002	3.078	162.87
2.467	1.77983	3.084	162.905
2.472	1.77785	3.09	162.927
2.477	1.77375	3.096	162.956
2.482	1.77064	3.103	163.018
2.487	1.76847	3.109	163.098
2.492	1.76633	3.115	163.107
2.497	1.76408	3.121	163.151
2.502	1.76132	3.127	163.162
2.507	1.75883	3.134	163.055
2.512	1.75792	3.14	163.007
2.517	1.75577	3.146	163.001
2.521	1.7515	3.152	163.033
2.526	1.74834	3.159	163.023
2.531	1.74625	3.165	162.98
2.536	1.74426	3.171	162.945
2.541	1.74224	3.177	162.97
2.546	1.74087	3.184	162.956
2.551	1.7391	3.19	162.954
2.556	1.73473	3.196	163.023
2.561	1.73094	3.202	163.006
2.566	1.72895	3.209	162.938
2.571	1.72556	3.215	162.922
2.576	1.72089	3.221	162.941
2.581	1.71777	3.227	162.936
2.586	1.71526	3.234	162.862
2.591	1.71314	3.24	162.842
2.596	1.71177	3.246	162.828
2.601	1.71049	3.252	162.806
2.606	1.7083	3.259	162.797
2.611	1.70635	3.265	162.858
2.616	1.70572	3.271	162.971
2.621	1.70636	3.277	162.952
2.626	1.70626	3.284	162.925
2.631	1.70565	3.29	162.922
2.636	1.70509	3.296	162.985
2.641	1.7042	3.302	163.007
2.646	1.7037	3.309	163.006
2.651	1.70257	3.315	162.986
2.656	1.69935	3.321	162.982
2.661	1.69647	3.327	162.957
2.666	1.69397	3.334	162.906
2.671	1.69086	3.34	162.882
2.676	1.68899	3.346	162.873
2.681	1.6865	3.352	162.883
2.686	1.68191	3.359	162.852
2.691	1.67775	3.365	162.855
2.696	1.67478	3.371	162.9
2.701	1.67341	3.377	162.956
2.706	1.67192	3.384	162.976
2.711	1.66916	3.39	162.96
2.716	1.66631	3.396	162.98
2.721	1.66464	3.402	163.034
2.726	1.66299	3.409	163.088
2.731	1.65981	3.415	163.121
2.736	1.65552	3.421	163.118
2.741	1.65101	3.427	163.078
2.746	1.64877	3.434	163.093
2.751	1.64735	3.44	163.074
2.756	1.64445	3.446	163.071
2.761	1.64071	3.452	163.112
2.766	1.63607	3.459	163.079
2.771	1.63203	3.465	163.008
2.776	1.63078	3.471	162.9
2.781	1.62977	3.477	162.837
2.786	1.62963	3.484	162.815
2.791	1.62979	3.49	162.761
2.796	1.62966	3.496	162.667
2.801	1.62922	3.502	162.63
2.806	1.62833	3.509	162.617
2.811	1.62599	3.515	162.607
2.816	1.62294	3.521	162.645
2.821	1.61953	3.527	162.725
2.826	1.61716	3.533	162.842
2.831	1.61764	3.54	162.876
2.836	1.61654	3.546	162.912
2.841	1.61345	3.552	163.012
2.846	1.60903	3.558	163.018
2.851	1.60429	3.565	162.99
2.856	1.60227	3.571	162.952
2.861	1.60078	3.577	162.858
2.866	1.59803	3.583	162.77
2.871	1.59517	3.59	162.77
2.876	1.59285	3.596	162.754
2.881	1.59204	3.602	162.746
2.886	1.59341	3.608	162.71
2.891	1.59186	3.615	162.651
2.896	1.588	3.621	162.633
2.901	1.58445	3.627	162.628
2.906	1.58039	3.633	162.662
2.911	1.57701	3.64	162.722
2.916	1.57333	3.646	162.735
2.921	1.5698	3.652	162.61
2.926	1.56747	3.658	162.522
2.931	1.56727	3.665	162.496
2.936	1.56789	3.671	162.509
2.941	1.56912	3.677	162.546
2.946	1.56851	3.683	162.599
2.951	1.56713	3.69	162.643
2.956	1.56618	3.696	162.629
2.961	1.56466	3.702	162.627
2.966	1.56678	3.708	162.71
2.971	1.56989	3.715	162.751
2.976	1.57117	3.721	162.728
2.981	1.57112	3.727	162.718
2.986	1.56869	3.733	162.753
2.991	1.56567	3.74	162.768
2.996	1.56181	3.746	162.695
3.001	1.55705	3.752	162.606
3.006	1.55167	3.758	162.532
3.011	1.54803	3.765	162.49
3.016	1.54571	3.771	162.399
3.021	1.5451	3.777	162.414
3.026	1.54408	3.783	162.519
3.031	1.54128	3.79	162.539
3.036	1.53893	3.796	162.49
3.041	1.53679	3.802	162.404
3.046	1.53537	3.808	162.361
3.051	1.53454	3.815	162.33
3.056	1.53264	3.821	162.287
3.061	1.52995	3.827	162.274
3.066	1.5306	3.833	162.245
3.071	1.53244	3.84	162.187
3.076	1.53234	3.846	162.102
3.081	1.5323	3.852	162.007
3.086	1.53048	3.858	161.914
3.091	1.52825	3.865	161.913
3.096	1.52748	3.871	161.969
3.101	1.5268	3.877	162.047
3.106	1.52477	3.883	162.067
3.111	1.52374	3.89	162.022
3.116	1.52419	3.896	161.995
3.121	1.527	3.902	162.023
3.126	1.52926	3.908	161.978
3.131	1.52697	3.914	161.981
3.136	1.52401	3.921	162.036
3.141	1.51954	3.927	162.003
3.146	1.5166	3.933	161.929
3.151	1.51643	3.939	161.845
3.156	1.51549	3.946	161.919
3.161	1.51466	3.952	162.018
3.166	1.51475	3.958	162.112
3.171	1.51409	3.964	162.092
3.176	1.51161	3.971	162.097
3.181	1.50896	3.977	162.077
3.186	1.50608	3.983	161.973
3.191	1.50381	3.989	161.974
3.196	1.50339	3.996	162.047
3.201	1.50325	4.002	162.131
3.206	1.50261	4.008	162.108
3.211	1.50131	4.014	162.05
3.216	1.49943	4.021	161.968
3.221	1.49505	4.027	161.938
3.226	1.49008	4.033	161.942
3.231	1.48791	4.039	162.007
3.236	1.48602	4.046	162.065
3.241	1.48478	4.052	162.045
3.246	1.48255	4.058	161.978
3.251	1.4778	4.064	161.904
3.256	1.47333	4.071	161.87
3.261	1.46976	4.077	161.863
3.266	1.46819	4.083	161.79
3.271	1.46742	4.089	161.739
3.276	1.4656	4.096	161.682
3.281	1.4642	4.102	161.562
3.286	1.46493	4.108	161.564
3.291	1.46473	4.114	161.607
3.296	1.46226	4.121	161.626
3.301	1.45977	4.127	161.668
3.306	1.45801	4.133	161.705
3.311	1.45897	4.139	161.737
3.316	1.46084	4.146	161.826
3.321	1.46079	4.152	161.892
3.326	1.45971	4.158	161.946
3.331	1.45523	4.164	161.955
3.336	1.45084	4.171	161.906
3.341	1.44744	4.177	161.866
3.346	1.44395	4.183	161.912
3.351	1.44081	4.189	161.956
3.356	1.43966	4.196	161.961
3.361	1.43931	4.202	161.939
3.366	1.43658	4.208	161.922
3.371	1.433	4.214	161.893
3.376	1.42999	4.221	161.867
3.381	1.42737	4.227	161.921
3.386	1.42393	4.233	161.995
3.391	1.42158	4.239	161.935
3.396	1.42092	4.246	161.862
3.401	1.41994	4.252	161.816
3.406	1.41879	4.258	161.822
3.411	1.41632	4.264	161.849
3.416	1.41256	4.271	161.887
3.421	1.40897	4.277	161.906
3.426	1.40628	4.283	161.979
3.431	1.40469	4.289	162.059
3.436	1.40243	4.296	162.051
3.441	1.39845	4.302	162.142
3.446	1.39518	4.308	162.203
3.451	1.39314	4.314	162.273
3.456	1.39134	4.32	162.289
3.461	1.39029	4.327	162.296
3.466	1.38845	4.333	162.316
3.471	1.38606	4.339	162.317
3.476	1.38507	4.345	162.254
3.481	1.38369	4.352	162.177
3.486	1.38031	4.358	162.248
3.491	1.37689	4.364	162.271
3.496	1.37298	4.37	162.222
3.501	1.36978	4.377	162.174
3.506	1.36874	4.383	162.18
3.511	1.36757	4.389	162.202
3.516	1.36612	4.395	162.081
3.521	1.3632	4.402	162.107
3.526	1.35918	4.408	162.208
3.531	1.35375	4.414	162.202
3.536	1.34734	4.42	162.145
3.541	1.34495	4.427	162.141
3.546	1.34364	4.433	162.176
3.551	1.34059	4.439	162.159
3.556	1.33865	4.445	162.111
3.561	1.33906	4.452	162.025
3.566	1.33799	4.458	162.146
3.571	1.33548	4.464	162.191
3.576	1.33312	4.47	162.152
3.581	1.33078	4.477	162.177
3.586	1.3281	4.483	162.153
3.591	1.32548	4.489	162.088
3.596	1.3276	4.495	162.054
3.601	1.32876	4.502	162.059
3.606	1.32726	4.508	162.097
3.611	1.32701	4.514	162.112
3.616	1.32667	4.52	162.083
3.621	1.32461	4.527	162.048
3.626	1.32144	4.533	162
3.631	1.31961	4.539	161.969
3.636	1.31842	4.545	161.961
3.641	1.31665	4.552	162.007
3.646	1.31475	4.558	162.021
3.651	1.31347	4.564	161.995
3.656	1.31124	4.57	161.944
3.661	1.3081	4.577	161.968
3.666	1.30492	4.583	161.956
3.671	1.302	4.589	161.9
3.676	1.29971	4.595	161.864
3.681	1.29753	4.602	161.872
3.686	1.29607	4.608	161.914
3.691	1.2948	4.614	161.918
3.696	1.29127	4.62	161.945
3.701	1.28687	4.627	161.984
3.706	1.28368	4.633	162.007
3.711	1.28122	4.639	162.024
3.716	1.28102	4.645	162.06
3.721	1.28059	4.652	162.093
3.726	1.27785	4.658	162.122
3.731	1.27507	4.664	162.114
3.736	1.27413	4.67	162.069
3.741	1.27329	4.677	162.08
3.746	1.27142	4.683	162.095
3.751	1.26903	4.689	162.086
3.756	1.26683	4.695	162.1
3.761	1.26721	4.702	162.123
3.766	1.26787	4.708	162.184
3.771	1.26786	4.714	162.251
3.776	1.2672	4.72	162.291
3.781	1.26489	4.726	162.297
3.786	1.26364	4.733	162.308
3.791	1.26426	4.739	162.269
3.796	1.26291	4.745	162.215
3.801	1.25838	4.751	162.244
3.806	1.25594	4.758	162.232
3.811	1.2553	4.764	162.181
3.816	1.25418	4.77	162.128
3.821	1.25256	4.776	162.112
3.826	1.2498	4.783	162.128
3.831	1.24704	4.789	162.161
3.836	1.24426	4.795	162.208
3.841	1.24189	4.801	162.254
3.846	1.24151	4.808	162.266
3.851	1.24059	4.814	162.264
3.856	1.23928	4.82	162.312
3.861	1.24025	4.826	162.384
3.866	1.24236	4.833	162.366
3.871	1.2411	4.839	162.332
3.876	1.23862	4.845	162.301
3.881	1.23707	4.851	162.322
3.886	1.2356	4.858	162.364
3.891	1.23412	4.864	162.421
3.896	1.23289	4.87	162.448
3.901	1.23258	4.876	162.412
3.906	1.2319	4.883	162.366
3.911	1.23125	4.889	162.335
3.916	1.23028	4.895	162.286
3.921	1.22896	4.901	162.215
3.926	1.22669	4.908	162.111
3.931	1.22448	4.914	162.067
3.936	1.22493	4.92	162.013
3.941	1.22534	4.926	161.966
3.946	1.22514	4.933	161.997
3.951	1.2248	4.939	162.034
3.956	1.22378	4.945	162.05
3.961	1.22176	4.951	162.012
3.965	1.21863	4.958	162.023
3.97	1.21495	4.964	162.058
3.975	1.2112	4.97	162.169
3.98	1.20711	4.976	162.196
3.985	1.20263	4.983	162.192
3.99	1.19983	4.989	162.168
3.995	1.19725	4.995	162.154
4	1.19296	5.001	162.164
4.005	1.18946	5.008	162.088
4.01	1.18742	5.014	162.17
4.015	1.18557	5.02	162.257
4.02	1.18313	5.026	162.332
4.025	1.18334	5.033	162.387
4.03	1.18473	5.039	162.417
4.035	1.18466	5.045	162.462
4.04	1.1843	5.051	162.529
4.045	1.18358	5.058	162.548
4.05	1.18216	5.064	162.55
4.055	1.18072	5.07	162.531
4.06	1.17984	5.076	162.465
4.065	1.17894	5.083	162.39
4.07	1.17684	5.089	162.317
4.075	1.17404	5.095	162.269
4.08	1.17319	5.101	162.24
4.085	1.17275	5.107	162.229
4.09	1.1698	5.114	162.217
4.095	1.1671	5.12	162.176
4.1	1.16496	5.126	162.126
4.105	1.1634	5.132	162.101
4.11	1.16246	5.139	162.062
4.115	1.16086	5.145	162.022
4.12	1.1589	5.151	162.002
4.125	1.15822	5.157	161.996
4.13	1.15861	5.164	161.991
4.135	1.15813	5.17	161.969
4.14	1.15664	5.176	161.971
4.145	1.15419	5.182	161.985
4.15	1.15174	5.189	161.973
4.155	1.1494	5.195	161.925
4.16	1.14736	5.201	161.892
4.165	1.14482	5.207	161.9
4.17	1.14268	5.214	161.907
4.175	1.14227	5.22	161.861
4.18	1.14159	5.226	161.783
4.185	1.14065	5.232	161.74
4.19	1.13793	5.239	161.719
4.195	1.13453	5.245	161.724
4.2	1.13294	5.251	161.742
4.205	1.13111	5.257	161.758
4.21	1.13034	5.264	161.748
4.215	1.12981	5.27	161.71
4.22	1.12741	5.276	161.701
4.225	1.12572	5.282	161.722
4.23	1.12563	5.289	161.721
4.235	1.12413	5.295	161.692
4.24	1.12116	5.301	161.643
4.245	1.11793	5.307	161.599
4.25	1.11437	5.314	161.593
4.255	1.11312	5.32	161.581
4.26	1.11269	5.326	161.542
4.265	1.11319	5.332	161.496
4.27	1.11337	5.339	161.409
4.275	1.11196	5.345	161.318
4.28	1.11131	5.351	161.31
4.285	1.11044	5.357	161.35
4.29	1.10888	5.364	161.413
4.295	1.10733	5.37	161.434
4.3	1.10656	5.376	161.431
4.305	1.10539	5.382	161.443
4.31	1.10411	5.389	161.486
4.315	1.10214	5.395	161.528
4.32	1.09712	5.401	161.575
4.325	1.09156	5.407	161.594
4.33	1.09058	5.414	161.549
4.335	1.08979	5.42	161.468
4.34	1.08671	5.426	161.374
4.345	1.08465	5.432	161.297
4.35	1.08363	5.439	161.259
4.355	1.08197	5.445	161.271
4.36	1.07999	5.451	161.281
4.365	1.07885	5.457	161.284
4.37	1.07794	5.464	161.289
4.375	1.07815	5.47	161.316
4.38	1.07891	5.476	161.375
4.385	1.07761	5.482	161.439
4.39	1.07435	5.489	161.494
4.395	1.07054	5.495	161.589
4.4	1.06858	5.501	161.649
4.405	1.0673	5.507	161.627
4.41	1.0667	5.513	161.603
4.415	1.06772	5.52	161.587
4.42	1.06726	5.526	161.602
4.425	1.06541	5.532	161.656
4.43	1.06341	5.538	161.711
4.435	1.06127	5.545	161.747
4.44	1.05976	5.551	161.753
4.445	1.06008	5.557	161.731
4.45	1.06261	5.563	161.755
4.455	1.06321	5.57	161.893
4.46	1.06169	5.576	162.011
4.465	1.06096	5.582	162.089
4.47	1.06091	5.588	162.13
4.475	1.05753	5.595	162.138
4.48	1.05384	5.601	162.111
4.485	1.05451	5.607	162.055
4.49	1.05564	5.613	162.082
4.495	1.05558	5.62	162.17
4.5	1.0549	5.626	162.21
4.505	1.05282	5.632	162.218
4.51	1.05126	5.638	162.23
4.515	1.05082	5.645	162.166
4.52	1.05055	5.651	162.153
4.525	1.04999	5.657	162.188
4.53	1.04811	5.663	162.239
4.535	1.04603	5.67	162.264
4.54	1.04434	5.676	162.207
4.545	1.04208	5.682	162.115
4.55	1.03905	5.688	162.03
4.555	1.03635	5.695	161.923
4.56	1.03286	5.701	161.858
4.565	1.03071	5.707	161.87
4.57	1.02961	5.713	161.838
4.575	1.0269	5.72	161.793
4.58	1.0243	5.726	161.803
4.585	1.02167	5.732	161.872
4.59	1.01865	5.738	161.929
4.595	1.0173	5.745	161.94
4.6	1.01569	5.751	161.957
4.605	1.01255	5.757	161.969
4.61	1.00958	5.763	161.971
4.615	1.00734	5.77	161.989
4.62	1.00647	5.776	161.984
4.625	1.00609	5.782	161.923
4.63	1.00474	5.788	161.818
4.635	1.00339	5.795	161.758
4.64	1.00137	5.801	161.799
4.645	0.999815	5.807	161.833
4.65	0.998437	5.813	161.844
4.655	0.996623	5.82	161.826
4.66	0.995702	5.826	161.756
4.665	0.996562	5.832	161.726
4.67	0.998571	5.838	161.775
4.675	0.99929	5.845	161.807
4.68	0.999384	5.851	161.837
4.685	0.997633	5.857	161.839
4.69	0.994731	5.863	161.743
4.695	0.992812	5.87	161.654
4.7	0.991295	5.876	161.571
4.705	0.991493	5.882	161.538
4.71	0.992401	5.888	161.592
4.715	0.993667	5.895	161.641
4.72	0.993471	5.901	161.599
4.725	0.991509	5.907	161.621
4.73	0.988953	5.913	161.665
4.735	0.986231	5.919	161.696
4.74	0.984309	5.926	161.746
4.745	0.983008	5.932	161.824
4.75	0.984794	5.938	161.921
4.755	0.986264	5.944	161.947
4.76	0.985313	5.951	161.894
4.765	0.982723	5.957	161.828
4.77	0.977114	5.963	161.857
4.775	0.973106	5.969	161.878
4.78	0.971051	5.976	161.859
4.785	0.97134	5.982	161.849
4.79	0.972658	5.988	161.86
4.795	0.9717	5.994	161.886
4.8	0.969945	6.001	161.925
4.805	0.969438	6.007	161.968
4.81	0.969094	6.013	161.991
4.815	0.969474	6.019	162.01
4.82	0.969372	6.026	161.974
4.825	0.966494	6.032	161.926
4.83	0.968244	6.038	161.924
4.835	0.973512	6.044	161.921
4.84	0.974433	6.051	161.92
4.845	0.973912	6.057	161.921
4.85	0.972548	6.063	161.898
4.855	0.971823	6.069	161.89
4.86	0.9714	6.076	161.918
4.865	0.970705	6.082	161.941
4.87	0.969698	6.088	161.973
4.875	0.968395	6.094	162.022
4.88	0.966968	6.101	162.049
4.885	0.968256	6.107	162.042
4.89	0.970391	6.113	161.973
4.895	0.967412	6.119	161.915
4.9	0.964565	6.126	161.872
4.905	0.96171	6.132	161.861
4.91	0.958805	6.138	161.927
4.915	0.957509	6.144	162.006
4.92	0.95699	6.151	162.041
4.925	0.955183	6.157	162.011
4.93	0.952367	6.163	161.98
4.935	0.949369	6.169	161.986
4.94	0.945606	6.176	162.036
4.945	0.941986	6.182	162.085
4.95	0.939567	6.188	162.126
4.955	0.937319	6.194	162.101
4.96	0.935359	6.201	162.004
4.965	0.934553	6.207	161.93
4.97	0.934041	6.213	161.947
4.975	0.93227	6.219	161.942
4.98	0.931075	6.226	161.915
4.985	0.932098	6.232	161.897
4.99	0.934561	6.238	161.932
4.995	0.935865	6.244	161.955
5	0.9357	6.251	161.99
5.005	0.938036	6.257	162.095
5.01	0.938763	6.263	162.177
5.015	0.941382	6.269	162.191
5.02	0.942716	6.276	162.129
5.025	0.943036	6.282	162.13
5.03	0.941858	6.288	162.154
5.035	0.939778	6.294	162.187
5.04	0.938115	6.301	162.239
5.045	0.93569	6.307	162.286
5.05	0.933868	6.313	162.262
5.055	0.932956	6.319	162.16
5.06	0.933347	6.325	162.081
5.065	0.932779	6.332	162.057
5.07	0.930439	6.338	162.064
5.075	0.926403	6.344	162.074
5.08	0.921941	6.35	162.085
5.085	0.919677	6.357	162.081
5.09	0.918492	6.363	161.996
5.095	0.91707	6.369	161.886
5.1	0.91638	6.375	161.856
5.105	0.918728	6.382	161.882
5.11	0.920409	6.388	161.915
5.115	0.921404	6.394	161.921
5.12	0.921114	6.4	161.934
5.125	0.91991	6.407	161.965
5.13	0.919927	6.413	162.009
5.135	0.920363	6.419	162.039
5.14	0.922201	6.425	162.083
5.145	0.92284	6.432	162.135
5.15	0.918118	6.438	162.168
5.155	0.914643	6.444	162.191
5.16	0.914952	6.45	162.196
5.165	0.914103	6.457	162.179
5.17	0.91169	6.463	162.166
5.175	0.908255	6.469	162.16
5.18	0.904619	6.475	162.115
5.185	0.902819	6.482	162.088
5.19	0.901611	6.488	162.072
5.195	0.901062	6.494	161.993
5.2	0.90021	6.5	161.954
5.205	0.89895	6.507	161.965
5.21	0.898992	6.513	161.954
5.215	0.900277	6.519	161.96
5.22	0.900165	6.525	161.93
5.225	0.89952	6.532	161.867
5.23	0.900663	6.538	161.855
5.235	0.902319	6.544	161.828
5.24	0.901795	6.55	161.763
5.245	0.900048	6.557	161.784
5.25	0.897883	6.563	161.733
5.255	0.895524	6.569	161.597
5.26	0.892436	6.575	161.555
5.265	0.889549	6.582	161.524
5.27	0.887382	6.588	161.486
5.275	0.885371	6.594	161.467
5.28	0.882617	6.6	161.431
5.285	0.879885	6.607	161.403
5.29	0.877129	6.613	161.402
5.295	0.872505	6.619	161.38
5.3	0.868714	6.625	161.367
5.305	0.866243	6.632	161.409
5.31	0.863929	6.638	161.353
5.315	0.863724	6.644	161.265
5.32	0.863668	6.65	161.254
5.325	0.863143	6.657	161.25
5.33	0.862709	6.663	161.231
5.335	0.862905	6.669	161.168
5.34	0.863858	6.675	161.117
5.345	0.864416	6.682	161.102
5.35	0.86261	6.688	161.133
5.355	0.860355	6.694	161.14
5.36	0.85955	6.7	161.187
5.365	0.859874	6.706	161.262
5.37	0.862184	6.713	161.274
5.375	0.863213	6.719	161.304
5.38	0.86376	6.725	161.401
5.385	0.864084	6.731	161.427
5.39	0.863509	6.738	161.424
5.395	0.862114	6.744	161.443
5.4	0.860989	6.75	161.412
5.405	0.859993	6.756	161.407
5.41	0.859902	6.763	161.455
5.415	0.862812	6.769	161.488
5.42	0.864934	6.775	161.502
5.425	0.865474	6.781	161.454
5.43	0.864668	6.788	161.398
5.435	0.862609	6.794	161.433
5.44	0.860519	6.8	161.426
5.445	0.858945	6.806	161.337
5.45	0.85953	6.813	161.309
5.455	0.859922	6.819	161.319
5.46	0.858753	6.825	161.262
5.465	0.858248	6.831	161.231
5.47	0.859543	6.838	161.243
5.475	0.858441	6.844	161.286
5.48	0.854222	6.85	161.21
5.485	0.85051	6.856	161.118
5.49	0.847074	6.863	161.113
5.495	0.845871	6.869	161.201
5.5	0.845257	6.875	161.238
5.505	0.845475	6.881	161.161
5.51	0.845841	6.888	161.083
5.514	0.846566	6.894	160.998
5.519	0.848807	6.9	160.915
5.524	0.853458	6.906	160.829
5.529	0.856814	6.913	160.815
5.534	0.860078	6.919	160.853
5.539	0.868078	6.925	160.882
5.544	0.878139	6.931	160.896
5.549	0.890808	6.938	160.932
5.554	0.903668	6.944	160.965
5.559	0.915549	6.95	161.008
5.564	0.927227	6.956	161.051
5.569	0.939735	6.963	161.105
5.574	0.951647	6.969	161.165
5.579	0.962421	6.975	161.194
5.584	0.971509	6.981	161.161
5.589	0.98056	6.988	161.169
5.594	0.989157	6.994	161.157
5.599	0.996973	7	161.111
5.604	1.00287	7.006	161.155
5.609	1.00785	7.013	161.22
5.614	1.00951	7.019	161.286
5.619	1.01072	7.025	161.34
5.624	1.0133	7.031	161.373
5.629	1.01403	7.038	161.404
5.634	1.01304	7.044	161.516
5.639	1.01293	7.05	161.539
5.644	1.01381	7.056	161.487
5.649	1.01301	7.063	161.485
5.654	1.01094	7.069	161.475
5.659	1.00879	7.075	161.463
5.664	1.00629	7.081	161.417
5.669	1.00426	7.088	161.35
5.674	1.0033	7.094	161.303
5.679	1.00451	7.1	161.325
5.684	1.00452	7.106	161.31
5.689	1.00183	7.112	161.323
5.694	0.999701	7.119	161.367
5.699	0.997452	7.125	161.337
5.704	0.993836	7.131	161.288
5.709	0.989312	7.137	161.29
5.714	0.985897	7.144	161.38
5.719	0.982495	7.15	161.449
5.724	0.980549	7.156	161.44
5.729	0.978329	7.162	161.382
5.734	0.974124	7.169	161.324
5.739	0.969443	7.175	161.287
5.744	0.964338	7.181	161.333
5.749	0.959724	7.187	161.374
5.754	0.954279	7.194	161.373
5.759	0.948917	7.2	161.356
5.764	0.943455	7.206	161.29
5.769	0.939115	7.212	161.258
5.774	0.935104	7.219	161.293
5.779	0.93089	7.225	161.324
5.784	0.92601	7.231	161.357
5.789	0.921037	7.237	161.381
5.794	0.916655	7.244	161.346
5.799	0.91294	7.25	161.319
5.804	0.909429	7.256	161.299
5.809	0.906522	7.262	161.265
5.814	0.90445	7.269	161.197
5.819	0.901901	7.275	161.129
5.824	0.898101	7.281	161.147
5.829	0.893452	7.287	161.119
5.834	0.890347	7.294	161.067
5.839	0.888265	7.3	161.045
5.844	0.888407	7.306	161.042
5.849	0.888356	7.312	161.09
5.854	0.887884	7.319	161.166
5.859	0.886659	7.325	161.162
5.864	0.884065	7.331	161.179
5.869	0.880559	7.337	161.267
5.874	0.876828	7.344	161.234
5.879	0.876377	7.35	161.238
5.884	0.877219	7.356	161.276
5.889	0.876912	7.362	161.271
5.894	0.875493	7.369	161.26
5.899	0.875432	7.375	161.275
5.904	0.874685	7.381	161.28
5.909	0.872779	7.387	161.352
5.914	0.870754	7.394	161.462
5.919	0.868549	7.4	161.437
5.924	0.867181	7.406	161.414
5.929	0.86528	7.412	161.376
5.934	0.864267	7.419	161.359
5.939	0.863081	7.425	161.35
5.944	0.858966	7.431	161.33
5.949	0.85634	7.437	161.294
5.954	0.858396	7.444	161.26
5.959	0.85894	7.45	161.196
5.964	0.857091	7.456	161.107
5.969	0.855468	7.462	161.081
5.974	0.853523	7.469	161.095
5.979	0.852051	7.475	161.151
5.984	0.850692	7.481	161.149
5.989	0.849016	7.487	161.123
5.994	0.846405	7.494	161.165
5.999	0.845754	7.5	161.195
6.004	0.846454	7.506	161.235
6.009	0.846725	7.512	161.266
6.014	0.845633	7.518	161.291
6.019	0.842392	7.525	161.32
6.024	0.83979	7.531	161.366
6.029	0.837952	7.537	161.398
6.034	0.836519	7.543	161.435
6.039	0.83476	7.55	161.431
6.044	0.833017	7.556	161.384
6.049	0.831817	7.562	161.349
6.054	0.833208	7.568	161.332
6.059	0.833788	7.575	161.291
6.064	0.831692	7.581	161.253
6.069	0.829924	7.587	161.253
6.074	0.827969	7.593	161.255
6.079	0.826786	7.6	161.253
6.084	0.827057	7.606	161.273
6.089	0.826825	7.612	161.42
6.094	0.826314	7.618	161.485
6.099	0.826859	7.625	161.478
6.104	0.827847	7.631	161.491
6.109	0.828122	7.637	161.569
6.114	0.828113	7.643	161.648
6.119	0.826494	7.65	161.65
6.124	0.824729	7.656	161.658
6.129	0.825021	7.662	161.665
6.134	0.826069	7.668	161.602
6.139	0.826345	7.675	161.482
6.144	0.825727	7.681	161.436
6.149	0.824948	7.687	161.474
6.154	0.823916	7.693	161.518
6.159	0.822446	7.7	161.528
6.164	0.820444	7.706	161.486
6.169	0.818696	7.712	161.476
6.174	0.817652	7.718	161.431
6.179	0.817253	7.725	161.386
6.184	0.817287	7.731	161.446
6.189	0.816021	7.737	161.491
6.194	0.813846	7.743	161.506
6.199	0.812539	7.75	161.483
6.204	0.811672	7.756	161.44
6.209	0.811345	7.762	161.436
6.214	0.811342	7.768	161.448
6.219	0.811682	7.775	161.445
6.224	0.811858	7.781	161.434
6.229	0.811605	7.787	161.402
6.234	0.81056	7.793	161.359
6.239	0.808537	7.8	161.343
6.244	0.807292	7.806	161.329
6.249	0.806516	7.812	161.354
6.254	0.80579	7.818	161.379
6.259	0.805109	7.825	161.339
6.264	0.804523	7.831	161.372
6.269	0.803739	7.837	161.43
6.274	0.802712	7.843	161.462
6.279	0.801165	7.85	161.503
6.284	0.798264	7.856	161.507
6.289	0.796214	7.862	161.46
6.294	0.794899	7.868	161.458
6.299	0.794122	7.875	161.444
6.304	0.792818	7.881	161.421
6.309	0.790907	7.887	161.414
6.314	0.788875	7.893	161.37
6.319	0.786578	7.9	161.321
6.324	0.784031	7.906	161.282
6.329	0.780371	7.912	161.253
6.334	0.776512	7.918	161.244
6.339	0.773314	7.924	161.237
6.344	0.772423	7.931	161.222
6.349	0.772356	7.937	161.229
6.354	0.770156	7.943	161.226
6.359	0.767734	7.949	161.237
6.364	0.770337	7.956	161.229
6.369	0.773937	7.962	161.195
6.374	0.774229	7.968	161.192
6.379	0.774334	7.974	161.197
6.384	0.774875	7.981	161.211
6.389	0.776316	7.987	161.221
6.394	0.777953	7.993	161.2
6.399	0.778257	7.999	161.161
6.404	0.777937	8.006	161.139
6.409	0.777661	8.012	161.152
6.414	0.777852	8.018	161.22
6.419	0.778178	8.024	161.243
6.424	0.777181	8.031	161.249
6.429	0.773539	8.037	161.276
6.434	0.771676	8.043	161.241
6.439	0.772316	8.049	161.222
6.444	0.771176	8.056	161.251
6.449	0.768231	8.062	161.241
6.454	0.765886	8.068	161.21
6.459	0.763792	8.074	161.168
6.464	0.762302	8.081	161.04
6.469	0.760469	8.087	160.989
6.474	0.757202	8.093	161.042
6.479	0.754389	8.099	161.036
6.484	0.754231	8.106	161.059
6.489	0.754006	8.112	161.067
6.494	0.755098	8.118	161.065
6.499	0.754099	8.124	161.078
6.504	0.750524	8.131	161.081
6.509	0.750069	8.137	161.051
6.514	0.749726	8.143	161.05
6.519	0.75146	8.149	161.03
6.524	0.753823	8.156	161.002
6.529	0.754669	8.162	160.971
6.534	0.755553	8.168	160.923
6.539	0.757274	8.174	160.857
6.544	0.757563	8.181	160.828
6.549	0.754794	8.187	160.819
6.554	0.750767	8.193	160.765
6.559	0.746059	8.199	160.777
6.564	0.745364	8.206	160.819
6.569	0.7453	8.212	160.848
6.574	0.74396	8.218	160.771
6.579	0.741262	8.224	160.729
6.584	0.737512	8.231	160.748
6.589	0.734788	8.237	160.817
6.594	0.734254	8.243	160.82
6.599	0.733496	8.249	160.797
6.604	0.732514	8.256	160.866
6.609	0.732033	8.262	160.891
6.614	0.72927	8.268	160.838
6.619	0.728055	8.274	160.811
6.624	0.728405	8.28	160.808
6.629	0.729127	8.287	160.795
6.634	0.730662	8.293	160.795
6.639	0.730544	8.299	160.79
6.644	0.729797	8.305	160.745
6.649	0.730523	8.312	160.743
6.654	0.730587	8.318	160.698
6.659	0.730254	8.324	160.554
6.664	0.72875	8.33	160.576
6.669	0.725943	8.337	160.626
6.674	0.725957	8.343	160.658
6.679	0.726717	8.349	160.703
6.684	0.725361	8.355	160.726
6.689	0.724222	8.362	160.77
6.694	0.723443	8.368	160.752
6.699	0.724041	8.374	160.721
6.704	0.726078	8.38	160.787
6.709	0.7263	8.387	160.981
6.714	0.722865	8.393	161.061
6.719	0.719492	8.399	161.069
6.724	0.716767	8.405	161.05
6.729	0.716579	8.412	161.034
6.734	0.71681	8.418	161.016
6.739	0.71864	8.424	160.984
6.744	0.721584	8.43	161.047
6.749	0.720855	8.437	161.076
6.754	0.717516	8.443	161.048
6.759	0.715354	8.449	160.953
6.764	0.71412	8.455	160.85
6.769	0.713227	8.462	160.834
6.774	0.713966	8.468	160.859
6.779	0.713041	8.474	160.879
6.784	0.711697	8.48	160.908
6.789	0.711027	8.487	160.897
6.794	0.709737	8.493	160.881
6.799	0.707904	8.499	160.892
6.804	0.703576	8.505	160.897
6.809	0.699332	8.512	160.93
6.814	0.700215	8.518	160.929
6.819	0.700783	8.524	160.897
6.824	0.700222	8.53	160.87
6.829	0.699172	8.537	160.838
6.834	0.696353	8.543	160.802
6.839	0.694272	8.549	160.792
6.844	0.692234	8.555	160.788
6.849	0.689617	8.562	160.755
6.854	0.686938	8.568	160.703
6.859	0.685846	8.574	160.664
6.864	0.68522	8.58	160.695
6.869	0.686942	8.587	160.702
6.874	0.688444	8.593	160.703
6.879	0.686646	8.599	160.703
6.884	0.684221	8.605	160.706
6.889	0.681151	8.612	160.719
6.894	0.680094	8.618	160.736
6.899	0.680741	8.624	160.738
6.904	0.683246	8.63	160.743
6.909	0.685747	8.636	160.758
6.914	0.686856	8.643	160.685
6.919	0.687368	8.649	160.646
6.924	0.688192	8.655	160.675
6.929	0.687933	8.661	160.757
6.934	0.684722	8.668	160.805
6.939	0.683115	8.674	160.818
6.944	0.683339	8.68	160.741
6.949	0.683689	8.686	160.72
6.954	0.683978	8.693	160.751
6.959	0.682141	8.699	160.81
6.964	0.679495	8.705	160.918
6.969	0.676789	8.711	160.963
6.974	0.674301	8.718	160.957
6.979	0.675244	8.724	160.881
6.984	0.675554	8.73	160.811
6.989	0.672203	8.736	160.799
6.994	0.670384	8.743	160.92
6.999	0.671356	8.749	161.012
7.004	0.671591	8.755	160.994
7.009	0.671642	8.761	160.928
7.014	0.670929	8.768	160.908
7.019	0.669467	8.774	160.966
7.024	0.669778	8.78	161.015
7.029	0.670601	8.786	161.072
7.034	0.670355	8.793	161.088
7.039	0.668555	8.799	161.058
7.044	0.668186	8.805	160.987
7.049	0.66968	8.811	160.936
7.054	0.671992	8.818	160.969
7.059	0.67193	8.824	161.005
7.063	0.670503	8.83	160.973
7.068	0.669767	8.836	160.909
7.073	0.669564	8.843	160.844
7.078	0.670184	8.849	160.787
7.083	0.670418	8.855	160.794
7.088	0.669427	8.861	160.826
7.093	0.66918	8.868	160.862
7.098	0.671753	8.874	160.926
7.103	0.672751	8.88	160.895
7.108	0.671711	8.886	160.788
7.113	0.670496	8.893	160.835
7.118	0.668766	8.899	160.848
7.123	0.666772	8.905	160.816
7.128	0.664207	8.911	160.886
7.133	0.663192	8.918	160.91
7.138	0.662908	8.924	160.892
7.143	0.661765	8.93	160.908
7.148	0.660705	8.936	160.895
7.153	0.659552	8.943	160.95
7.158	0.657697	8.949	161.095
7.163	0.655791	8.955	161.103
7.168	0.653677	8.961	161.09
7.173	0.651217	8.968	161.053
7.178	0.651647	8.974	160.982
7.183	0.653316	8.98	160.987
7.188	0.6553	8.986	161.073
7.193	0.656056	8.992	161.072
7.198	0.654583	8.999	161.038
7.203	0.654218	9.005	160.996
7.208	0.655488	9.011	160.995
7.213	0.655703	9.017	160.998
7.218	0.654244	9.024	160.981
7.223	0.653495	9.03	161.087
7.228	0.653618	9.036	161.123
7.233	0.65473	9.042	161.111
7.238	0.65508	9.049	161.038
7.243	0.652122	9.055	161.059
7.248	0.650278	9.061	161.102
7.253	0.650922	9.067	161.095
7.258	0.651687	9.074	161.079
7.263	0.652359	9.08	161.079
7.268	0.651357	9.086	161.078
7.273	0.649546	9.092	161.04
7.278	0.650922	9.099	161.025
7.283	0.652126	9.105	161.041
7.288	0.65072	9.111	161.124
7.293	0.649061	9.117	161.137
7.298	0.646931	9.124	161.113
7.303	0.64603	9.13	161.085
7.308	0.645937	9.136	161.071
7.313	0.642497	9.142	161.118
7.318	0.637058	9.149	161.232
7.323	0.633108	9.155	161.34
7.328	0.630512	9.161	161.422
7.333	0.629954	9.167	161.373
7.338	0.629807	9.174	161.299
7.343	0.628029	9.18	161.265
7.348	0.626023	9.186	161.265
7.353	0.622828	9.192	161.303
7.358	0.620336	9.199	161.27
7.363	0.62136	9.205	161.172
7.368	0.622037	9.211	161.075
7.373	0.621116	9.217	160.998
7.378	0.623322	9.224	160.976
7.383	0.627137	9.23	161.071
7.388	0.627907	9.236	161.128
7.393	0.627544	9.242	161.151
7.398	0.626598	9.249	161.177
7.403	0.626283	9.255	161.226
7.408	0.626012	9.261	161.285
7.413	0.626545	9.267	161.328
7.418	0.628981	9.274	161.357
7.423	0.629304	9.28	161.353
7.428	0.627644	9.286	161.307
7.433	0.628033	9.292	161.278
7.438	0.630009	9.299	161.244
7.443	0.629352	9.305	161.205
7.448	0.62811	9.311	161.204
7.453	0.628663	9.317	161.197
7.458	0.629447	9.324	161.192
7.463	0.628614	9.33	161.269
7.468	0.627862	9.336	161.337
7.473	0.627019	9.342	161.385
7.478	0.625202	9.348	161.37
7.483	0.624753	9.355	161.348
7.488	0.6244	9.361	161.337
7.493	0.62243	9.367	161.313
7.498	0.619156	9.373	161.301
7.503	0.616835	9.38	161.316
7.508	0.615566	9.386	161.367
7.513	0.614146	9.392	161.267
7.518	0.611615	9.398	161.228
7.523	0.609073	9.405	161.31
7.528	0.608796	9.411	161.298
7.533	0.609567	9.417	161.257
7.538	0.613511	9.423	161.217
7.543	0.616525	9.43	161.185
7.548	0.616861	9.436	161.108
7.553	0.617464	9.442	161.025
7.558	0.617164	9.448	160.97
7.563	0.616064	9.455	161.01
7.568	0.615007	9.461	161.015
7.573	0.615904	9.467	160.958
7.578	0.617827	9.473	160.997
7.583	0.619579	9.48	161.023
7.588	0.620657	9.486	161.037
7.593	0.619256	9.492	161.114
7.598	0.616564	9.498	161.198
7.603	0.613987	9.505	161.281
7.608	0.612642	9.511	161.274
7.613	0.611906	9.517	161.249
7.618	0.6111	9.523	161.19
7.623	0.609169	9.53	161.021
7.628	0.608483	9.536	160.985
7.633	0.607985	9.542	161.02
7.638	0.605018	9.548	161.036
7.643	0.602296	9.555	160.978
7.648	0.600805	9.561	160.874
7.653	0.600902	9.567	160.728
7.658	0.603247	9.573	160.651
7.663	0.602408	9.58	160.62
7.668	0.598634	9.586	160.636
7.673	0.596463	9.592	160.704
7.678	0.595876	9.598	160.683
7.683	0.599275	9.605	160.606
7.688	0.602513	9.611	160.56
7.693	0.603571	9.617	160.539
7.698	0.604372	9.623	160.519
7.703	0.604184	9.63	160.651
7.708	0.604033	9.636	160.719
7.713	0.60513	9.642	160.713
7.718	0.604178	9.648	160.679
7.723	0.601468	9.655	160.669
7.728	0.602079	9.661	160.665
7.733	0.602743	9.667	160.642
7.738	0.600928	9.673	160.67
7.743	0.598358	9.68	160.717
7.748	0.59613	9.686	160.742
7.753	0.594199	9.692	160.609
7.758	0.591403	9.698	160.512
7.763	0.589654	9.704	160.492
7.768	0.590444	9.711	160.511
7.773	0.590102	9.717	160.518
7.778	0.589013	9.723	160.51
7.783	0.588892	9.729	160.621
7.788	0.588163	9.736	160.657
7.793	0.589079	9.742	160.611
7.798	0.59131	9.748	160.655
7.803	0.592358	9.754	160.72
7.808	0.592369	9.761	160.739
7.813	0.593295	9.767	160.749
7.818	0.594955	9.773	160.75
7.823	0.597162	9.779	160.79
7.828	0.597522	9.786	160.793
7.833	0.595127	9.792	160.671
7.838	0.592635	9.798	160.546
7.843	0.590457	9.804	160.56
7.848	0.591015	9.811	160.503
7.853	0.592381	9.817	160.436
7.858	0.592372	9.823	160.446
7.863	0.59286	9.829	160.459
7.868	0.591568	9.836	160.457
7.873	0.589296	9.842	160.416
7.878	0.588098	9.848	160.415
7.883	0.586963	9.854	160.444
7.888	0.585094	9.861	160.51
7.893	0.585225	9.867	160.522
7.898	0.58639	9.873	160.556
7.903	0.586795	9.879	160.592
7.908	0.586414	9.886	160.584
7.913	0.58521	9.892	160.565
7.918	0.583902	9.898	160.546
7.923	0.582322	9.904	160.512
7.928	0.58236	9.911	160.495
7.933	0.58441	9.917	160.485
7.938	0.584914	9.923	160.473
7.943	0.583012	9.929	160.451
7.948	0.582318	9.936	160.436
7.953	0.583488	9.942	160.476
7.958	0.584834	9.948	160.515
7.963	0.586338	9.954	160.54
7.968	0.588052	9.961	160.537
7.973	0.589474	9.967	160.531
7.978	0.590011	9.973	160.514
7.983	0.590214	9.979	160.525
7.988	0.589863	9.986	160.545
7.993	0.589368	9.992	160.574
7.998	0.588575	9.998	160.608
8.003	0.588502	10.004	160.573
8.008	0.588738	10.011	160.538
8.013	0.587492	10.017	160.53
8.018	0.586124	10.023	160.511
8.023	0.584537	10.029	160.526
8.028	0.583104	10.036	160.574
8.033	0.582128	10.042	160.567
8.038	0.581272	10.048	160.547
8.043	0.579853	10.054	160.525
8.048	0.578446	10.06	160.527
8.053	0.57708	10.067	160.54
8.058	0.576205	10.073	160.538
8.063	0.575461	10.079	160.523
8.068	0.575389	10.085	160.53
8.073	0.576222	10.092	160.517
8.078	0.576573	10.098	160.42
8.083	0.577027	10.104	160.424
8.088	0.576976	10.11	160.466
8.093	0.576615	10.117	160.478
8.098	0.574607	10.123	160.506
8.103	0.571956	10.129	160.56
8.108	0.572396	10.135	160.625
8.113	0.573689	10.142	160.669
8.118	0.573975	10.148	160.696
8.123	0.573819	10.154	160.698
8.128	0.572953	10.16	160.755
8.133	0.571413	10.167	160.75
8.138	0.569715	10.173	160.731
8.143	0.568663	10.179	160.695
8.148	0.568334	10.185	160.645
8.153	0.567012	10.192	160.64
8.158	0.56558	10.198	160.579
8.163	0.566073	10.204	160.514
8.168	0.56555	10.21	160.465
8.173	0.561283	10.217	160.497
8.178	0.557753	10.223	160.529
8.183	0.556405	10.229	160.53
8.188	0.556388	10.235	160.489
8.193	0.556947	10.242	160.49
8.198	0.555769	10.248	160.468
8.203	0.553322	10.254	160.401
8.208	0.549266	10.26	160.412
8.213	0.54545	10.267	160.452
8.218	0.545515	10.273	160.514
8.223	0.546558	10.279	160.512
8.228	0.54668	10.285	160.504
8.233	0.547803	10.292	160.503
8.238	0.549825	10.298	160.51
8.243	0.549805	10.304	160.54
8.248	0.547767	10.31	160.627
8.253	0.545243	10.317	160.698
8.258	0.543535	10.323	160.757
8.263	0.543924	10.329	160.83
8.268	0.545184	10.335	160.829
8.273	0.546742	10.342	160.853
8.278	0.547403	10.348	160.919
8.283	0.545641	10.354	160.995
8.288	0.543449	10.36	161.077
8.293	0.541526	10.367	161.126
8.298	0.539909	10.373	161.094
8.303	0.541457	10.379	161.07
8.308	0.544819	10.385	161.049
8.313	0.547754	10.392	161.022
8.318	0.549357	10.398	161.025
8.323	0.548454	10.404	160.992
8.328	0.546901	10.41	160.882
8.333	0.546225	10.416	160.847
8.338	0.546254	10.423	160.845
8.343	0.547226	10.429	160.849
8.348	0.548374	10.435	160.84
8.353	0.549215	10.441	160.807
8.358	0.550069	10.448	160.754
8.363	0.54926	10.454	160.71
8.368	0.547366	10.46	160.705
8.373	0.545961	10.466	160.737
8.378	0.545206	10.473	160.827
8.383	0.546937	10.479	160.814
8.388	0.550448	10.485	160.757
8.393	0.551083	10.491	160.753
8.398	0.54899	10.498	160.729
8.403	0.547544	10.504	160.692
8.408	0.54754	10.51	160.742
8.413	0.548312	10.516	160.776
8.418	0.549092	10.523	160.804
8.423	0.549158	10.529	160.831
8.428	0.548623	10.535	160.807
8.433	0.548047	10.541	160.81
8.438	0.547683	10.548	160.867
8.443	0.547674	10.554	160.87
8.448	0.547022	10.56	160.898
8.453	0.546097	10.566	160.9
8.458	0.548601	10.573	160.891
8.463	0.551361	10.579	160.888
8.468	0.550815	10.585	160.88
8.473	0.549425	10.591	160.885
8.478	0.548682	10.598	160.92
8.483	0.548509	10.604	160.939
8.488	0.547152	10.61	160.969
8.493	0.545471	10.616	161
8.498	0.545434	10.623	161.059
8.503	0.545265	10.629	161.152
8.508	0.544468	10.635	161.14
8.513	0.542641	10.641	161.087
8.518	0.539788	10.648	161.126
8.523	0.537402	10.654	161.104
8.528	0.535563	10.66	161.056
8.532	0.535774	10.666	161.011
8.537	0.53624	10.673	160.933
8.542	0.535718	10.679	160.878
8.547	0.536157	10.685	160.865
8.552	0.538166	10.691	160.849
8.557	0.539598	10.698	160.893
8.562	0.540389	10.704	160.987
8.567	0.540841	10.71	160.958
8.572	0.541244	10.716	161.004
8.577	0.542002	10.723	161.095
8.582	0.543073	10.729	161.129
8.587	0.546094	10.735	161.14
8.592	0.548291	10.741	161.133
8.597	0.547776	10.748	161.118
8.602	0.547223	10.754	161.146
8.607	0.547195	10.76	161.148
8.612	0.54577	10.766	161.096
8.617	0.543313	10.772	161.074
8.622	0.5405	10.779	161.038
8.627	0.537979	10.785	161.014
8.632	0.536119	10.791	161.052
8.637	0.534965	10.797	161.105
8.642	0.534236	10.804	161.153
8.647	0.531757	10.81	161.16
8.652	0.528282	10.816	161.094
8.657	0.526189	10.822	161.011
8.662	0.524439	10.829	161.031
8.667	0.522425	10.835	161.081
8.672	0.520465	10.841	161.101
8.677	0.520018	10.847	161.053
8.682	0.519992	10.854	160.969
8.687	0.521565	10.86	160.912
8.692	0.524239	10.866	160.906
8.697	0.525479	10.872	160.856
8.702	0.526276	10.879	160.847
8.707	0.526108	10.885	160.857
8.712	0.525129	10.891	160.8
8.717	0.524001	10.897	160.728
8.722	0.524984	10.904	160.691
8.727	0.527655	10.91	160.771
8.732	0.528852	10.916	160.848
8.737	0.528685	10.922	160.871
8.742	0.528513	10.929	160.908
8.747	0.527829	10.935	160.951
8.752	0.526211	10.941	160.96
8.757	0.524967	10.947	160.92
8.762	0.523744	10.954	160.923
8.767	0.523958	10.96	160.941
8.772	0.526383	10.966	160.947
8.777	0.528587	10.972	160.85
8.782	0.529355	10.979	160.811
8.787	0.527941	10.985	160.809
8.792	0.526718	10.991	160.705
8.797	0.528317	10.997	160.652
8.802	0.530779	11.004	160.654
8.807	0.53186	11.01	160.705
8.812	0.531643	11.016	160.754
8.817	0.530453	11.022	160.796
8.822	0.529866	11.029	160.79
8.827	0.53104	11.035	160.755
8.832	0.530873	11.041	160.701
8.837	0.528345	11.047	160.656
8.842	0.526917	11.054	160.641
8.847	0.526931	11.06	160.618
8.852	0.526565	11.066	160.589
8.857	0.525454	11.072	160.568
8.862	0.523932	11.079	160.495
8.867	0.522901	11.085	160.402
8.872	0.523866	11.091	160.37
8.877	0.525673	11.097	160.448
8.882	0.526343	11.104	160.571
8.887	0.526081	11.11	160.632
8.892	0.525611	11.116	160.693
8.897	0.526264	11.122	160.765
8.902	0.527503	11.128	160.863
8.907	0.528348	11.135	160.908
8.912	0.52934	11.141	160.93
8.917	0.531291	11.147	160.984
8.922	0.533471	11.153	161.022
8.927	0.535642	11.16	161.025
8.932	0.537179	11.166	161.027
8.937	0.536219	11.172	161.009
8.942	0.535213	11.178	160.961
8.947	0.535357	11.185	160.883
8.952	0.535284	11.191	160.806
8.957	0.534614	11.197	160.806
8.962	0.534635	11.203	160.854
8.967	0.535296	11.21	160.834
8.972	0.53433	11.216	160.819
8.977	0.532441	11.222	160.795
8.982	0.529636	11.228	160.701
8.987	0.526154	11.235	160.673
8.992	0.523936	11.241	160.676
8.997	0.523424	11.247	160.672
9.002	0.524251	11.253	160.719
9.007	0.524849	11.26	160.777
9.012	0.524523	11.266	160.828
9.017	0.524156	11.272	160.88
9.022	0.523685	11.278	160.907
9.027	0.523223	11.285	160.917
9.032	0.523352	11.291	160.955
9.037	0.524304	11.297	160.955
9.042	0.525703	11.303	160.924
9.047	0.527282	11.31	160.897
9.052	0.527655	11.316	160.778
9.057	0.526142	11.322	160.624
9.062	0.523405	11.328	160.53
9.067	0.519936	11.335	160.43
9.072	0.518168	11.341	160.305
9.077	0.517695	11.347	160.265
9.082	0.51808	11.353	160.28
9.087	0.518353	11.36	160.333
9.092	0.516616	11.366	160.341
9.097	0.514659	11.372	160.407
9.102	0.513922	11.378	160.506
9.107	0.513332	11.385	160.531
9.112	0.512357	11.391	160.511
9.117	0.512565	11.397	160.562
9.122	0.513677	11.403	160.633
9.127	0.515816	11.41	160.589
9.132	0.517989	11.416	160.494
9.137	0.520131	11.422	160.451
9.142	0.522025	11.428	160.463
9.147	0.52274	11.435	160.413
9.152	0.52408	11.441	160.318
9.157	0.526892	11.447	160.338
9.162	0.528294	11.453	160.356
9.167	0.527949	11.46	160.362
9.172	0.527919	11.466	160.352
9.177	0.527935	11.472	160.352
9.182	0.528107	11.478	160.331
9.187	0.528583	11.484	160.326
9.192	0.527805	11.491	160.356
9.197	0.52601	11.497	160.405
9.202	0.523909	11.503	160.493
9.207	0.522514	11.509	160.517
9.212	0.522075	11.516	160.497
9.217	0.521461	11.522	160.529
9.222	0.520621	11.528	160.578
9.227	0.521123	11.534	160.636
9.232	0.522322	11.541	160.743
9.237	0.524366	11.547	160.743
9.242	0.526425	11.553	160.702
9.247	0.526879	11.559	160.645
9.252	0.527202	11.566	160.625
9.257	0.528107	11.572	160.655
9.262	0.528503	11.578	160.692
9.267	0.528234	11.584	160.633
9.272	0.527745	11.591	160.556
9.277	0.527265	11.597	160.463
9.282	0.526578	11.603	160.394
9.287	0.525772	11.609	160.398
9.292	0.524914	11.616	160.464
9.297	0.523787	11.622	160.543
9.302	0.522184	11.628	160.543
9.307	0.521162	11.634	160.49
9.312	0.521131	11.641	160.474
9.317	0.521412	11.647	160.486
9.322	0.52164	11.653	160.524
9.327	0.521203	11.659	160.62
9.332	0.52022	11.666	160.699
9.337	0.51882	11.672	160.738
9.342	0.517158	11.678	160.692
9.347	0.515007	11.684	160.661
9.352	0.512806	11.691	160.68
9.357	0.510809	11.697	160.751
9.362	0.509293	11.703	160.732
9.367	0.50819	11.709	160.698
9.372	0.506575	11.716	160.692
9.377	0.504694	11.722	160.641
9.382	0.504698	11.728	160.568
9.387	0.505959	11.734	160.522
9.392	0.506935	11.741	160.532
9.397	0.507403	11.747	160.531
9.402	0.507184	11.753	160.5
9.407	0.506883	11.759	160.439
9.412	0.506661	11.766	160.456
9.417	0.506835	11.772	160.517
9.422	0.507336	11.778	160.592
9.427	0.506739	11.784	160.644
9.432	0.50564	11.791	160.64
9.437	0.5057	11.797	160.607
9.442	0.505597	11.803	160.597
9.447	0.504308	11.809	160.608
9.452	0.50261	11.816	160.607
9.457	0.500297	11.822	160.622
9.462	0.499071	11.828	160.625
9.467	0.499266	11.834	160.584
9.472	0.501421	11.84	160.507
9.477	0.504635	11.847	160.482
9.482	0.505857	11.853	160.514
9.487	0.506146	11.859	160.507
9.492	0.507228	11.865	160.476
9.497	0.507588	11.872	160.448
9.502	0.505774	11.878	160.399
9.507	0.503404	11.884	160.373
9.512	0.501432	11.89	160.387
9.517	0.500942	11.897	160.401
9.522	0.501125	11.903	160.403
9.527	0.501298	11.909	160.398
9.532	0.50117	11.915	160.391
9.537	0.499105	11.922	160.472
9.542	0.497013	11.928	160.574
9.547	0.496974	11.934	160.659
9.552	0.497012	11.94	160.792
9.557	0.495658	11.947	160.878
9.562	0.494547	11.953	160.904
9.567	0.493917	11.959	160.933
9.572	0.493544	11.965	160.972
9.577	0.493728	11.972	161.017
9.582	0.494301	11.978	161.093
9.587	0.494382	11.984	161.08
9.592	0.49291	11.99	161.002
9.597	0.491236	11.997	160.946
9.602	0.490561	12.003	160.92
9.607	0.489415	12.009	160.925
9.612	0.487121	12.015	160.971
9.617	0.486141	12.022	160.996
9.622	0.486585	12.028	161.012
9.627	0.487945	12.034	161.047
9.632	0.489491	12.04	161.03
9.637	0.489366	12.047	161.037
9.642	0.488406	12.053	161.081
9.647	0.487412	12.059	161.077
9.652	0.486913	12.065	161.058
9.657	0.487325	12.072	161.062
9.662	0.487667	12.078	160.975
9.667	0.487593	12.084	160.899
9.672	0.487669	12.09	160.841
9.677	0.487884	12.097	160.818
9.682	0.486619	12.103	160.831
9.687	0.484616	12.109	160.858
9.692	0.483639	12.115	160.842
9.697	0.48377	12.122	160.856
9.702	0.485222	12.128	160.861
9.707	0.486882	12.134	160.766
9.712	0.487635	12.14	160.783
9.717	0.488118	12.147	160.868
9.722	0.48935	12.153	160.942
9.727	0.490907	12.159	160.927
9.732	0.492505	12.165	160.875
9.737	0.493435	12.172	160.816
9.742	0.493943	12.178	160.812
9.747	0.495079	12.184	160.819
9.752	0.49593	12.19	160.838
9.757	0.496615	12.196	160.938
9.762	0.496771	12.203	161.001
9.767	0.495599	12.209	161.001
9.772	0.494912	12.215	160.986
9.777	0.494807	12.221	160.999
9.782	0.493632	12.228	161.044
9.787	0.49229	12.234	161.099
9.792	0.491385	12.24	161.136
9.797	0.490952	12.246	161.14
9.802	0.491885	12.253	161.092
9.807	0.49345	12.259	161.041
9.812	0.494965	12.265	161.04
9.817	0.49625	12.271	161.018
9.822	0.497278	12.278	161.039
9.827	0.498622	12.284	161.108
9.832	0.500416	12.29	161.124
9.837	0.502123	12.296	161.125
9.842	0.503326	12.303	161.14
9.847	0.503403	12.309	161.158
9.852	0.502868	12.315	161.21
9.857	0.501059	12.321	161.26
9.862	0.498515	12.328	161.297
9.867	0.496342	12.334	161.346
9.872	0.494615	12.34	161.328
9.877	0.493526	12.346	161.222
9.882	0.492296	12.353	161.226
9.886	0.490453	12.359	161.232
9.891	0.487779	12.365	161.188
9.896	0.484325	12.371	161.187
9.901	0.481973	12.378	161.185
9.906	0.480606	12.384	161.149
9.911	0.479307	12.39	161.028
9.916	0.478572	12.396	160.922
9.921	0.47978	12.403	160.875
9.926	0.481263	12.409	160.903
9.931	0.480569	12.415	160.882
9.936	0.478288	12.421	160.871
9.941	0.475971	12.428	160.891
9.946	0.474401	12.434	160.9
9.951	0.473505	12.44	160.903
9.956	0.473773	12.446	160.883
9.961	0.474472	12.453	160.841
9.966	0.474008	12.459	160.806
9.971	0.472818	12.465	160.826
9.976	0.472068	12.471	160.886
[truncated: 27,978 more rows]

## Sheet: Supplementary Figure 13
Repeat 1 RMSD									Repeat 2 RMSD									Repeat 3 RMSD									Average RMSD								His198-Ppant Distance
Frame	Time (ns)	ACP	βHD	C	SLiM	PPT	His		Frame	Time (ns)	ACP	βHD	C	SLiM	PPT	His		Frame	Time (ns)	ACP	bHD	C	SLiM	PPT	His		Time (ns)	ACP	βHD	C	SLiM	PPT	His		Frame	Time (ns)	Repeat 1	Repeat 2	Repeat 3	Average
1	0.04	1.8604	1.3469	1.6942	1.6642	2.1454	0.5489		1	0.04	1.5343	1.4635	2.1333	2.1852	2.462	0.6115		1	0.04	1.9988	1.3036	1.9029	1.5471	2.2052	0.5984		0.04	1.79783	1.37133	1.91013	1.79883	2.27087	0.586267		1	0.04	5.4902	6.4883	5.4902	5.8229
2	0.08	1.7896	1.323	1.7038	1.7289	2.004	0.6378		2	0.08	1.526	1.5361	2.1136	2.3802	2.3261	0.6967		2	0.08	1.9185	1.3121	2.0493	1.396	2.1342	0.5515		0.08	1.7447	1.3904	1.95557	1.83503	2.15477	0.628667		2	0.08	5.3557	6.6561	5.3557	5.78917
3	0.12	1.8632	1.394	1.7273	1.6963	2.0276	0.4725		3	0.12	1.602	1.5789	2.0952	2.3915	2.0843	0.7547		3	0.12	1.8946	1.4124	1.9479	1.3633	2.1106	0.4155		0.12	1.7866	1.46177	1.92347	1.81703	2.07417	0.547567		3	0.12	5.7076	5.6131	5.7076	5.6761
4	0.16	1.8941	1.4594	1.6748	1.7308	1.9966	0.6415		4	0.16	1.6257	1.7466	2.2327	2.5212	2.1507	0.6633		4	0.16	2.0195	1.3973	2.0573	1.5633	1.9485	0.563		0.16	1.84643	1.53443	1.98827	1.93843	2.03193	0.6226		4	0.16	6.3254	6.3224	6.3254	6.3244
5	0.2	1.9296	1.4775	1.7662	1.8539	2.0209	0.4154		5	0.2	1.5922	1.7684	2.1461	2.4671	2.1471	0.7943		5	0.2	1.9796	1.4131	1.9791	1.9986	2.0476	0.6244		0.2	1.8338	1.553	1.9638	2.10653	2.07187	0.611367		5	0.2	5.5773	5.5309	5.5773	5.56183
6	0.24	1.8754	1.3893	1.7744	1.8257	2.1369	0.4112		6	0.24	1.6645	1.8984	2.2196	2.326	2.3571	0.4444		6	0.24	1.9222	1.3062	2.0538	1.901	2.1743	0.6026		0.24	1.8207	1.5313	2.01593	2.01757	2.22277	0.486067		6	0.24	6.1119	6.5051	6.1119	6.24297
7	0.28	1.9518	1.4077	1.8551	1.8614	1.9154	0.3668		7	0.28	1.6098	1.7712	2.0926	2.2667	2.2042	0.733		7	0.28	1.9098	1.3578	2.0036	1.6756	2.2346	0.637		0.28	1.8238	1.51223	1.98377	1.93457	2.11807	0.578933		7	0.28	4.6707	5.1576	4.6707	4.833
8	0.32	1.7582	1.3262	1.8639	1.6151	2.0158	0.5069		8	0.32	1.5731	1.6185	2.1472	2.12	2.2289	0.6964		8	0.32	2.0661	1.3678	1.9581	1.8713	2.1068	0.609		0.32	1.79913	1.4375	1.98973	1.8688	2.11717	0.6041		8	0.32	5.2327	5.0668	5.2327	5.1774
9	0.36	1.7027	1.5432	1.9294	1.3502	1.9752	0.5892		9	0.36	1.6657	1.7932	2.2637	1.8903	2.252	0.5051		9	0.36	1.9875	1.3354	2.1228	1.6826	2.1571	0.6682		0.36	1.7853	1.55727	2.1053	1.64103	2.1281	0.5875		9	0.36	5.1323	5.5005	5.1323	5.25503
10	0.4	1.6868	1.4131	1.9357	1.6333	2.1481	0.4482		10	0.4	1.6403	1.6772	2.226	1.8612	2.354	0.7165		10	0.4	2.1971	1.3295	2.0806	1.6409	2.205	0.621		0.4	1.8414	1.47327	2.08077	1.7118	2.2357	0.595233		10	0.4	5.8424	5.6008	5.8424	5.76187
11	0.44	1.8393	1.3665	2.0374	1.5349	1.789	0.278		11	0.44	1.5854	1.7491	2.1131	2.2105	2.1655	0.6148		11	0.44	2.0645	1.4669	2.2016	1.7909	2.1653	0.7815		0.44	1.82973	1.5275	2.11737	1.84543	2.03993	0.5581		11	0.44	4.6688	4.9484	4.6688	4.762
12	0.48	1.7826	1.2567	2.0403	1.4682	2.2636	0.2802		12	0.48	1.5972	1.6967	2.0817	2.4222	2.2858	0.5239		12	0.48	2.0586	1.4335	2.1759	1.6368	2.1794	0.4852		0.48	1.8128	1.4623	2.0993	1.8424	2.24293	0.429767		12	0.48	6.4042	4.6795	6.4042	5.8293
13	0.52	1.7942	1.3642	2.0001	1.5173	2.1748	0.4676		13	0.52	1.6229	1.5586	2.0788	2.4745	2.196	0.4464		13	0.52	2.064	1.4161	2.225	1.4859	2.4927	0.5951		0.52	1.82703	1.4463	2.1013	1.8259	2.28783	0.503033		13	0.52	5.5481	5.3423	5.5481	5.4795
14	0.56	1.839	1.2589	2.0662	1.4697	2.0694	0.4732		14	0.56	1.626	1.4978	2.0636	2.6175	2.2061	0.5686		14	0.56	1.9774	1.4123	2.3186	1.4601	1.9727	0.6741		0.56	1.81413	1.38967	2.14947	1.8491	2.08273	0.571967		14	0.56	6.192	5.5236	6.192	5.9692
15	0.6	1.8597	1.2388	1.988	1.6415	2.3871	0.242		15	0.6	1.6565	1.5786	2.0606	2.3899	2.3343	0.7031		15	0.6	1.9344	1.3207	2.0741	1.3698	2.0972	0.4676		0.6	1.81687	1.37937	2.0409	1.8004	2.27287	0.4709		15	0.6	6.2096	5.0451	6.2096	5.82143
16	0.64	1.823	1.2841	1.9481	1.6286	2.1244	0.6611		16	0.64	1.5593	1.3496	2.0609	2.2629	2.1763	0.6352		16	0.64	1.9343	1.2989	2.1887	1.6112	2.4513	0.7002		0.64	1.7722	1.31087	2.0659	1.83423	2.25067	0.6655		16	0.64	5.555	4.9304	5.555	5.3468
17	0.68	1.8087	1.3785	2.0343	1.8035	2.0611	0.5847		17	0.68	1.5843	1.6684	2.1276	2.2051	2.1844	0.8294		17	0.68	1.9927	1.3497	2.2404	1.747	2.4587	0.6214		0.68	1.79523	1.46553	2.1341	1.91853	2.23473	0.6785		17	0.68	5.883	5.2073	5.883	5.65777
18	0.72	1.8287	1.2388	2.0933	1.8012	2.0626	0.5565		18	0.72	1.6073	1.82	2.0819	2.5861	2.3851	0.4738		18	0.72	1.9131	1.3016	2.1093	1.8455	2.3188	0.744		0.72	1.78303	1.45347	2.09483	2.0776	2.2555	0.591433		18	0.72	5.7536	5.9501	5.7536	5.8191
19	0.76	1.7772	1.2133	2.0775	1.8533	2.1959	0.6442		19	0.76	1.648	1.7814	2.3261	2.4549	2.1364	0.5462		19	0.76	1.9194	1.2816	2.2077	1.9076	2.4644	0.5151		0.76	1.78153	1.42543	2.20377	2.07193	2.26557	0.5685		19	0.76	5.7788	5.3764	5.7788	5.64467
20	0.8	1.7482	1.3643	1.9619	1.8705	2.1409	0.6501		20	0.8	1.6627	2.0289	2.4631	2.3554	2.2146	0.4925		20	0.8	1.894	1.3819	2.139	1.784	2.4667	0.7619		0.8	1.7683	1.5917	2.188	2.0033	2.27407	0.634833		20	0.8	5.5524	5.2004	5.5524	5.43507
21	0.84	1.7113	1.385	1.9496	1.9899	2.1212	0.6181		21	0.84	1.5387	1.9494	2.5402	2.4361	2.1426	0.5898		21	0.84	1.9603	1.3351	2.2657	1.8474	2.6183	0.7017		0.84	1.73677	1.5565	2.25183	2.09113	2.29403	0.636533		21	0.84	5.7588	4.8046	5.7588	5.44073
22	0.88	1.6962	1.4575	1.9159	1.9792	2.0337	0.5356		22	0.88	1.5998	1.9786	2.5696	2.3561	2.3186	0.3281		22	0.88	1.9135	1.3438	2.3546	1.7264	2.5048	0.6603		0.88	1.7365	1.5933	2.28003	2.02057	2.2857	0.508		22	0.88	5.3335	5.3354	5.3335	5.33413
23	0.92	1.7815	1.2589	1.9375	2.2516	2.2387	0.4399		23	0.92	1.5805	2.2462	2.5411	2.3349	2.2945	0.5762		23	0.92	1.8826	1.4589	2.3549	1.8426	2.4624	0.6747		0.92	1.7482	1.65467	2.27783	2.14303	2.33187	0.5636		23	0.92	6.1804	5.3002	6.1804	5.887
24	0.96	1.7759	1.2972	1.9327	2.167	2.1358	0.5966		24	0.96	1.6851	1.9942	2.5713	2.3238	2.2184	0.5795		24	0.96	1.7513	1.4263	2.2577	1.4658	2.4714	0.6675		0.96	1.73743	1.57257	2.2539	1.98553	2.2752	0.614533		24	0.96	6.3646	5.0391	6.3646	5.92277
25	1	1.743	1.2758	1.9107	1.7844	2.0375	0.6216		25	1	1.6058	1.9088	2.5264	2.5197	2.3934	0.6499		25	1	1.7552	1.4741	2.4494	1.683	2.6129	0.7465		1	1.70133	1.5529	2.2955	1.9957	2.34793	0.672667		25	1	4.8515	5.0182	4.8515	4.90707
26	1.04	1.6354	1.3338	1.9393	1.7893	2.069	0.4508		26	1.04	1.7065	1.8823	2.7052	2.2457	2.4944	0.723		26	1.04	1.8361	1.5717	2.3401	1.67	2.5744	0.5273		1.04	1.726	1.59593	2.3282	1.90167	2.37927	0.567033		26	1.04	5.8145	5.1925	5.8145	5.60717
27	1.08	1.7108	1.2873	1.9172	1.8506	2.0482	0.6603		27	1.08	1.5597	1.9476	2.6173	2.6561	2.405	0.7568		27	1.08	1.9238	1.4481	2.4055	1.9414	2.6473	0.6055		1.08	1.73143	1.561	2.31333	2.14937	2.36683	0.6742		27	1.08	5.1236	5.3336	5.1236	5.1936
28	1.12	1.7281	1.3295	1.8902	1.8246	2.0317	0.7544		28	1.12	1.6183	2.0263	2.503	2.5652	2.278	0.626		28	1.12	2.0372	1.5745	2.3076	1.96	2.6271	0.6		1.12	1.79453	1.64343	2.2336	2.1166	2.31227	0.660133		28	1.12	5.1287	5.4832	5.1287	5.24687
29	1.16	1.6712	1.3275	1.8666	1.8555	2.1829	0.3617		29	1.16	1.679	1.9399	2.5508	2.3254	2.2715	0.6373		29	1.16	1.864	1.5655	2.285	1.7256	2.6363	0.8538		1.16	1.73807	1.61097	2.23413	1.96883	2.36357	0.6176		29	1.16	6.2108	5.5061	6.2108	5.9759
30	1.2	1.7304	1.3027	1.9529	1.7709	2.1883	0.6294		30	1.2	1.5075	1.9593	2.6011	2.2403	2.2955	0.8287		30	1.2	2.0019	1.6358	2.3562	1.6623	2.6055	0.7511		1.2	1.7466	1.6326	2.3034	1.89117	2.3631	0.7364		30	1.2	5.5279	5.7376	5.5279	5.5978
31	1.24	1.719	1.4106	1.9736	1.5584	2.1092	0.6211		31	1.24	1.6141	2.117	2.6396	2.491	2.2972	0.414		31	1.24	1.9324	1.6198	2.2788	1.566	2.5687	0.9136		1.24	1.75517	1.7158	2.29733	1.8718	2.32503	0.649567		31	1.24	5.3899	6.0266	5.3899	5.60213
32	1.28	1.6785	1.4414	1.9855	1.6779	2.0645	0.4707		32	1.28	1.579	1.9695	2.6238	2.3561	2.3731	0.5335		32	1.28	1.9332	1.5441	2.2747	1.6637	2.561	0.7529		1.28	1.73023	1.65167	2.29467	1.89923	2.33287	0.5857		32	1.28	5.293	5.8597	5.293	5.4819
33	1.32	1.8293	1.3719	1.9612	1.7602	1.984	0.4156		33	1.32	1.5938	1.8254	2.7305	2.358	2.1652	0.6763		33	1.32	1.8613	1.5699	2.393	1.8126	2.237	0.9299		1.32	1.76147	1.58907	2.36157	1.97693	2.12873	0.673933		33	1.32	6.1587	5.2883	6.1587	5.86857
34	1.36	1.9001	1.2958	1.9881	2.0294	2.0331	0.3028		34	1.36	1.6342	1.7815	2.9096	2.546	2.1393	0.4716		34	1.36	1.9567	1.6027	2.3289	1.6267	2.6091	0.7726		1.36	1.83033	1.56	2.40887	2.06737	2.2605	0.515667		34	1.36	7.0331	5.461	7.0331	6.50907
35	1.4	1.8905	1.3899	2.0156	2.011	2.1989	0.282		35	1.4	1.6981	1.519	2.9084	2.2736	2.2815	0.5788		35	1.4	1.9814	1.557	2.4215	1.4923	2.7477	0.6594		1.4	1.85667	1.48863	2.4485	1.92563	2.40937	0.506733		35	1.4	6.713	5.723	6.713	6.383
36	1.44	1.892	1.4334	1.9656	1.9634	1.8973	0.356		36	1.44	1.6477	1.7583	2.8944	2.454	2.5218	0.4365		36	1.44	1.8786	1.5616	2.3633	1.8052	2.6609	0.7005		1.44	1.8061	1.58443	2.40777	2.0742	2.36	0.497667		36	1.44	6.7378	5.6717	6.7378	6.38243
37	1.48	1.8314	1.5071	2.0061	1.8869	2.0352	0.6406		37	1.48	1.6847	1.6847	2.7595	2.7082	2.2219	0.7905		37	1.48	1.9761	1.6316	2.3495	1.8723	2.2879	0.6712		1.48	1.83073	1.6078	2.3717	2.1558	2.18167	0.700767		37	1.48	6.4048	5.2735	6.4048	6.0277
38	1.52	1.8641	1.4485	2.122	1.8663	2.1446	0.6073		38	1.52	1.5708	1.6217	2.5852	2.5384	2.0827	0.4518		38	1.52	1.9431	1.5303	2.3091	1.9142	2.317	0.8325		1.52	1.79267	1.5335	2.33877	2.1063	2.18143	0.630533		38	1.52	5.6632	5.0765	5.6632	5.46763
39	1.56	1.8618	1.4975	2.1275	1.719	2.2298	0.5031		39	1.56	1.7783	1.607	2.5651	2.497	2.2326	0.7212		39	1.56	1.9327	1.5673	2.2953	1.9616	2.3076	0.7499		1.56	1.8576	1.55727	2.3293	2.0592	2.25667	0.658067		39	1.56	5.7206	5.566	5.7206	5.66907
40	1.6	1.8572	1.4552	2.1164	1.7422	2.2762	0.5588		40	1.6	1.707	1.6047	2.6132	2.315	2.4948	0.5501		40	1.6	1.8646	1.6584	2.1939	1.7156	2.3667	0.818		1.6	1.8096	1.57277	2.30783	1.92427	2.37923	0.6423		40	1.6	5.8393	6.1319	5.8393	5.93683
41	1.64	1.959	1.5732	2.1595	1.8649	2.0362	0.5396		41	1.64	1.7058	1.645	2.5327	1.8782	2.3086	0.5037		41	1.64	1.8761	1.5536	2.266	2.0098	2.3015	0.7474		1.64	1.84697	1.5906	2.3194	1.91763	2.21543	0.5969		41	1.64	5.6226	5.8831	5.6226	5.70943
42	1.68	1.9075	1.4975	2.1307	1.6564	1.9777	0.6139		42	1.68	1.7185	1.875	2.3994	1.9342	2.1739	0.5044		42	1.68	1.9127	1.5839	2.2457	2.2768	2.3853	0.7048		1.68	1.84623	1.65213	2.2586	1.9558	2.17897	0.6077		42	1.68	5.1927	5.5095	5.1927	5.2983
43	1.72	1.8782	1.6096	1.9925	1.8238	2.0217	0.5188		43	1.72	1.7124	1.9506	2.3887	1.7734	2.3654	0.3919		43	1.72	1.9053	1.7588	2.2931	2.1086	2.4727	0.6154		1.72	1.83197	1.773	2.22477	1.90193	2.2866	0.5087		43	1.72	5.4614	5.9057	5.4614	5.6095
44	1.76	1.746	1.6475	2.0437	2.0082	2.1136	0.5596		44	1.76	1.6663	1.9931	2.3698	1.9902	2.248	0.4628		44	1.76	1.9154	1.6602	2.3501	1.9692	2.3798	0.6498		1.76	1.7759	1.76693	2.25453	1.9892	2.24713	0.5574		44	1.76	5.0874	5.6557	5.0874	5.27683
45	1.8	1.7975	1.5484	2.1441	2.1058	2.1314	0.5465		45	1.8	1.7179	1.9254	2.2856	1.9417	2.4946	0.6009		45	1.8	1.8951	1.5602	2.358	2.014	2.3855	0.7642		1.8	1.8035	1.678	2.26257	2.0205	2.33717	0.6372		45	1.8	5.6541	5.7768	5.6541	5.695
46	1.84	1.8453	1.622	2.1086	2.1716	2.1591	0.6935		46	1.84	1.7355	2.0223	2.2672	1.9271	2.2859	0.4741		46	1.84	2.0153	1.6718	2.2143	1.8591	2.3612	0.7628		1.84	1.86537	1.77203	2.1967	1.98593	2.26873	0.643467		46	1.84	5.2824	5.433	5.2824	5.3326
47	1.88	1.7258	1.6823	2.0063	2.1624	2.0964	0.5914		47	1.88	1.8143	1.9626	2.2979	2.0564	2.34	0.7743		47	1.88	1.9726	1.5253	2.2269	1.9137	2.1925	0.7632		1.88	1.83757	1.7234	2.17703	2.04417	2.20963	0.709633		47	1.88	5.7518	5.4869	5.7518	5.6635
48	1.92	1.8633	1.7122	1.9588	2.2297	2.125	0.3752		48	1.92	1.925	2.0686	2.3864	2.0257	2.1787	0.3197		48	1.92	1.8056	1.7001	2.2113	1.7735	2.2029	0.9401		1.92	1.86463	1.82697	2.1855	2.00963	2.16887	0.545		48	1.92	6.5886	5.8225	6.5886	6.33323
49	1.96	1.9814	1.6294	2.0796	2.2423	2.2498	0.6887		49	1.96	1.8772	2.0391	2.146	2.2263	2.157	0.4329		49	1.96	1.9196	1.7027	2.288	1.9898	2.1229	0.7523		1.96	1.92607	1.7904	2.1712	2.1528	2.17657	0.624633		49	1.96	5.4	5.7463	5.4	5.51543
50	2	1.8215	1.6649	2.0711	2.2469	2.2237	0.5063		50	2	1.8845	1.9361	2.1686	2.2796	2.4112	0.5282		50	2	2.0252	1.6164	2.3667	2.0504	2.2901	0.8097		2	1.9104	1.73913	2.20213	2.1923	2.30833	0.614733		50	2	5.5849	6.0649	5.5849	5.7449
51	2.04	1.8916	1.6436	2.1296	2.315	2.1488	0.8184		51	2.04	1.768	2.1178	2.284	2.1611	2.374	0.7127		51	2.04	1.9508	1.6867	2.3164	1.7299	2.1554	0.7976		2.04	1.87013	1.81603	2.24333	2.06867	2.22607	0.776233		51	2.04	6.1631	5.5207	6.1631	5.94897
52	2.08	1.9362	1.7071	2.066	2.2261	2.1808	0.5792		52	2.08	1.7504	2.0272	2.2794	2.2652	2.3655	0.1785		52	2.08	1.8939	1.6644	2.3151	1.8525	2.1539	0.8792		2.08	1.86017	1.79957	2.22017	2.1146	2.2334	0.545633		52	2.08	5.5627	5.9223	5.5627	5.68257
53	2.12	1.8873	1.5715	2.0567	2.1702	2.3011	0.5363		53	2.12	1.6333	1.9741	2.2763	2.1146	2.5472	0.4997		53	2.12	1.8275	1.7374	2.2574	2.033	2.2294	0.7094		2.12	1.7827	1.761	2.1968	2.10593	2.35923	0.5818		53	2.12	6.1572	6.5442	6.1572	6.2862
54	2.16	2.0291	1.6934	1.9785	2.1674	2.2019	0.0584		54	2.16	1.6643	2.1265	2.2369	2.3275	2.3947	0.4641		54	2.16	1.7584	1.7077	2.3884	2.1235	1.9498	0.9378		2.16	1.81727	1.84253	2.20127	2.20613	2.18213	0.486767		54	2.16	6.5202	6.2284	6.5202	6.42293
55	2.2	1.9398	1.5552	1.9889	2.1737	2.0645	0.6811		55	2.2	1.6435	2.1414	2.3119	2.4742	2.1761	0.5314		55	2.2	1.8082	1.699	2.3725	1.8954	2.239	0.6704		2.2	1.79717	1.79853	2.22443	2.1811	2.15987	0.627633		55	2.2	5.2011	4.4041	5.2011	4.93543
56	2.24	1.6998	1.6794	2.0253	1.915	2.1714	0.4239		56	2.24	1.6169	2.08	2.4858	2.2635	2.3356	0.5384		56	2.24	1.9107	1.7298	2.4603	2.341	2.2003	0.8652		2.24	1.74247	1.82973	2.3238	2.17317	2.23577	0.609167		56	2.24	6.4723	5.632	6.4723	6.1922
57	2.28	1.8073	1.7178	2.0004	2.2279	2.1132	0.6172		57	2.28	1.5315	2.0505	2.3993	1.7735	2.4209	0.4682		57	2.28	1.9555	1.6742	2.4775	1.9012	2.2608	0.7698		2.28	1.76477	1.81417	2.2924	1.96753	2.26497	0.6184		57	2.28	5.5358	5.517	5.5358	5.52953
58	2.32	1.777	1.7071	2.165	2.5629	2.1006	0.264		58	2.32	1.5434	1.951	2.4447	1.9723	2.5278	0.4569		58	2.32	1.8827	1.5966	2.3772	2.0903	2.1804	0.7326		2.32	1.73437	1.75157	2.32897	2.2085	2.2696	0.4845		58	2.32	6.0319	6.264	6.0319	6.10927
59	2.36	1.9017	1.7752	2.1174	2.6972	2.0748	0.6396		59	2.36	1.5503	2.0015	2.4285	1.9477	2.3229	0.6794		59	2.36	1.8723	1.6952	2.3228	2.1033	2.181	0.7412		2.36	1.77477	1.82397	2.28957	2.2494	2.1929	0.686733		59	2.36	5.0863	5.8978	5.0863	5.3568
60	2.4	1.8477	1.5738	2.1898	2.0122	2.2216	0.6478		60	2.4	1.6747	2.0832	2.5857	1.9349	2.3621	0.4737		60	2.4	1.911	1.7293	2.2642	1.9011	1.8956	0.6096		2.4	1.81113	1.79543	2.34657	1.9494	2.15977	0.577033		60	2.4	4.9839	6.6021	4.9839	5.5233
61	2.44	1.9163	1.6719	2.1888	2.0539	2.1124	0.5271		61	2.44	1.6097	2.1708	2.5228	2.0086	2.2778	0.5086		61	2.44	1.884	1.5148	2.1703	2.2379	1.9832	0.7691		2.44	1.80333	1.78583	2.29397	2.10013	2.12447	0.6016		61	2.44	5.9687	5.1473	5.9687	5.6949
62	2.48	1.9249	1.8543	2.3125	2.0368	2.3245	0.5118		62	2.48	1.6225	2.1946	2.6137	2.0901	2.3278	0.5512		62	2.48	1.8557	1.5242	2.2248	1.9982	2.1411	0.8425		2.48	1.80103	1.8577	2.38367	2.0417	2.26447	0.635167		62	2.48	5.7341	5.4189	5.7341	5.62903
63	2.52	1.9478	1.7873	2.2169	2.1744	2.1153	0.5626		63	2.52	1.6168	2.051	2.6029	1.8195	2.4035	0.3046		63	2.52	1.9463	1.55	2.2424	1.9639	2.1297	0.8558		2.52	1.83697	1.7961	2.35407	1.98593	2.21617	0.574333		63	2.52	5.8017	7.0079	5.8017	6.20377
64	2.56	1.9011	1.8063	2.2869	2.0201	2.1402	0.6892		64	2.56	1.7591	2.0707	2.8345	1.7268	2.2579	0.6551		64	2.56	1.7467	1.5795	2.3713	2.0494	2.1422	0.9288		2.56	1.8023	1.81883	2.49757	1.9321	2.1801	0.7577		64	2.56	5.1389	5.3086	5.1389	5.19547
65	2.6	1.8744	1.8098	2.2512	2.046	2.1927	0.5204		65	2.6	1.6621	2.1235	2.8173	1.7543	2.3333	0.6513		65	2.6	1.8436	1.5794	2.4687	2.24	2.0608	0.9214		2.6	1.79337	1.83757	2.5124	2.01343	2.1956	0.6977		65	2.6	5.9436	5.3051	5.9436	5.73077
66	2.64	1.937	1.7303	2.1208	2.0899	2.2493	0.6142		66	2.64	1.7337	2.1261	2.9264	1.9301	2.4261	0.4485		66	2.64	1.7613	1.5607	2.3786	2.1022	2.217	0.9395		2.64	1.81067	1.8057	2.47527	2.04073	2.29747	0.6674		66	2.64	5.8474	5.2447	5.8474	5.6465
67	2.68	1.9386	1.868	2.3233	1.6928	2.2322	0.5761		67	2.68	1.7509	2.1578	2.937	1.8437	2.5012	0.4991		67	2.68	1.843	1.5406	2.3641	2.026	2.0931	0.8443		2.68	1.84417	1.85547	2.54147	1.85417	2.2755	0.639833		67	2.68	5.4849	5.9319	5.4849	5.6339
68	2.72	1.8885	1.7273	2.383	1.831	2.1235	0.7342		68	2.72	1.699	2.0761	2.9078	1.7074	2.4887	0.1376		68	2.72	1.7898	1.5144	2.4461	2.0521	2.1501	0.644		2.72	1.79243	1.7726	2.57897	1.8635	2.2541	0.505267		68	2.72	5.5222	6.1069	5.5222	5.7171
69	2.76	1.9078	1.7041	2.2044	2.2323	2.222	0.5744		69	2.76	1.5763	2.0827	2.769	1.8304	2.4119	0.6501		69	2.76	1.8712	1.5216	2.3711	2.2489	2.1374	0.8619		2.76	1.7851	1.76947	2.44817	2.10387	2.2571	0.695467		69	2.76	6.1848	5.7629	6.1848	6.04417
70	2.8	1.8867	1.7926	2.2764	2.0178	2.007	0.3535		70	2.8	1.6713	2.0958	2.7499	2.0379	2.4581	0.4626		70	2.8	1.8395	1.5426	2.3869	1.9181	2.1177	0.8148		2.8	1.79917	1.81033	2.47107	1.99127	2.19427	0.543633		70	2.8	5.6624	5.8182	5.6624	5.71433
71	2.84	1.8168	1.8542	2.218	1.6471	2.0922	0.7763		71	2.84	1.6669	1.9428	2.6047	1.9756	2.3798	0.5549		71	2.84	1.8307	1.4737	2.3345	1.9865	2.0856	0.661		2.84	1.77147	1.7569	2.38573	1.86973	2.18587	0.664067		71	2.84	5.6851	5.0459	5.6851	5.47203
72	2.88	1.8283	1.7713	2.1378	1.8999	2.2062	0.781		72	2.88	1.6852	2.0776	2.7174	2.0892	2.5301	0.7101		72	2.88	1.9348	1.488	2.1335	1.8465	2.191	0.7338		2.88	1.8161	1.77897	2.32957	1.9452	2.3091	0.741633		72	2.88	5.2257	6.2975	5.2257	5.58297
73	2.92	1.9153	1.798	2.035	2.0132	2.266	0.6488		73	2.92	1.7136	1.9517	2.6584	2.1955	2.4659	0.6452		73	2.92	1.9288	1.4526	2.1908	2.0089	2.239	0.7912		2.92	1.85257	1.7341	2.29473	2.07253	2.32363	0.695067		73	2.92	5.2361	4.8817	5.2361	5.11797
74	2.96	1.7344	1.8622	2.0623	1.9447	2.1201	0.6314		74	2.96	1.6361	1.864	2.87	2.0732	2.4704	0.6504		74	2.96	1.7775	1.5134	2.319	1.9486	2.1737	0.7202		2.96	1.716	1.74653	2.4171	1.98883	2.25473	0.667333		74	2.96	5.9769	4.993	5.9769	5.64893
75	3	1.8089	1.7489	2.0824	2.0234	2.1683	0.6028		75	3	1.7067	2.0444	2.8443	2.0992	2.4242	0.7198		75	3	1.7651	1.5109	2.3299	2.2947	2.3926	0.7304		3	1.76023	1.76807	2.41887	2.1391	2.32837	0.684333		75	3	5.5245	5.0321	5.5245	5.36037
76	3.04	1.8462	1.858	2.2048	2.0388	2.1669	0.6139		76	3.04	1.6783	1.9413	2.8955	2.1373	2.4081	0.5719		76	3.04	1.849	1.5604	2.2999	2.3597	2.0576	0.6777		3.04	1.79117	1.78657	2.46673	2.1786	2.21087	0.621167		76	3.04	5.2964	5.4856	5.2964	5.35947
77	3.08	1.7713	1.8778	2.2979	1.9384	2.1951	0.6466		77	3.08	1.7291	1.8809	2.8996	1.9584	2.2549	0.6465		77	3.08	1.8322	1.4609	2.1051	2.4109	2.2848	0.6095		3.08	1.77753	1.73987	2.4342	2.10257	2.24493	0.6342		77	3.08	5.635	5.173	5.635	5.481
78	3.12	1.738	2.019	2.3091	1.9475	2.1937	0.6049		78	3.12	1.7478	2.0129	2.8766	1.83	2.3743	0.5002		78	3.12	2.0227	1.4897	2.1709	2.4008	2.0876	0.6436		3.12	1.83617	1.84053	2.4522	2.05943	2.21853	0.5829		78	3.12	5.8339	5.2751	5.8339	5.64763
79	3.16	1.825	1.8267	2.3604	2.3619	2.2387	0.5581		79	3.16	1.7686	1.9783	2.9441	1.8043	2.2486	0.34		79	3.16	1.9714	1.475	2.1513	2.3799	1.9515	0.6623		3.16	1.855	1.76	2.48527	2.18203	2.14627	0.520133		79	3.16	6.1766	5.7338	6.1766	6.029
80	3.2	1.814	1.9801	2.3737	2.3472	2.312	0.547		80	3.2	1.6936	1.7952	2.8966	1.8082	2.379	0.4685		80	3.2	1.8857	1.4691	2.2175	2.1477	2.1458	0.6658		3.2	1.79777	1.74813	2.49593	2.10103	2.27893	0.560433		80	3.2	5.7763	5.3219	5.7763	5.62483
81	3.24	1.8546	1.8906	2.3793	2.4576	2.1543	0.5554		81	3.24	1.6754	1.9977	2.8233	2.0172	2.349	0.6144		81	3.24	1.8527	1.5145	2.2276	2.2576	2.1584	0.8399		3.24	1.79423	1.80093	2.47673	2.24413	2.22057	0.6699		81	3.24	5.4783	5.7003	5.4783	5.5523
82	3.28	1.8042	1.9327	2.4459	2.3663	2.2279	0.4503		82	3.28	1.6274	1.8211	2.8406	2.104	2.2807	0.4679		82	3.28	1.7789	1.6537	2.1749	2.4172	2.0746	0.8291		3.28	1.73683	1.8025	2.48713	2.29583	2.1944	0.582433		82	3.28	6.0199	5.0838	6.0199	5.70787
83	3.32	1.7547	1.9377	2.3593	2.3515	2.1907	0.5014		83	3.32	1.7587	1.8511	2.7659	2.1523	2.3865	0.4776		83	3.32	1.8036	1.6571	2.3184	2.0353	2.052	0.6859		3.32	1.77233	1.8153	2.4812	2.1797	2.20973	0.554967		83	3.32	5.4945	5.061	5.4945	5.35
84	3.36	1.7544	1.8467	2.2762	2.4833	2.2533	0.7873		84	3.36	1.709	2.0685	2.6076	2.0339	2.3151	0.5449		84	3.36	1.8079	1.6253	2.4285	1.8854	2.1782	0.7401		3.36	1.7571	1.84683	2.43743	2.1342	2.24887	0.690767		84	3.36	5.7308	4.9123	5.7308	5.45797
85	3.4	1.7199	1.9141	2.3581	2.4098	2.2095	0.4625		85	3.4	1.7303	2.0047	2.6461	1.8289	2.3769	0.5121		85	3.4	1.919	1.5984	2.273	1.9633	1.9799	0.7152		3.4	1.78973	1.83907	2.42573	2.06733	2.18877	0.563267		85	3.4	6.0265	5.5504	6.0265	5.8678
86	3.44	1.7644	1.7782	2.3073	2.3894	2.2012	0.6051		86	3.44	1.7451	1.9177	2.5785	1.6243	2.193	0.6204		86	3.44	1.8515	1.6029	2.4816	2.0996	2.0831	0.7747		3.44	1.787	1.76627	2.4558	2.03777	2.1591	0.666733		86	3.44	5.7162	5.2116	5.7162	5.548
87	3.48	1.8362	1.9616	2.3484	2.1238	2.1957	0.4164		87	3.48	1.7556	2.0267	2.5456	1.8468	2.2158	0.3518		87	3.48	1.8526	1.6135	2.5792	1.8042	2.0483	0.8181		3.48	1.8148	1.86727	2.49107	1.92493	2.15327	0.528767		87	3.48	6.0181	5.3979	6.0181	5.81137
88	3.52	1.7824	1.8363	2.485	2.3046	2.1906	0.5395		88	3.52	1.7582	2.0678	2.5768	1.8299	2.3838	0.5938		88	3.52	1.8611	1.7063	2.4383	1.5709	2.1838	0.9192		3.52	1.80057	1.87013	2.50003	1.9018	2.25273	0.684167		88	3.52	5.8976	5.2534	5.8976	5.68287
89	3.56	1.7461	1.9181	2.3981	2.4674	2.2902	0.592		89	3.56	1.6881	2.0684	2.8204	2.0647	2.2686	0.4592		89	3.56	1.8008	1.6162	2.4322	1.9342	2.0641	0.7586		3.56	1.745	1.86757	2.55023	2.15543	2.20763	0.603267		89	3.56	5.2179	6.0021	5.2179	5.4793
90	3.6	1.727	1.8061	2.4578	2.1198	2.3331	0.6898		90	3.6	1.8533	2.0225	2.8261	1.7919	2.2328	0.5655		90	3.6	1.8117	1.566	2.5669	2.1084	2.1247	0.7315		3.6	1.79733	1.7982	2.61693	2.0067	2.2302	0.662267		90	3.6	5.5858	5.0151	5.5858	5.39557
91	3.64	1.7477	1.8686	2.3703	2.4088	2.2669	0.4352		91	3.64	1.7347	2.1353	2.817	1.8908	2.2525	0.5127		91	3.64	1.7695	1.5954	2.5038	1.9172	2.1964	0.7947		3.64	1.75063	1.86643	2.5637	2.07227	2.2386	0.580867		91	3.64	6.2554	5.9985	6.2554	6.16977
92	3.68	1.8454	2.0142	2.4108	2.6388	1.8084	0.7532		92	3.68	1.7978	2.0959	2.8122	1.664	2.3663	0.6035		92	3.68	1.798	1.5778	2.5274	1.821	2.2378	0.5916		3.68	1.81373	1.89597	2.58347	2.04127	2.1375	0.649433		92	3.68	4.0684	5.5311	4.0684	4.55597
93	3.72	1.7087	1.909	2.4468	2.6522	1.897	0.6402		93	3.72	1.795	1.9147	2.8682	1.7358	2.1547	0.6613		93	3.72	1.7993	1.5254	2.5467	1.8491	2.1895	0.7896		3.72	1.76767	1.78303	2.62057	2.07903	2.0804	0.697033		93	3.72	3.9207	5.1507	3.9207	4.3307
94	3.76	1.8232	1.8091	2.5172	2.4358	2.3204	0.6194		94	3.76	1.736	1.8549	3.0531	1.6446	2.3612	0.2094		94	3.76	1.807	1.4979	2.5848	1.7292	2.4731	0.6516		3.76	1.78873	1.72063	2.71837	1.93653	2.3849	0.493467		94	3.76	4.6688	6.8966	4.6688	5.4114
95	3.8	1.8188	1.8137	2.5373	2.4621	1.9727	0.4743		95	3.8	1.6857	1.9966	3.1466	1.9103	2.5593	0.5944		95	3.8	1.7871	1.5498	2.6313	1.9311	2.4094	0.832		3.8	1.76387	1.7867	2.77173	2.10117	2.3138	0.633567		95	3.8	5.7319	6.732	5.7319	6.06527
96	3.84	1.8004	1.8553	2.5322	2.4312	2.129	0.193		96	3.84	1.7276	2.0288	3.128	1.7454	2.3112	0.5952		96	3.84	1.7754	1.4629	2.5836	1.8981	2.3923	0.6035		3.84	1.7678	1.78233	2.74793	2.0249	2.2775	0.4639		96	3.84	6.0692	6.1985	6.0692	6.1123
97	3.88	1.8846	1.6895	2.6926	2.6709	2.0923	0.7164		97	3.88	1.7881	1.9795	2.9883	1.7178	2.4567	0.4312		97	3.88	1.9806	1.3343	2.5838	2.1458	2.3511	0.8052		3.88	1.88443	1.66777	2.7549	2.17817	2.30003	0.650933		97	3.88	4.7441	8.4282	4.7441	5.97213
98	3.92	1.9198	1.6622	2.6925	2.4354	2.2724	0.5416		98	3.92	1.8426	2.006	3.0374	2.0751	2.3874	0.6206		98	3.92	1.9428	1.3457	2.6022	2.1605	2.3741	0.557		3.92	1.90173	1.6713	2.77737	2.22367	2.34463	0.573067		98	3.92	5.6175	7.4854	5.6175	6.24013
99	3.96	1.8301	1.7991	2.6065	2.5303	2.1401	0.2636		99	3.96	1.8424	2.017	3.0891	1.8842	2.4993	0.6397		99	3.96	2.0122	1.4913	2.8022	1.8235	2.2822	0.7666		3.96	1.8949	1.76913	2.8326	2.07933	2.3072	0.556633		99	3.96	5.891	7.6446	5.891	6.47553
100	4	1.8576	1.8367	2.6186	2.3732	2.2893	0.2315		100	4	1.7279	2.0533	3.2005	1.8307	2.4404	0.6095		100	4	1.9791	1.5615	2.7309	1.9207	2.3713	0.3575		4	1.85487	1.81717	2.85	2.04153	2.367	0.3995		100	4	7.0857	6.5545	7.0857	6.90863
101	4.04	1.9313	1.8431	2.5924	2.5525	2.0019	0.5746		101	4.04	1.7047	1.8858	3.4227	1.8043	2.4869	0.4521		101	4.04	2.0384	1.4918	2.7214	1.8086	2.4981	0.7864		4.04	1.89147	1.74023	2.91217	2.05513	2.32897	0.604367		101	4.04	4.4197	7.4582	4.4197	5.43253
102	4.08	1.8306	1.7053	2.5617	2.5378	1.9866	0.6832		102	4.08	1.8674	1.9571	3.4853	1.7618	2.4135	0.6659		102	4.08	2.02	1.4145	2.8141	1.9393	2.3128	0.8314		4.08	1.906	1.6923	2.9537	2.07963	2.23763	0.726833		102	4.08	4.1387	6.2791	4.1387	4.85217
103	4.12	1.7997	1.7165	2.6768	2.328	2.2583	0.1545		103	4.12	1.7518	2.0081	3.6288	1.803	2.3572	0.5544		103	4.12	2.0104	1.4492	2.6721	1.7615	2.4064	0.7671		4.12	1.85397	1.7246	2.99257	1.96417	2.34063	0.492		103	4.12	6.8129	6.5717	6.8129	6.7325
104	4.16	1.8148	1.6315	2.7363	2.3466	2.4891	0.757		104	4.16	1.7752	1.8614	3.5909	1.6893	2.449	0.5194		104	4.16	1.9787	1.487	2.6997	2.141	2.3322	0.5615		4.16	1.85623	1.65997	3.00897	2.05897	2.42343	0.612633		104	4.16	4.9064	7.2978	4.9064	5.70353
105	4.2	1.744	1.6306	2.627	2.4537	1.8945	0.7065		105	4.2	1.7797	2.0473	3.5374	1.8883	2.4369	0.5009		105	4.2	1.9782	1.419	2.8669	1.8249	2.3876	0.7443		4.2	1.83397	1.69897	3.01043	2.05563	2.23967	0.650567		105	4.2	3.7852	7.0019	3.7852	4.85743
106	4.24	1.7803	1.8037	2.4233	2.4086	1.9209	0.1275		106	4.24	1.7321	2.0578	3.3889	2.0701	2.3615	0.5754		106	4.24	1.9712	1.4079	2.7716	1.8267	2.5348	0.8298		4.24	1.82787	1.75647	2.86127	2.1018	2.2724	0.5109		106	4.24	5.1744	7.4805	5.1744	5.9431
107	4.28	1.6755	1.7334	2.4989	2.4201	2.2834	0.4944		107	4.28	1.8411	2.0384	3.4254	1.8296	2.3936	0.5319		107	4.28	2.0222	1.5093	2.7397	1.9231	2.4938	0.6993		4.28	1.84627	1.76037	2.888	2.0576	2.39027	0.5752		107	4.28	5.6739	7.186	5.6739	6.17793
108	4.32	1.7246	1.7436	2.5298	2.3967	2.2584	0.6401		108	4.32	1.669	1.948	3.5839	1.8386	2.2261	0.5059		108	4.32	2.0254	1.5243	2.7441	1.966	2.4808	0.497		4.32	1.80633	1.73863	2.9526	2.0671	2.32177	0.547667		108	4.32	5.449	5.5725	5.449	5.49017
109	4.36	1.712	1.6893	2.4254	2.3892	1.7898	0.7207		109	4.36	1.7884	1.9512	3.2814	1.699	2.2141	0.5009		109	4.36	1.9336	1.4253	2.7388	1.9808	2.3167	0.6899		4.36	1.81133	1.6886	2.8152	2.023	2.10687	0.637167		109	4.36	3.3176	5.5403	3.3176	4.0585
110	4.4	1.6594	1.7569	2.5749	2.3127	1.8247	0.4163		110	4.4	1.7918	2.1473	3.3274	1.7985	2.3891	0.4663		110	4.4	1.9969	1.4946	2.7474	1.9572	2.2748	0.6012		4.4	1.81603	1.7996	2.88323	2.0228	2.16287	0.4946		110	4.4	3.5256	5.4166	3.5256	4.15593
111	4.44	1.8046	1.7501	2.6644	2.5024	1.8404	0.2808		111	4.44	1.8994	2.0568	3.344	1.6876	2.3101	0.4957		111	4.44	1.9159	1.6132	2.6141	1.803	1.9968	0.6477		4.44	1.8733	1.8067	2.87417	1.99767	2.0491	0.474733		111	4.44	3.5624	5.4144	3.5624	4.17973
112	4.48	1.8015	1.6894	2.6877	2.3225	2.2198	0.5967		112	4.48	1.8248	1.9907	3.4436	1.875	2.3039	0.5678		112	4.48	1.8513	1.5066	2.6467	2.2421	1.8761	0.6196		4.48	1.82587	1.7289	2.926	2.14653	2.13327	0.5947		112	4.48	4.8687	5.8477	4.8687	5.19503
113	4.52	1.7423	1.8167	2.7784	2.242	2.3075	0.7199		113	4.52	1.8987	2.1511	3.5714	1.7886	2.4412	0.6368		113	4.52	1.9026	1.7023	2.7024	1.9436	1.971	0.6219		4.52	1.84787	1.89003	3.0174	1.9914	2.2399	0.659533		113	4.52	5.4782	5.3093	5.4782	5.4219
114	4.56	1.7644	1.7741	2.4987	2.4844	2.2891	0.6333		114	4.56	1.9676	2.1811	3.5196	2.0893	2.3146	0.6863		114	4.56	1.9558	1.6653	2.75	2.0788	2.094	0.5877		4.56	1.89593	1.8735	2.92277	2.2175	2.23257	0.635767		114	4.56	5.4807	5.2464	5.4807	5.4026
115	4.6	1.843	1.8237	2.6031	2.3023	2.2083	0.7518		115	4.6	1.9628	2.0177	3.6028	2.3843	2.031	0.5758		115	4.6	1.9555	1.5462	2.5867	2.0286	2.1559	0.5743		4.6	1.92043	1.79587	2.93087	2.2384	2.13173	0.633967		115	4.6	4.9328	5.2176	4.9328	5.02773
116	4.64	1.8742	1.8234	2.5781	2.6219	2.0877	0.6514		116	4.64	1.8663	2.0576	3.6119	2.237	1.9827	0.5935		116	4.64	1.9041	1.6161	2.6628	2.0225	2.0377	0.5905		4.64	1.88153	1.83237	2.95093	2.2938	2.03603	0.6118		116	4.64	5.1104	5.914	5.1104	5.37827
117	4.68	1.8685	1.6849	2.588	2.6683	1.909	0.6612		117	4.68	1.8525	2.0583	3.5518	2.0122	1.9562	0.2962		117	4.68	1.9907	1.5547	2.4729	1.8478	1.879	0.7596		4.68	1.9039	1.76597	2.8709	2.1761	1.91473	0.572333		117	4.68	4.2624	6.0217	4.2624	4.84883
118	4.72	1.8711	1.7478	2.6331	2.5427	2.2135	0.8106		118	4.72	1.9189	1.995	3.5096	2.1754	2.1434	0.4963		118	4.72	1.9706	1.5797	2.5503	2.0665	1.9683	0.7177		4.72	1.9202	1.77417	2.89767	2.26153	2.1084	0.674867		118	4.72	5.2486	5.3918	5.2486	5.29633
119	4.76	1.8379	1.9168	2.6486	2.4785	2.1899	0.7294		119	4.76	1.8316	2.1942	3.5011	2.1091	1.9088	0.3802		119	4.76	1.9513	1.5385	2.6232	2.1858	2.1488	0.65		4.76	1.8736	1.88317	2.9243	2.2578	2.0825	0.586533		119	4.76	5.3309	5.9191	5.3309	5.52697
120	4.8	1.9277	1.7726	2.6722	2.3746	2.1323	0.8229		120	4.8	1.7962	1.9954	3.5482	1.857	1.9321	0.5701		120	4.8	1.9819	1.45	2.7193	1.8722	2.0253	0.6956		4.8	1.90193	1.73933	2.9799	2.0346	2.0299	0.6962		120	4.8	5.5885	5.9824	5.5885	5.7198
121	4.84	1.8616	1.778	2.6842	2.3381	2.2868	0.6352		121	4.84	1.7198	1.8976	3.6374	1.9172	1.9856	0.5382		121	4.84	2.0433	1.5167	2.6388	2.0429	2.1108	0.548		4.84	1.8749	1.73077	2.9868	2.0994	2.12773	0.5738		121	4.84	6.3786	5.5693	6.3786	6.10883
122	4.88	1.9404	1.7417	2.7766	2.2352	2.2411	0.5631		122	4.88	1.8144	2.2231	3.6397	1.9163	2.0234	0.7224		122	4.88	1.9522	1.5324	2.6993	2.025	2.2363	0.8162		4.88	1.90233	1.8324	3.03853	2.05883	2.16693	0.700567		122	4.88	5.5442	5.6291	5.5442	5.5725
123	4.92	1.8746	1.8364	2.833	2.4339	2.1678	0.554		123	4.92	1.7317	2.6205	3.6293	1.7937	1.8938	0.5872		123	4.92	2.0208	1.476	2.6099	2.0973	2.2385	0.8583		4.92	1.8757	1.97763	3.02407	2.1083	2.10003	0.6665		123	4.92	5.5815	5.2357	5.5815	5.46623
124	4.96	1.7977	1.7618	2.8435	2.577	2.1161	0.6897		124	4.96	1.7009	2.3374	3.6139	1.8568	1.8361	0.6358		124	4.96	2.0228	1.5	2.66	2.0653	2.1486	0.7046		4.96	1.84047	1.8664	3.03913	2.16637	2.0336	0.6767		124	4.96	5.1795	5.6957	5.1795	5.35157
125	5	1.804	1.8096	2.7342	2.6146	2.1463	0.6722		125	5	1.7239	2.0214	3.639	1.95	2.003	0.4876		125	5	1.9934	1.5159	2.5605	2.2884	2.2918	0.9023		5	1.84043	1.7823	2.9779	2.28433	2.14703	0.687367		125	5	5.6712	6.5802	5.6712	5.9742
126	5.04	1.7494	1.7602	2.812	2.7277	2.0283	0.6769		126	5.04	1.7787	2.0586	3.5754	1.6952	1.8783	0.6695		126	5.04	2.1378	1.3606	2.6999	1.8945	2.1433	0.7552		5.04	1.88863	1.72647	3.0291	2.1058	2.01663	0.700533		126	5.04	4.9614	5.8079	4.9614	5.24357
127	5.08	1.7982	1.9347	2.6171	2.6173	2.3089	0.7247		127	5.08	1.6639	1.9023	3.5353	1.6211	1.8795	0.6572		127	5.08	2.0881	1.5229	2.807	2.2329	2.1251	0.8518		5.08	1.85007	1.78663	2.98647	2.1571	2.1045	0.744567		127	5.08	5.3639	6.2733	5.3639	5.66703
128	5.12	1.9434	1.7888	2.7387	2.3109	1.7777	0.3805		128	5.12	1.5957	2.0191	3.5136	1.763	1.8325	0.5358		128	5.12	2.1767	1.5664	2.8628	2.0351	2.1671	0.8051		5.12	1.90527	1.79143	3.03837	2.03633	1.92577	0.5738		128	5.12	4.0836	5.6622	4.0836	4.6098
129	5.16	1.867	1.9354	2.7368	2.3913	2.1594	0.4048		129	5.16	1.6765	2.1188	3.4118	1.8979	1.9462	0.4202		129	5.16	2.2796	1.4439	2.7267	2.2224	2.1632	0.8174		5.16	1.94103	1.8327	2.95843	2.17053	2.0896	0.547467		129	5.16	5.4553	5.81	5.4553	5.57353
130	5.2	1.9234	1.8131	2.7884	2.2833	1.9214	0.421		130	5.2	1.6569	2.1783	3.1476	1.803	1.8503	0.5077		130	5.2	2.2618	1.642	2.8714	2.3289	2.3763	0.7727		5.2	1.94737	1.8778	2.9358	2.1384	2.04933	0.567133		130	5.2	3.6069	5.4141	3.6069	4.2093
131	5.24	1.8883	1.8451	2.6108	2.4656	1.8058	0.1616		131	5.24	1.6728	2.0038	3.0572	2.1782	1.9772	0.2636		131	5.24	2.27	1.6688	2.9037	2.2105	1.8753	0.8106		5.24	1.9437	1.83923	2.85723	2.28477	1.8861	0.411933		131	5.24	5.0178	5.6539	5.0178	5.22983
132	5.28	1.8726	1.8072	2.6978	2.5696	1.9635	0.8044		132	5.28	1.6967	2.1289	3.0989	1.8753	1.9146	0.486		132	5.28	2.2152	1.6866	2.7783	2.2652	2.0436	0.7477		5.28	1.92817	1.87423	2.85833	2.2367	1.9739	0.679367		132	5.28	4.1641	5.6657	4.1641	4.66463
133	5.32	1.7487	1.9423	2.6949	2.3741	2.206	0.5781		133	5.32	1.6985	2.0965	3.1134	1.9341	1.981	0.3078		133	5.32	2.2536	1.6678	2.8867	2.132	2.2051	0.8053		5.32	1.90027	1.9022	2.89833	2.14673	2.1307	0.563733		133	5.32	5.9135	6.0738	5.9135	5.96693
134	5.36	1.883	1.8647	2.774	2.2211	2.3865	0.7802		134	5.36	1.7265	2.0436	3.087	1.9865	1.9413	0.4599		134	5.36	2.164	1.736	2.9105	2.1302	2.0533	0.7484		5.36	1.9245	1.88143	2.92383	2.1126	2.12703	0.662833		134	5.36	5.3167	5.7575	5.3167	5.46363
135	5.4	1.8135	1.7488	2.8184	2.4039	2.2232	0.7866		135	5.4	1.7047	2.0249	3.1247	1.9958	1.9139	0.5012		135	5.4	2.2939	1.6624	2.8379	2.248	2.1875	0.7783		5.4	1.93737	1.81203	2.927	2.2159	2.1082	0.6887		135	5.4	4.9739	6.5491	4.9739	5.49897
136	5.44	1.82	1.8698	2.9689	2.3905	2.4287	0.5829		136	5.44	1.7101	2.135	2.9329	1.9962	1.846	0.3514		136	5.44	2.3363	1.783	2.9012	2.1716	2.0563	0.9192		5.44	1.95547	1.92927	2.93433	2.1861	2.11033	0.617833		136	5.44	5.6231	6.1265	5.6231	5.7909
137	5.48	1.8441	1.7448	2.8975	2.3476	2.198	0.3154		137	5.48	1.8158	2.1612	3.0065	1.9026	1.8845	0.367		137	5.48	2.3159	1.66	2.6864	2.1166	1.9727	0.8088		5.48	1.99193	1.85533	2.86347	2.12227	2.0184	0.497067		137	5.48	5.7366	6.5043	5.7366	5.9925
138	5.52	1.829	1.8577	2.6766	2.2332	2.0442	0.6662		138	5.52	1.7674	2.3368	3.003	1.7962	1.8111	0.3478		138	5.52	2.2616	1.6457	2.7961	1.9351	2.0829	0.8045		5.52	1.95267	1.94673	2.82523	1.98817	1.9794	0.606167		138	5.52	4.7851	6.5309	4.7851	5.36703
139	5.56	1.8037	1.7637	2.619	2.1675	2.0653	0.7361		139	5.56	1.7847	2.5035	2.9305	2.0375	1.9532	0.3835		139	5.56	2.2684	1.6198	2.857	1.8279	2.2775	0.8771		5.56	1.95227	1.96233	2.80217	2.01097	2.09867	0.665567		139	5.56	5.5426	6.1657	5.5426	5.7503
140	5.6	1.9385	1.76	2.5077	2.1221	2.0441	0.6493		140	5.6	1.7611	2.331	2.8788	1.9393	1.8706	0.3562		140	5.6	2.2773	1.6852	3.0196	1.799	2.1209	0.8044		5.6	1.9923	1.9254	2.80203	1.95347	2.01187	0.6033		140	5.6	4.2319	6.5217	4.2319	4.99517
141	5.64	1.8448	1.6653	2.5749	2.214	2.1778	0.1767		141	5.64	1.7386	2.365	2.8284	2.0323	1.9596	0.1685		141	5.64	2.2724	1.6208	3.0924	1.7869	2.0853	0.7829		5.64	1.95193	1.8837	2.8319	2.01107	2.07423	0.376033		141	5.64	6.5405	7.106	6.5405	6.729
142	5.68	1.8568	1.8302	2.5978	2.4091	2.1206	0.6746		142	5.68	1.7511	2.3144	3.0526	1.8949	1.9775	0.254		142	5.68	2.3912	1.5864	2.9432	2.0911	2.1191	0.8157		5.68	1.9997	1.91033	2.86453	2.1317	2.0724	0.581433		142	5.68	5.4995	6.6602	5.4995	5.8864
143	5.72	1.8015	1.7832	2.5729	2.1467	2.1471	0.7921		143	5.72	1.8067	2.3229	2.945	2.0387	1.899	0.3265		143	5.72	2.4023	1.5604	2.9098	2.0392	1.882	0.7132		5.72	2.0035	1.88883	2.80923	2.07487	1.97603	0.6106		143	5.72	4.8036	5.9344	4.8036	5.18053
144	5.76	1.7781	1.7148	2.4638	2.0573	2.0578	0.6136		144	5.76	1.8321	2.2322	2.821	2.0126	2.0809	0.587		144	5.76	2.287	1.4831	2.9285	2.1021	1.8028	0.405		5.76	1.96573	1.81003	2.73777	2.05733	1.9805	0.5352		144	5.76	5.1419	5.702	5.1419	5.3286
145	5.8	1.8115	1.6611	2.4912	2.1247	2.1116	0.6027		145	5.8	1.75	2.4497	2.7655	1.9935	2.1232	0.2137		145	5.8	2.296	1.4601	2.7705	1.9263	2.1013	0.7938		5.8	1.9525	1.85697	2.67573	2.01483	2.11203	0.536733		145	5.8	5.198	5.7726	5.198	5.38953
146	5.84	1.8514	1.8568	2.5725	2.1439	1.892	0.6694		146	5.84	1.712	2.5975	2.6941	2.0157	2.0891	0.104		146	5.84	2.2505	1.5071	2.8877	2.0639	2.0328	0.6847		5.84	1.93797	1.98713	2.7181	2.0745	2.00463	0.486033		146	5.84	5.1548	5.4028	5.1548	5.23747
147	5.88	1.8471	1.7172	2.5076	2.0155	1.8517	0.5657		147	5.88	1.6813	2.3938	2.701	2.1694	1.9396	0.2433		147	5.88	2.3433	1.6133	2.8746	2.2181	2.1991	0.835		5.88	1.95723	1.9081	2.6944	2.13433	1.9968	0.548		147	5.88	5.0517	5.5066	5.0517	5.20333
148	5.92	1.8775	1.6704	2.4735	2.1982	1.971	0.6381		148	5.92	1.6484	2.3685	2.5812	1.8815	1.8931	0.1987		148	5.92	2.3703	1.4798	2.9573	2.0293	2.121	0.7738		5.92	1.9654	1.83957	2.67067	2.03633	1.99503	0.536867		148	5.92	4.7561	6.5582	4.7561	5.3568
149	5.96	1.9632	1.6986	2.4479	2.1068	1.7998	0.6713		149	5.96	1.7891	2.3497	2.5385	1.7512	2.142	0.1735		149	5.96	2.3756	1.5807	2.9196	2.3288	2.2843	0.7321		5.96	2.04263	1.87633	2.63533	2.06227	2.07537	0.525633		149	5.96	4.9004	6.6862	4.9004	5.49567
150	6	1.9533	1.7184	2.4072	2.1529	1.9031	0.6423		150	6	1.7886	2.292	2.6685	2.0875	2.0314	0.1098		150	6	2.3341	1.5066	3.0542	2.2047	2.1763	0.7432		6	2.02533	1.839	2.70997	2.14837	2.03693	0.498433		150	6	5.1197	6.8971	5.1197	5.71217
151	6.04	2.0036	1.7235	2.4235	2.2357	1.9886	0.5396		151	6.04	1.7335	2.0379	2.5995	1.7197	1.8821	0.464		151	6.04	2.3168	1.5022	3.3255	2.203	2.165	1.049		6.04	2.01797	1.75453	2.78283	2.0528	2.0119	0.6842		151	6.04	5.2035	5.914	5.2035	5.44033
152	6.08	2.026	1.6897	2.43	2.1234	1.9725	0.5883		152	6.08	1.6842	2.1164	2.6414	1.6948	1.9138	0.4569		152	6.08	2.3064	1.4408	3.1358	2.2366	2.3626	0.9073		6.08	2.00553	1.74897	2.73573	2.01827	2.08297	0.650833		152	6.08	5.1535	6.071	5.1535	5.45933
153	6.12	1.9942	1.6617	2.3545	2.2257	1.9557	0.1631		153	6.12	1.8014	2.1113	2.7236	1.7481	1.9225	0.4357		153	6.12	2.2539	1.5609	3.2654	2.2027	2.2668	0.7178		6.12	2.0165	1.77797	2.78117	2.05883	2.04833	0.438867		153	6.12	5.7183	4.8013	5.7183	5.41263
154	6.16	1.8852	1.6641	2.3268	2.2977	1.894	0.5227		154	6.16	1.689	2.0643	2.8545	2.114	2.002	0.3463		154	6.16	2.321	1.5488	3.2701	2.182	2.2982	0.7446		6.16	1.96507	1.75907	2.81713	2.1979	2.06473	0.537867		154	6.16	5.0542	5.0195	5.0542	5.04263
155	6.2	1.953	1.6911	2.3915	2.5157	1.9376	0.6349		155	6.2	1.7007	2.2112	2.7775	1.9882	1.836	0.5649		155	6.2	2.3608	1.5612	3.3538	2.2084	2.2862	0.6729		6.2	2.00483	1.82117	2.84093	2.23743	2.01993	0.624233		155	6.2	4.5365	3.9613	4.5365	4.34477
156	6.24	1.9628	1.8508	2.3117	1.9521	1.9122	0.1111		156	6.24	1.7452	2.344	2.8797	2.0499	1.8513	0.4877		156	6.24	2.2851	1.5689	3.3397	1.7925	2.3559	0.5941		6.24	1.9977	1.92123	2.8437	1.9315	2.0398	0.397633		156	6.24	5.549	3.6472	5.549	4.91507
157	6.28	1.8734	1.627	2.2945	2.0461	1.9569	0.2237		157	6.28	1.6477	2.3154	2.9128	2.0187	1.8426	0.4792		157	6.28	2.3506	1.6397	3.1845	2.0302	2.3312	0.7707		6.28	1.95723	1.8607	2.79727	2.03167	2.04357	0.4912		157	6.28	5.5716	3.7647	5.5716	4.9693
158	6.32	1.8625	1.8054	2.3963	2.0211	2.0161	0.3104		158	6.32	1.6514	2.3219	2.8694	1.8807	1.8715	0.4446		158	6.32	2.2071	1.555	2.994	2.4637	2.2615	0.8		6.32	1.907	1.8941	2.75323	2.12183	2.0497	0.518333		158	6.32	6.212	4.2657	6.212	5.56323
159	6.36	1.8891	1.7907	2.4499	2.21	1.7545	0.7315		159	6.36	1.643	2.263	2.9672	1.8998	2.0104	0.5209		159	6.36	2.3761	1.6954	3.1288	2.0791	2.3111	0.8198		6.36	1.9694	1.91637	2.84863	2.06297	2.02533	0.690733		159	6.36	4.8046	5.5746	4.8046	5.06127
160	6.4	1.8334	1.6484	2.4193	2.0181	1.96	0.6819		160	6.4	1.73	2.2168	2.8673	1.9183	2.1645	0.5038		160	6.4	2.2331	1.7293	3.1582	2.0209	2.3286	0.5518		6.4	1.93217	1.86483	2.81493	1.98577	2.15103	0.579167		160	6.4	5.2633	4.9545	5.2633	5.16037
161	6.44	1.9387	1.7463	2.5137	2.328	1.9116	0.5148		161	6.44	1.6991	2.1991	2.9225	1.6259	1.8358	0.5361		161	6.44	2.3152	1.6975	3.2618	1.6171	2.2286	0.799		6.44	1.98433	1.88097	2.89933	1.857	1.992	0.616633		161	6.44	5.4244	6.2373	5.4244	5.69537
162	6.48	1.9586	1.5226	2.6007	2.0734	1.8491	0.5248		162	6.48	1.6275	2.2204	2.7715	1.6892	1.9653	0.2708		162	6.48	2.2385	1.7315	3.1516	1.8075	2.1643	0.4017		6.48	1.94153	1.82483	2.84127	1.8567	1.9929	0.3991		162	6.48	5.5286	6.7067	5.5286	5.9213
163	6.52	1.9671	1.6013	2.509	2.3612	1.9879	0.1469		163	6.52	1.7151	2.2747	2.8428	1.8454	2.0017	0.3871		163	6.52	2.2511	1.7115	3.3586	2.105	2.3185	0.7106		6.52	1.97777	1.8625	2.90347	2.10387	2.1027	0.414867		163	6.52	6.079	5.8097	6.079	5.98923
164	6.56	1.9608	1.6383	2.5993	2.3984	1.9455	0.1617		164	6.56	1.7286	2.271	2.8097	1.8635	2.158	0.1555		164	6.56	2.3175	1.6596	3.0333	1.9813	2.2691	0.8027		6.56	2.0023	1.8563	2.8141	2.08107	2.1242	0.3733		164	6.56	5.6799	6.7258	5.6799	6.02853
165	6.6	1.9062	1.7211	2.6152	2.4001	2.1469	0.6143		165	6.6	1.7109	2.2287	2.8148	1.893	2.0937	0.437		165	6.6	2.2359	1.674	3.142	1.9736	2.3652	0.604		6.6	1.951	1.8746	2.85733	2.0889	2.20193	0.551767		165	6.6	5.3635	6.0214	5.3635	5.5828
166	6.64	2.0423	1.6465	2.5066	2.4731	1.9932	0.6924		166	6.64	1.6773	2.4314	2.7753	1.831	2.0805	0.4978		166	6.64	2.2949	1.6661	3.3232	1.809	2.2376	0.5893		6.64	2.00483	1.91467	2.86837	2.0377	2.10377	0.593167		166	6.64	5.3312	4.6148	5.3312	5.0924
167	6.68	2.0675	1.7101	2.6378	2.1635	2.247	0.8292		167	6.68	1.6389	2.4207	2.9924	2.0158	2.0164	0.4286		167	6.68	2.2463	1.9023	3.1655	1.7393	2.2295	0.7332		6.68	1.98423	2.01103	2.9319	1.97287	2.1643	0.663667		167	6.68	5.2951	5.6542	5.2951	5.4148
168	6.72	1.9694	1.5456	2.5206	2.1764	1.9649	0.5677		168	6.72	1.662	2.4149	2.8776	1.8455	2.062	0.3316		168	6.72	2.139	1.7018	3.1167	1.7237	2.335	0.1935		6.72	1.92347	1.88743	2.8383	1.9152	2.12063	0.364267		168	6.72	4.8724	5.2956	4.8724	5.01347
169	6.76	1.9275	1.6823	2.5012	2.4718	1.9549	0.75		169	6.76	1.7361	2.5362	2.7969	1.9944	2.0931	0.3782		169	6.76	2.2464	1.7242	3.2625	1.8088	2.2586	0.5979		6.76	1.97	1.9809	2.85353	2.09167	2.1022	0.575367		169	6.76	5.2227	4.8275	5.2227	5.09097
170	6.8	1.8816	1.6622	2.6225	2.3606	2.0738	0.6566		170	6.8	1.74	2.5061	2.723	2.0485	1.9404	0.4615		170	6.8	2.1702	1.7311	3.3047	1.8903	2.1325	0.7442		6.8	1.9306	1.96647	2.8834	2.0998	2.0489	0.620767		170	6.8	5.3388	5.0003	5.3388	5.22597
171	6.84	1.9344	1.5996	2.6812	2.2289	2.0755	0.597		171	6.84	1.7417	2.4482	2.751	2.0578	2.1064	0.2705		171	6.84	2.3496	1.7252	3.1872	1.8859	2.2379	0.4427		6.84	2.00857	1.92433	2.87313	2.05753	2.13993	0.436733		171	6.84	5.1556	5.0131	5.1556	5.1081
172	6.88	2.0069	1.6525	2.6921	2.2544	1.9703	0.0893		172	6.88	1.6964	2.5805	2.8878	1.9437	1.9022	0.195		172	6.88	2.1935	1.8236	3.1337	1.5942	2.2342	0.6102		6.88	1.9656	2.01887	2.90453	1.93077	2.03557	0.298167		172	6.88	6.0161	5.623	6.0161	5.88507
173	6.92	2.0234	1.6231	2.5558	2.1184	2.0284	0.7374		173	6.92	1.7467	2.6184	2.8607	2.1054	1.9438	0.4302		173	6.92	2.3098	1.7309	3.2088	1.7255	2.3132	0.7134		6.92	2.02663	1.9908	2.8751	1.9831	2.09513	0.627		173	6.92	4.6569	5.193	4.6569	4.8356
174	6.96	1.9319	1.6903	2.5206	2.2325	2.0295	0.1223		174	6.96	1.7078	2.4621	2.8077	1.8427	1.9596	0.5175		174	6.96	2.3367	1.8989	3.0835	1.8596	2.092	0.8199		6.96	1.99213	2.0171	2.80393	1.97827	2.02703	0.486567		174	6.96	6.1069	4.9595	6.1069	5.72443
175	7	1.8379	1.7449	2.6034	2.3572	2.0603	0.1973		175	7	1.6683	2.4078	2.8343	1.9488	1.8918	0.2448		175	7	2.2517	1.7381	3.2729	1.8128	2.3053	0.677		7	1.9193	1.9636	2.90353	2.0396	2.0858	0.373033		175	7	6.411	6.3077	6.411	6.37657
176	7.04	1.902	1.7857	2.5665	2.2708	2.0652	0.6926		176	7.04	1.6644	2.5718	3.0326	2.0542	1.9958	0.4143		176	7.04	2.3002	1.8034	3.4635	1.9097	2.2372	0.1223		7.04	1.95553	2.05363	3.02087	2.07823	2.0994	0.409733		176	7.04	4.9309	5.4051	4.9309	5.08897
177	7.08	1.9407	1.8368	2.4657	2.1615	1.8016	0.5124		177	7.08	1.6904	2.6919	2.9967	1.9567	2.0555	0.4856		177	7.08	2.2747	1.7549	3.4512	1.8113	2.3008	0.5536		7.08	1.9686	2.09453	2.9712	1.9765	2.05263	0.5172		177	7.08	5.197	4.6089	5.197	5.00097
178	7.12	1.9393	1.7311	2.4951	2.0928	1.7969	0.5586		178	7.12	1.7493	2.6734	2.7139	2.19	2.1551	0.5429		178	7.12	2.2244	1.618	3.4479	2.1212	2.2133	0.5866		7.12	1.971	2.0075	2.88563	2.13467	2.0551	0.5627		178	7.12	4.8978	4.7907	4.8978	4.8621
179	7.16	1.9276	1.8049	2.4235	2.1997	1.926	0.5605		179	7.16	1.7654	2.556	2.7394	2.0065	2.07	0.5266		179	7.16	2.2247	1.7501	3.4262	1.961	2.2987	0.7226		7.16	1.97257	2.037	2.86303	2.05573	2.09823	0.603233		179	7.16	5.2984	4.336	5.2984	4.9776
180	7.2	1.9066	1.6844	2.5768	2.2562	1.9826	0.1834		180	7.2	1.7872	2.4391	2.7898	1.7818	2.1807	0.2851		180	7.2	2.1907	1.7946	3.2347	1.8226	2.2561	0.6416		7.2	1.9615	1.9727	2.8671	1.95353	2.1398	0.370033		180	7.2	5.5597	6.4672	5.5597	5.8622
181	7.24	1.9171	1.7726	2.6735	2.1258	1.9313	0.1079		181	7.24	1.68	2.4999	2.8508	1.8877	2.0597	0.5042		181	7.24	2.2456	1.8137	3.0559	1.9648	2.2223	0.8142		7.24	1.94757	2.02873	2.86007	1.99277	2.0711	0.475433		181	7.24	6.5133	5.0356	6.5133	6.02073
182	7.28	1.9671	1.7964	2.5504	2.1665	1.882	0.6415		182	7.28	1.6704	2.5059	2.7908	1.7175	2.1034	0.5103		182	7.28	2.2992	1.7424	3.1053	1.9454	2.1653	0.7147		7.28	1.9789	2.0149	2.8155	1.94313	2.05023	0.622167		182	7.28	4.9873	5.1328	4.9873	5.0358
183	7.32	1.9679	1.7342	2.665	1.9744	1.7802	0.7279		183	7.32	1.6866	2.5775	2.7986	1.9697	2.1848	0.4434		183	7.32	2.3712	1.6996	3.0879	1.7847	2.2442	0.3495		7.32	2.00857	2.00377	2.8505	1.9096	2.06973	0.506933		183	7.32	5.8639	5.3449	5.8639	5.6909
184	7.36	1.94	1.6989	2.6575	2.3608	1.8232	0.6587		184	7.36	1.6446	2.4589	2.702	1.9258	1.9725	0.3275		184	7.36	2.3223	1.7197	3.0343	1.7065	2.2622	0.7158		7.36	1.96897	1.95917	2.79793	1.9977	2.0193	0.567333		184	7.36	5.7156	5.6737	5.7156	5.70163
185	7.4	1.9285	1.6548	2.6704	2.3537	1.8898	0.7015		185	7.4	1.7209	2.5097	2.6633	1.8637	1.8734	0.61		185	7.4	2.3668	1.749	2.9878	1.898	2.3471	0.5132		7.4	2.0054	1.97117	2.77383	2.03847	2.03677	0.608233		185	7.4	5.2938	5.3886	5.2938	5.3254
186	7.44	2.0201	1.6638	2.7879	2.2862	1.9439	0.5204		186	7.44	1.7406	2.2595	2.5617	1.8925	2.0756	0.5907		186	7.44	2.4493	1.6813	3.0757	1.9531	2.2296	0.5674		7.44	2.07	1.8682	2.80843	2.04393	2.08303	0.5595		186	7.44	5.7563	4.8948	5.7563	5.46913
187	7.48	2.0119	1.6715	2.7867	2.2102	1.908	0.6752		187	7.48	1.7915	2.3809	2.5534	1.9029	2.0108	0.4725		187	7.48	2.4316	1.8179	3.0826	1.9543	2.1418	0.6738		7.48	2.07833	1.95677	2.80757	2.02247	2.0202	0.607167		187	7.48	5.514	4.773	5.514	5.267
188	7.52	1.9131	1.7852	2.7767	2.2859	1.9834	0.5966		188	7.52	1.6946	2.4292	2.5607	1.9392	1.9846	0.4061		188	7.52	2.49	1.6274	3.0181	1.9491	2.2956	0.7667		7.52	2.03257	1.94727	2.78517	2.05807	2.08787	0.5898		188	7.52	5.5647	5.4154	5.5647	5.51493
189	7.56	2.0852	1.7925	2.6937	2.3495	1.9393	0.2296		189	7.56	1.6328	2.6224	2.6924	2.113	1.9472	0.5567		189	7.56	2.4181	1.6806	2.9431	1.9903	2.3112	0.4169		7.56	2.04537	2.03183	2.7764	2.15093	2.0659	0.401067		189	7.56	6.2356	4.8088	6.2356	5.76
190	7.6	2.0084	1.6613	2.7379	2.2252	1.8241	0.5808		190	7.6	1.6297	2.6355	2.6561	1.8325	1.8049	0.4173		190	7.6	2.2454	1.8517	2.9636	1.885	2.3253	0.4761		7.6	1.96117	2.0495	2.78587	1.9809	1.98477	0.4914		190	7.6	5.0972	4.8071	5.0972	5.0005
191	7.64	1.9142	1.7325	2.6526	2.1336	2.0189	0.7638		191	7.64	1.6883	2.4274	2.763	1.9799	1.9601	0.4891		191	7.64	2.216	1.8378	2.9664	1.8402	2.2176	0.4949		7.64	1.9395	1.99923	2.794	1.98457	2.06553	0.5826		191	7.64	6.118	5.2771	6.118	5.8377
192	7.68	2.0638	1.8405	2.6101	2.023	1.7743	0.8178		192	7.68	1.6654	2.5747	2.7762	1.9395	1.8927	0.4988		192	7.68	2.3506	1.7417	3.1134	1.8626	2.2702	0.3245		7.68	2.0266	2.0523	2.83323	1.9417	1.97907	0.547033		192	7.68	4.5478	5.6881	4.5478	4.9279
193	7.72	2.1599	1.6674	2.537	2.0499	1.9922	0.8282		193	7.72	1.7159	2.8292	2.8593	2.0455	1.837	0.4163		193	7.72	2.2408	1.7917	3.0705	1.9255	2.1849	0.5162		7.72	2.03887	2.0961	2.82227	2.00697	2.0047	0.5869		193	7.72	5.4808	4.926	5.4808	5.29587
194	7.76	1.9785	1.5356	2.4597	2.2072	1.9473	0.5837		194	7.76	1.6246	2.6672	2.8475	1.9778	1.9297	0.5881		194	7.76	2.2986	1.8428	3.1965	1.8784	2.33	0.6927		7.76	1.96723	2.0152	2.83457	2.02113	2.069	0.6215		194	7.76	5.7067	4.8328	5.7067	5.4154
195	7.8	1.9841	1.5455	2.4532	1.8832	1.9355	0.6962		195	7.8	1.656	2.4568	2.6475	1.7814	1.9676	0.2365		195	7.8	2.2113	1.9786	3.1091	1.9433	2.4056	0.6301		7.8	1.95047	1.99363	2.7366	1.8693	2.1029	0.520933		195	7.8	5.0498	5.9243	5.0498	5.3413
196	7.84	2.0359	1.6329	2.6135	1.9485	2.0003	0.7137		196	7.84	1.65	2.5703	2.7848	1.7877	1.8275	0.4327		196	7.84	2.2251	1.7771	3.0445	1.8566	2.2227	0.6641		7.84	1.97033	1.99343	2.81427	1.86427	2.01683	0.6035		196	7.84	4.8681	5.4377	4.8681	5.05797
197	7.88	1.9934	1.6515	2.5392	2.0264	2.031	0.309		197	7.88	1.6656	2.6579	2.9413	1.784	2.0446	0.4879		197	7.88	2.2297	1.8281	3.2169	2.043	2.3402	0.5174		7.88	1.9629	2.04583	2.89913	1.95113	2.1386	0.4381		197	7.88	5.2596	5.1986	5.2596	5.23927
198	7.92	2.0083	1.8157	2.5856	1.8019	1.9889	0.5942		198	7.92	1.7348	2.7362	2.9932	1.9136	2.0494	0.3697		198	7.92	2.1988	1.7463	3.1134	1.8727	2.3294	0.1134		7.92	1.98063	2.0994	2.8974	1.86273	2.12257	0.3591		198	7.92	5.069	5.8185	5.069	5.31883
199	7.96	1.9904	1.7612	2.6705	2.2481	1.8313	0.6015		199	7.96	1.6703	2.6909	2.9074	1.9619	1.9806	0.1904		199	7.96	2.1938	1.7498	3.0902	1.9861	2.2014	0.6901		7.96	1.9515	2.0673	2.88937	2.06537	2.00443	0.494		199	7.96	4.8286	6.0533	4.8286	5.23683
200	8	1.9731	1.639	2.5552	2.1244	1.7444	0.6361		200	8	1.6991	2.5358	2.895	1.8382	2.1733	0.3647		200	8	2.2151	1.6802	3.009	2.0385	2.4222	0.2908		8	1.96243	1.95167	2.81973	2.00037	2.1133	0.430533		200	8	4.5275	5.2693	4.5275	4.77477
201	8.04	1.9999	1.7821	2.6321	2.3547	1.696	0.73		201	8.04	1.6933	2.33	2.8224	1.8298	2.1465	0.1962		201	8.04	2.3512	1.6841	3.0198	2.0908	2.331	0.6337		8.04	2.0148	1.93207	2.82477	2.09177	2.05783	0.519967		201	8.04	4.235	5.968	4.235	4.81267
202	8.08	1.925	1.6981	2.5747	2.3439	1.6675	0.5699		202	8.08	1.6642	2.3498	2.8078	1.8207	1.9882	0.2388		202	8.08	2.2704	1.6638	3.0244	2.0974	2.2313	0.9508		8.08	1.9532	1.9039	2.8023	2.08733	1.96233	0.5865		202	8.08	4.3341	5.4783	4.3341	4.7155
203	8.12	1.9369	1.8225	2.5875	2.1805	1.8748	0.1265		203	8.12	1.7775	2.3704	2.8137	1.8638	1.7364	0.4157		203	8.12	2.2794	1.6011	3.0467	2.3198	2.009	0.9275		8.12	1.99793	1.93133	2.81597	2.12137	1.8734	0.4899		203	8.12	5.7789	5.1397	5.7789	5.56583
204	8.16	1.9935	1.7148	2.5958	1.9912	1.7787	0.3946		204	8.16	1.8201	2.5727	2.9611	1.7657	1.931	0.4081		204	8.16	2.4403	1.5918	2.9795	2.4454	2.2531	0.6974		8.16	2.08463	1.95977	2.84547	2.06743	1.9876	0.500033		204	8.16	5.5179	5.3516	5.5179	5.46247
205	8.2	1.9238	1.6021	2.5219	2.0931	2.0163	0.1392		205	8.2	1.8035	2.2567	3.0047	1.8842	1.91	0.4641		205	8.2	2.4279	1.5506	2.9011	2.2484	2.2154	0.8832		8.2	2.05173	1.80313	2.80923	2.07523	2.04723	0.4955		205	8.2	6.3264	5.311	6.3264	5.98793
206	8.24	1.9058	1.5551	2.5334	1.9796	1.8062	0.1355		206	8.24	1.9443	2.3514	2.8669	1.7797	1.7425	0.3929		206	8.24	2.306	1.5817	2.7686	2.0739	2.2316	0.7339		8.24	2.05203	1.8294	2.72297	1.9444	1.92677	0.420767		206	8.24	5.9203	4.2778	5.9203	5.3728
207	8.28	1.8604	1.6791	2.607	2.0148	1.8804	0.6839		207	8.28	1.9004	2.1199	2.9003	1.7753	2.1226	0.438		207	8.28	2.2698	1.588	2.9063	2.0465	2.3628	0.4129		8.28	2.0102	1.79567	2.80453	1.94553	2.12193	0.5116		207	8.28	4.9255	5.3073	4.9255	5.05277
208	8.32	1.9111	1.7313	2.6582	2.131	1.9894	0.593		208	8.32	1.8883	2.2948	3.0356	1.7147	2.0289	0.4072		208	8.32	2.4562	1.5194	2.9599	2.2563	2.1612	0.2378		8.32	2.0852	1.8485	2.88457	2.034	2.05983	0.412667		208	8.32	4.9956	5.6816	4.9956	5.22427
209	8.36	2.0196	1.7802	2.7294	2.1682	2.0127	0.1136		209	8.36	1.8164	2.4308	3.1074	1.9419	1.7882	0.5465		209	8.36	2.5256	1.5592	3.1891	2.0217	2.2325	0.8585		8.36	2.12053	1.9234	3.00863	2.04393	2.01113	0.5062		209	8.36	6.2969	4.9414	6.2969	5.84507
210	8.4	2.0903	1.66	2.751	2.0564	1.9458	0.6651		210	8.4	1.7626	2.513	3.3137	1.9794	1.9	0.3742		210	8.4	2.5534	1.4051	3.1022	2.2575	2.2057	0.7216		8.4	2.13543	1.85937	3.05563	2.09777	2.01717	0.586967		210	8.4	4.7338	5.6331	4.7338	5.03357
211	8.44	2.0655	1.7703	2.6233	1.9434	1.884	0.4245		211	8.44	1.7607	2.4895	3.2767	1.9787	1.747	0.18		211	8.44	2.3782	1.4791	3.0135	2.2153	2.3132	0.41		8.44	2.06813	1.91297	2.97117	2.0458	1.9814	0.338167		211	8.44	5.7	5.8101	5.7	5.7367
212	8.48	1.9758	1.8708	2.8505	2.2296	1.8921	0.1364		212	8.48	1.7428	2.2348	3.2235	1.9348	1.8107	0.1621		212	8.48	2.364	1.624	3.0627	2.4701	2.2682	0.5967		8.48	2.02753	1.90987	3.04557	2.2115	1.99033	0.2984		212	8.48	5.5469	5.8304	5.5469	5.6414
213	8.52	2.0333	1.8242	2.733	2.1664	1.8004	0.6526		213	8.52	1.8292	2.3348	3.3257	1.9815	1.8394	0.3123		213	8.52	2.3114	1.5148	3.1936	2.2564	2.1696	0.79		8.52	2.05797	1.89127	3.0841	2.13477	1.93647	0.584967		213	8.52	5.5112	6.0671	5.5112	5.6965
214	8.56	1.9439	1.7845	2.8213	2.0556	2.0339	0.6246		214	8.56	1.7815	2.3728	3.3172	2.1766	2.0131	0.6018		214	8.56	2.3617	1.4969	3.2873	2.3983	2.1186	0.6122		8.56	2.02903	1.88473	3.14193	2.21017	2.0552	0.612867		214	8.56	4.8808	5.3089	4.8808	5.0235
215	8.6	1.9744	1.7387	3.0892	2.0738	1.9932	0.1938		215	8.6	1.8071	2.3576	3.3128	2.0531	2.0916	0.5212		215	8.6	2.366	1.4521	3.2712	2.4988	2.1916	0.6944		8.6	2.04917	1.84947	3.2244	2.20857	2.09213	0.4698		215	8.6	6.1807	5.284	6.1807	5.8818
216	8.64	1.8828	1.7502	3.008	2.0945	2.0195	0.2		216	8.64	1.7666	2.343	3.1992	2.1346	2.1341	0.6131		216	8.64	2.4229	1.5832	3.1468	2.5712	2.2734	0.2857		8.64	2.0241	1.89213	3.118	2.26677	2.14233	0.366267		216	8.64	6.211	5.4268	6.211	5.9496
217	8.68	1.8804	1.7724	3.0065	2.0922	2.0015	0.2344		217	8.68	1.7512	2.3182	3.261	1.9943	1.991	0.4818		217	8.68	2.3643	1.6854	3.1957	2.26	2.2069	0.5285		8.68	1.99863	1.92533	3.1544	2.1155	2.06647	0.4149		217	8.68	5.8141	4.9512	5.8141	5.52647
218	8.72	1.8383	1.8188	3.115	2.1135	2.0321	0.2127		218	8.72	1.8065	2.4294	3.2402	1.8733	2.0153	0.3201		218	8.72	2.455	1.7069	3.1171	2.199	2.3965	0.6499		8.72	2.03327	1.98503	3.15743	2.06193	2.14797	0.394233		218	8.72	5.7797	5.2374	5.7797	5.59893
219	8.76	1.8894	1.7625	3.306	2.0905	1.8657	0.484		219	8.76	1.784	2.4217	3.2502	1.8833	1.9893	0.7064		219	8.76	2.4445	1.7312	3.0285	2.2031	2.395	0.2013		8.76	2.0393	1.9718	3.1949	2.05897	2.08333	0.4639		219	8.76	4.1043	5.1806	4.1043	4.46307
220	8.8	1.9434	1.7687	3.2961	2.1887	1.9369	0.4273		220	8.8	1.8043	2.4903	3.1795	1.9757	1.8616	0.73		220	8.8	2.3507	1.6916	2.9106	2.0423	2.2735	0.8885		8.8	2.0328	1.98353	3.12873	2.0689	2.024	0.681933		220	8.8	5.1492	4.7257	5.1492	5.00803
221	8.84	1.9609	1.906	3.2281	2.207	1.9736	0.5584		221	8.84	1.8542	2.7064	3.158	1.9481	1.9752	0.5322		221	8.84	2.3593	1.6018	2.7709	2.0377	2.1461	0.7302		8.84	2.05813	2.0714	3.05233	2.06427	2.03163	0.606933		221	8.84	5.2179	5.5536	5.2179	5.3298
222	8.88	2.052	1.613	3.1776	2.1589	1.8793	0.4908		222	8.88	1.8735	2.6703	3.1384	2.078	1.9393	0.4955		222	8.88	2.5833	1.5793	2.8452	2.18	2.2343	0.6687		8.88	2.1696	1.9542	3.05373	2.13897	2.01763	0.551667		222	8.88	5.7333	4.9325	5.7333	5.46637
223	8.92	1.9463	1.7104	3.1645	2.1029	1.8932	0.5908		223	8.92	2.013	2.4415	3.1308	1.9491	2.04	0.602		223	8.92	2.4278	1.6487	2.9737	2.3414	2.2092	0.496		8.92	2.12903	1.93353	3.08967	2.13113	2.04747	0.562933		223	8.92	5.1757	6.5345	5.1757	5.62863
224	8.96	2.1013	1.8863	3.1756	2.0231	1.8062	0.3702		224	8.96	2.0066	2.1928	3.1842	1.8579	1.9786	0.4866		224	8.96	2.4061	1.6569	2.9591	2.3378	2.2348	0.2751		8.96	2.17133	1.912	3.1063	2.07293	2.00653	0.3773		224	8.96	5.155	4.8062	5.155	5.03873
225	9	1.953	1.7082	3.0874	2.2102	1.8535	0.628		225	9	1.8725	2.3335	3.2099	1.951	2.0134	0.7835		225	9	2.3839	1.653	2.8168	2.3134	2.2161	0.7896		9	2.0698	1.89823	3.03803	2.1582	2.02767	0.7337		225	9	4.9397	5.1372	4.9397	5.00553
226	9.04	1.9082	1.6143	3.1116	1.9996	1.9153	0.6218		226	9.04	1.9223	2.318	3.3309	2.3068	2.1202	0.533		226	9.04	2.464	1.8074	2.7732	2.5371	2.2723	0.5703		9.04	2.09817	1.91323	3.0719	2.28117	2.1026	0.575033		226	9.04	5.8524	5.2451	5.8524	5.64997
227	9.08	1.9709	1.6971	3.1052	2.1082	1.8506	0.762		227	9.08	1.9527	2.4802	3.1943	2.1599	2.1529	0.741		227	9.08	2.4865	1.6208	2.9987	2.4382	2.2013	0.7547		9.08	2.1367	1.9327	3.0994	2.23543	2.06827	0.752567		227	9.08	4.9419	4.7019	4.9419	4.8619
228	9.12	2.0335	1.7679	3.0412	2.2163	1.8676	0.5126		228	9.12	1.8838	2.2266	3.1062	1.8782	1.9816	0.5721		228	9.12	2.5018	1.7744	3.1836	2.1973	2.2547	0.6622		9.12	2.1397	1.92297	3.11033	2.09727	2.03463	0.5823		228	9.12	5.4207	4.4251	5.4207	5.08883
229	9.16	2.2143	1.7347	3.1045	2.0236	1.9439	0.5423		229	9.16	1.955	2.5343	3.076	1.9528	1.9108	0.3034		229	9.16	2.445	1.736	3.0505	2.3274	2.211	0.8566		9.16	2.20477	2.00167	3.077	2.10127	2.0219	0.567433		229	9.16	5.0681	5.4407	5.0681	5.1923
230	9.2	2.2408	1.7063	3.0362	2.1181	1.7206	0.7542		230	9.2	1.9423	2.3598	2.9887	1.9349	1.9825	0.4905		230	9.2	2.4069	1.7709	3.1628	2.1837	1.948	0.7638		9.2	2.19667	1.94567	3.06257	2.0789	1.8837	0.6695		230	9.2	5.0361	4.812	5.0361	4.9614
231	9.24	2.1428	1.8189	3.1106	2.1173	2.0244	0.6047		231	9.24	1.9903	2.3307	2.8956	2.077	1.7954	0.3664		231	9.24	2.3789	1.8707	3.1676	2.2074	2.0245	0.8187		9.24	2.17067	2.00677	3.05793	2.1339	1.9481	0.5966		231	9.24	4.856	5.7265	4.856	5.14617
232	9.28	2.2133	1.587	3.1637	2.3811	1.9864	0.1293		232	9.28	1.9602	2.3	2.864	2.0141	2.0475	0.2909		232	9.28	2.3933	2.0232	3.0756	2.087	2.2298	0.52		9.28	2.18893	1.97007	3.03443	2.16073	2.0879	0.3134		232	9.28	5.8799	5.9586	5.8799	5.90613
233	9.32	2.2558	1.5627	3.143	2.3113	2.1999	0.4832		233	9.32	1.9637	2.214	2.9239	1.9762	1.716	0.2576		233	9.32	2.3374	1.9089	3.1173	2.6293	2.0362	0.4659		9.32	2.18563	1.8952	3.0614	2.3056	1.98403	0.402233		233	9.32	5.7093	6.0203	5.7093	5.81297
234	9.36	2.1371	1.545	3.1553	2.261	1.7891	0.534		234	9.36	2.0578	2.2915	3.0332	1.9804	1.8069	0.2447		234	9.36	2.3102	1.865	2.9031	2.097	2.2042	0.5504		9.36	2.16837	1.9005	3.03053	2.1128	1.9334	0.443033		234	9.36	4.7908	6.0611	4.7908	5.21423
235	9.4	2.2345	1.7662	3.1352	2.1548	1.8758	0.5962		235	9.4	2.0289	2.3574	2.7458	1.9695	1.9466	0.1206		235	9.4	2.4589	1.8153	2.914	2.368	2.2371	0.7447		9.4	2.24077	1.97963	2.93167	2.1641	2.01983	0.487167		235	9.4	4.5017	5.8209	4.5017	4.94143
236	9.44	2.1605	1.8244	3.2972	1.9947	1.933	0.4754		236	9.44	2.1151	2.4122	2.8174	2.032	1.9425	0.2288		236	9.44	2.4525	1.8351	2.8816	2.1155	2.0339	0.4576		9.44	2.2427	2.0239	2.99873	2.0474	1.9698	0.387267		236	9.44	5.3959	6.8203	5.3959	5.8707
237	9.48	2.1574	1.809	3.3829	2.0879	1.8029	0.8176		237	9.48	1.9836	2.2805	2.9452	1.9975	2.0494	0.1452		237	9.48	2.4095	1.6568	2.9469	2.4559	2.1665	0.1762		9.48	2.1835	1.91543	3.09167	2.18043	2.00627	0.379667		237	9.48	4.5455	6.7521	4.5455	5.28103
238	9.52	2.1164	1.7361	3.5754	2.0715	1.9565	0.6212		238	9.52	1.8769	2.2739	2.9958	2.0674	1.8741	0.3255		238	9.52	2.3472	1.6462	2.9759	2.3947	2.3702	0.6224		9.52	2.1135	1.8854	3.18237	2.17787	2.06693	0.523033		238	9.52	5.162	6.1486	5.162	5.49087
239	9.56	2.1252	1.8518	3.2871	2.1225	1.8213	0.6514		239	9.56	1.9541	2.2137	3.1622	2.5342	1.9857	0.3884		239	9.56	2.4242	1.6932	3.0217	2.2344	2.3069	0.487		9.56	2.16783	1.91957	3.157	2.29703	2.03797	0.508933		239	9.56	4.9473	5.6502	4.9473	5.1816
240	9.6	2.2004	2.0662	3.2783	2.0747	1.8991	0.7962		240	9.6	2.1294	2.195	3.3423	2.2317	1.9534	0.2322		240	9.6	2.4454	1.6465	3.0636	1.7998	2.2896	0.5256		9.6	2.2584	1.96923	3.22807	2.0354	2.04737	0.518		240	9.6	5.17	5.5058	5.17	5.28193
241	9.64	2.2342	1.9231	3.2247	2.1751	1.9699	0.3356		241	9.64	2.0043	2.4329	3.2208	2.1038	2.0114	0.3898		241	9.64	2.6359	1.6846	3.2462	2.2163	2.2498	0.4447		9.64	2.29147	2.01353	3.23057	2.16507	2.07703	0.390033		241	9.64	5.2417	5.6764	5.2417	5.3866
242	9.68	2.1493	1.9331	3.1766	2.0088	2.0166	0.6424		242	9.68	2.0571	2.5749	3.1544	2.0115	1.9673	0.4956		242	9.68	2.5967	1.6785	3.2805	2.2242	2.2258	0.5484		9.68	2.2677	2.06217	3.20383	2.0815	2.0699	0.562133		242	9.68	5.4301	6.0274	5.4301	5.6292
243	9.72	2.0579	2.0168	3.0746	2.0006	1.9185	0.6624		243	9.72	1.979	2.6009	3.2613	2.2769	2.1237	0.4933		243	9.72	2.6056	1.6243	3.1729	2.2057	2.2881	0.7531		9.72	2.21417	2.08067	3.1696	2.16107	2.1101	0.636267		243	9.72	4.966	4.8877	4.966	4.9399
244	9.76	2.1259	1.9331	2.9579	2.2157	1.9523	0.657		244	9.76	2.0137	2.5219	3.0747	2.1892	2.048	0.3341		244	9.76	2.5998	1.7181	2.8522	2.1149	2.1518	0.474		9.76	2.24647	2.0577	2.9616	2.17327	2.0507	0.488367		244	9.76	4.678	5.5177	4.678	4.9579
245	9.8	2.1417	1.8765	2.9732	2.1439	2.0034	0.668		245	9.8	2.0083	2.6022	3.0198	2.004	2.1469	0.2632		245	9.8	2.5438	1.6699	2.8065	2.3682	2.2371	0.7201		9.8	2.23127	2.04953	2.93317	2.17203	2.12913	0.550433		245	9.8	5.4353	5.599	5.4353	5.48987
246	9.84	2.2221	2.0267	3.1542	2.2456	1.9861	0.4533		246	9.84	1.9949	2.4186	3.0173	1.9253	1.8972	0.1728		246	9.84	2.4664	1.6702	2.7381	2.0726	2.208	0.3859		9.84	2.2278	2.0385	2.96987	2.08117	2.03043	0.337333		246	9.84	5.1022	5.642	5.1022	5.28213
247	9.88	2.0961	2.0009	3.0312	2.2897	2.017	0.5335		247	9.88	2.1579	2.2213	3.1314	2.3174	2.1804	0.2964		247	9.88	2.3006	1.7058	2.8186	2.0371	2.2558	1.0262		9.88	2.18487	1.976	2.99373	2.21473	2.15107	0.6187		247	9.88	4.7766	6.0379	4.7766	5.19703
248	9.92	2.1064	1.9776	3.1097	2.2611	2.0132	0.6022		248	9.92	2.131	2.2784	3.2828	1.9922	2.1069	0.4045		248	9.92	2.4687	1.643	2.6507	2.1302	2.2826	0.6691		9.92	2.23537	1.96633	3.0144	2.12783	2.13423	0.5586		248	9.92	5.1105	5.9935	5.1105	5.40483
249	9.96	2.1944	2.0111	3.0391	2.1461	2.082	0.5403		249	9.96	2.0066	2.3292	3.254	2.0399	1.7885	0.3282		249	9.96	2.4137	1.6432	2.6135	1.874	2.1274	0.6721		9.96	2.2049	1.9945	2.96887	2.02	1.9993	0.513533		249	9.96	4.8588	5.5941	4.8588	5.1039
250	10	2.1477	1.9394	3.184	2.0134	2.1315	0.7653		250	10	2.0367	2.3395	3.1598	2.1347	1.903	0.2421		250	10	2.3719	1.6262	2.8442	1.8944	2.2636	0.483		10	2.18543	1.96837	3.06267	2.01417	2.09937	0.4968		250	10	5.1496	6.2861	5.1496	5.52843
251	10.04	2.1136	2.1146	3.224	2.1985	1.9848	0.4248		251	10.04	2.0693	2.2874	2.952	2.1191	1.9917	0.6148		251	10.04	2.4387	1.578	2.8158	1.9394	2.1287	0.5461		10.04	2.2072	1.99333	2.99727	2.08567	2.03507	0.528567		251	10.04	6.1346	6.0714	6.1346	6.11353
252	10.08	2.1283	2.186	3.4278	2.2787	1.8151	0.68		252	10.08	2.0504	2.2516	3.1182	1.9991	2.2256	0.3481		252	10.08	2.5017	1.6548	2.9081	2.0885	2.2001	0.6737		10.08	2.2268	2.0308	3.15137	2.1221	2.08027	0.567267		252	10.08	5.7987	6.7673	5.7987	6.12157
253	10.12	2.1976	2.1292	3.2539	2.1149	2.0293	0.5395		253	10.12	1.9537	2.1819	3.0136	2.1558	2.1331	0.5032		253	10.12	2.4489	1.5952	2.9619	1.9695	2.1848	0.6077		10.12	2.20007	1.96877	3.07647	2.08007	2.11573	0.550133		253	10.12	6.4437	5.6362	6.4437	6.17453
254	10.16	2.1041	2.1084	3.3049	2.1872	2.0854	0.6593		254	10.16	1.8581	2.3903	2.9436	2.1482	2.0298	0.1638		254	10.16	2.3581	1.5873	2.9843	2.0662	2.2353	0.5582		10.16	2.10677	2.02867	3.0776	2.13387	2.11683	0.460433		254	10.16	5.1666	6.1	5.1666	5.47773
255	10.2	2.1006	2.0514	3.1824	1.9795	2.0324	0.5664		255	10.2	1.8877	2.406	3.1404	1.8509	2.3084	0.5612		255	10.2	2.4198	1.626	3.1025	1.8863	2.0886	0.7905		10.2	2.13603	2.0278	3.14177	1.90557	2.14313	0.639367		255	10.2	5.5468	4.769	5.5468	5.28753
256	10.24	2.103	2.0742	3.0776	2.1671	1.9129	0.7627		256	10.24	1.8606	2.467	2.9679	2.1078	1.9812	0.5622		256	10.24	2.4255	1.6058	3.0073	1.8658	2.3383	0.7006		10.24	2.1297	2.049	3.0176	2.0469	2.07747	0.675167		256	10.24	5.2503	5.1602	5.2503	5.22027
257	10.28	2.1514	1.9698	3.1035	2.0199	1.9583	0.7412		257	10.28	1.9513	2.8709	3.0742	1.9724	2.2746	0.2466		257	10.28	2.4574	1.6535	2.8577	2.0435	2.1394	0.8002		10.28	2.1867	2.16473	3.0118	2.01193	2.1241	0.596		257	10.28	4.6795	7.3442	4.6795	5.56773
258	10.32	2.1873	1.9839	3.1714	2.1195	1.8988	0.6423		258	10.32	1.9854	2.8049	2.922	2.0479	2.1067	0.3526		258	10.32	2.5132	1.6376	2.7883	1.8773	2.1711	0.4383		10.32	2.22863	2.14213	2.96057	2.0149	2.05887	0.477733		258	10.32	5.1336	5.1478	5.1336	5.13833
259	10.36	2.1406	2.1476	3.1528	2.1829	1.8785	0.5695		259	10.36	1.9217	2.9108	2.8726	1.9682	2.062	0.3752		259	10.36	2.4976	1.6847	2.9272	1.6641	2.2337	0.7774		10.36	2.18663	2.2477	2.9842	1.9384	2.05807	0.574033		259	10.36	5.2964	5.445	5.2964	5.34593
260	10.4	2.2249	2.0426	3.0862	1.9263	2.1356	0.6914		260	10.4	1.8541	2.9056	2.8337	2.0685	2.2872	0.1307		260	10.4	2.4811	1.6943	2.9337	1.7471	2.1991	0.6344		10.4	2.1867	2.21417	2.9512	1.91397	2.2073	0.4855		260	10.4	4.8796	6.7378	4.8796	5.499
261	10.44	2.2081	2.0182	3.0698	1.9096	1.9365	0.2059		261	10.44	1.8952	2.789	2.8495	2.1721	2.1037	0.5507		261	10.44	2.4883	1.6179	2.9829	1.9605	2.2289	0.671		10.44	2.1972	2.1417	2.9674	2.01407	2.0897	0.475867		261	10.44	6.6343	6.4009	6.6343	6.5565
262	10.48	2.0953	1.9019	3.1526	2.1015	2.033	0.7604		262	10.48	1.9539	2.639	2.833	2.1396	2.0066	0.4447		262	10.48	2.4671	1.604	2.9438	2.1862	2.27	0.6371		10.48	2.1721	2.0483	2.97647	2.14243	2.1032	0.614067		262	10.48	4.8285	6.4853	4.8285	5.38077
263	10.52	2.1621	1.8927	3.2002	2.1576	2.0557	0.533		263	10.52	1.8745	2.6557	2.7817	1.9554	2.0977	0.5099		263	10.52	2.5395	1.7378	2.9398	2.1811	2.346	0.6245		10.52	2.19203	2.0954	2.9739	2.09803	2.16647	0.5558		263	10.52	6.118	5.7398	6.118	5.99193
264	10.56	2.2027	1.8723	3.2944	2.0189	1.8722	0.5819		264	10.56	1.9172	2.4537	2.8752	1.9447	2.0379	0.5004		264	10.56	2.4863	1.7244	2.9204	1.9799	2.1415	0.547		10.56	2.20207	2.0168	3.03	1.98117	2.0172	0.5431		264	10.56	4.2882	5.0814	4.2882	4.5526
265	10.6	2.2141	1.8334	3.2914	2.1573	2.0665	0.3679		265	10.6	1.8999	2.3009	2.8653	2.104	2.1837	0.2827		265	10.6	2.4244	1.5885	2.837	1.9036	2.2122	0.7293		10.6	2.17947	1.9076	2.9979	2.05497	2.15413	0.459967		265	10.6	4.6695	6.0399	4.6695	5.1263
266	10.64	2.1968	1.7691	3.5067	2.0894	1.9953	0.7692		266	10.64	1.936	2.3099	2.9982	1.9378	2.1072	0.2297		266	10.64	2.3785	1.5576	2.9217	1.9904	2.3079	0.5277		10.64	2.17043	1.87887	3.1422	2.00587	2.1368	0.508867		266	10.64	3.7424	6.3203	3.7424	4.6017
267	10.68	2.0668	1.8082	3.4422	2.0627	2.1477	0.4979		267	10.68	1.9185	2.2827	2.9591	1.8668	1.7915	0.2525		267	10.68	2.4352	1.5619	3.0718	2.1525	2.3442	0.6296		10.68	2.14017	1.88427	3.1577	2.02733	2.09447	0.46		267	10.68	3.6946	5.8661	3.6946	4.41843
268	10.72	2.094	1.8721	3.3014	2.0191	2.0697	0.3878		268	10.72	1.9571	2.3823	2.9196	1.8443	1.8913	0.284		268	10.72	2.4977	1.5105	2.8588	2.022	2.1806	0.6439		10.72	2.18293	1.92163	3.0266	1.9618	2.0472	0.438567		268	10.72	4.5579	6.4706	4.5579	5.19547
269	10.76	2.0755	1.8868	3.3036	2.2107	2.0014	0.5441		269	10.76	2.0403	2.3303	3.006	1.9488	2.0905	0.4348		269	10.76	2.3838	1.584	2.8751	2.1206	2.3245	0.5361		10.76	2.16653	1.9337	3.06157	2.09337	2.1388	0.505		269	10.76	4.3396	5.5479	4.3396	4.74237
270	10.8	2.0736	1.908	3.3448	2.2338	2.0088	0.5671		270	10.8	1.8685	2.4301	3.0159	1.9395	1.9631	0.1972		270	10.8	2.4103	1.5812	2.9954	2.2199	2.2867	0.4651		10.8	2.11747	1.9731	3.1187	2.13107	2.0862	0.4098		270	10.8	3.4411	6.2673	3.4411	4.38317
271	10.84	2.0638	1.9404	3.3901	2.1644	2.093	0.2496		271	10.84	1.8807	2.3571	2.7755	1.9501	2.2475	0.2622		271	10.84	2.6077	1.6053	3.0306	2.1168	2.2952	0.5504		10.84	2.18407	1.9676	3.0654	2.0771	2.2119	0.354067		271	10.84	4.1622	6.795	4.1622	5.0398
272	10.88	2.0072	1.8846	3.2738	2.0825	1.8946	0.5905		272	10.88	1.9057	2.4356	2.9393	1.8495	2.1092	0.3103		272	10.88	2.443	1.5816	2.9521	2.269	2.3452	0.546		10.88	2.11863	1.96727	3.05507	2.067	2.11633	0.482267		272	10.88	3.2688	5.5796	3.2688	4.03907
273	10.92	2.0188	1.9357	3.4057	1.8532	2.0048	0.516		273	10.92	1.8387	2.3988	2.8366	1.8178	2.1806	0.1776		273	10.92	2.5142	1.5733	2.8744	1.7728	2.195	0.5959		10.92	2.1239	1.96927	3.0389	1.8146	2.1268	0.429833		273	10.92	3.7289	5.5608	3.7289	4.33953
274	10.96	2.04	1.8531	3.4209	2.0885	1.9589	0.2459		274	10.96	1.9224	2.1904	2.912	1.9392	2.06	0.1038		274	10.96	2.517	1.5665	2.9169	2.038	2.0398	0.5104		10.96	2.1598	1.87	3.08327	2.0219	2.01957	0.2867		274	10.96	3.5396	5.8947	3.5396	4.32463
275	11	2.1023	1.8291	3.2484	1.8924	2.0013	0.3582		275	11	1.8689	2.1126	3.064	1.8732	2.1096	0.1865		275	11	2.511	1.5731	2.9342	2.1237	2.2696	0.4832		11	2.16073	1.83827	3.0822	1.9631	2.12683	0.342633		275	11	3.5281	6.1671	3.5281	4.40777
276	11.04	2.0809	1.8867	3.3062	1.881	1.9752	0.4435		276	11.04	1.9852	2.1781	2.9375	1.9314	2.0765	0.3377		276	11.04	2.4509	1.541	3.0012	2.0864	2.1041	0.7666		11.04	2.17233	1.8686	3.08163	1.96627	2.05193	0.515933		276	11.04	3.3162	6.8884	3.3162	4.50693
277	11.08	2.065	1.9	3.3415	1.9745	1.7785	0.2361		277	11.08	1.7976	2.304	2.8686	2.0636	2.0003	0.1885		277	11.08	2.4165	1.5675	3.0421	2.5197	2.2739	0.5954		11.08	2.09303	1.92383	3.08407	2.18593	2.01757	0.34		277	11.08	3.7122	5.8156	3.7122	4.41333
278	11.12	2.0657	1.9376	3.493	2.0013	1.9221	0.3552		278	11.12	1.8162	2.1576	2.967	2.1109	1.8463	0.1781		278	11.12	2.325	1.6197	3.0683	2.2353	2.1844	0.4899		11.12	2.06897	1.90497	3.1761	2.11583	1.98427	0.341067		278	11.12	3.552	6.3479	3.552	4.48397
279	11.16	2.0452	1.8644	3.2796	2.0184	1.9995	0.2068		279	11.16	1.854	2.1903	2.8139	2.1151	1.8063	0.4484		279	11.16	2.4112	1.6406	3.0503	2.2665	2.2554	0.6531		11.16	2.10347	1.89843	3.04793	2.13333	2.0204	0.4361		279	11.16	3.3894	5.3042	3.3894	4.02767
280	11.2	1.9209	1.844	3.3126	2.0222	1.8992	0.6564		280	11.2	1.8449	2.2081	2.6989	2.1175	1.869	0.0815		280	11.2	2.3761	1.7364	2.9558	2.1075	2.1281	0.4337		11.2	2.0473	1.9295	2.9891	2.0824	1.96543	0.390533		280	11.2	3.2683	5.285	3.2683	3.94053
281	11.24	2.027	1.7306	3.3591	1.9721	1.9288	0.5196		281	11.24	1.8357	2.1775	2.6712	2.1804	1.6927	0.3144		281	11.24	2.3667	1.7494	3.0321	2.2123	2.2813	0.5304		11.24	2.07647	1.88583	3.0208	2.1216	1.9676	0.4548		281	11.24	3.8103	5.5493	3.8103	4.38997
282	11.28	1.919	1.7768	3.2159	2.0381	1.9999	0.59		282	11.28	1.7483	2.2382	2.5494	2.1688	1.6889	0.1768		282	11.28	2.3861	1.6521	3.1393	2.1179	2.4006	0.5279		11.28	2.0178	1.88903	2.9682	2.10827	2.0298	0.431567		282	11.28	3.8815	6.7037	3.8815	4.82223
283	11.32	2.0721	1.7262	3.0709	2.2814	2.0571	0.6431		283	11.32	1.7426	2.2095	2.467	2.1228	1.6672	0.2261		283	11.32	2.467	1.6496	3.0737	1.999	2.1208	0.4746		11.32	2.0939	1.86177	2.87053	2.1344	1.94837	0.447933		283	11.32	3.9681	5.6957	3.9681	4.54397
284	11.36	2.0936	1.8218	3.1435	2.0411	2.0757	0.6872		284	11.36	1.6864	2.0935	2.4668	1.9848	1.8897	0.1987		284	11.36	2.4084	1.725	3.1022	1.927	2.0834	0.8045		11.36	2.0628	1.8801	2.90417	1.9843	2.01627	0.563467		284	11.36	5.1487	5.6862	5.1487	5.32787
285	11.4	2.0584	1.6701	3.2782	1.9755	2.0239	0.5816		285	11.4	1.9552	2.1942	2.5565	2.0589	1.8713	0.1503		285	11.4	2.4489	1.6049	3.0967	1.9357	2.4702	0.4144		11.4	2.15417	1.82307	2.97713	1.99003	2.1218	0.3821		285	11.4	4.6238	6.5484	4.6238	5.26533
286	11.44	1.9081	1.8248	3.3298	1.891	1.8796	0.5563		286	11.44	1.9202	2.4037	2.4422	2.1116	1.7137	0.2268		286	11.44	2.5147	1.622	3.02	2.4484	2.1814	0.4002		11.44	2.11433	1.95017	2.93067	2.15033	1.9249	0.394433		286	11.44	5.1855	5.9115	5.1855	5.4275
287	11.48	2.0214	1.8213	3.3681	2.0668	1.9265	0.388		287	11.48	1.7962	2.231	2.619	2.1928	1.8385	0.1878		287	11.48	2.4903	1.6035	3.0044	2.4778	2.2251	0.1403		11.48	2.10263	1.88527	2.99717	2.2458	1.9967	0.2387		287	11.48	3.9802	5.3051	3.9802	4.42183
288	11.52	1.9502	1.8794	3.317	1.9327	1.8611	0.6722		288	11.52	1.9815	2.2501	2.6395	1.9639	1.9639	0.0963		288	11.52	2.4293	1.5823	2.9303	2.3656	2.4124	0.7563		11.52	2.12033	1.90393	2.96227	2.0874	2.07913	0.508267		288	11.52	3.4656	6.6369	3.4656	4.5227
289	11.56	1.9292	1.7221	3.2996	2.2477	1.9208	0.6196		289	11.56	1.7675	2.0445	2.6793	2.0311	1.954	0.1854		289	11.56	2.4764	1.6967	2.7894	2.5809	2.1915	0.4128		11.56	2.0577	1.8211	2.92277	2.28657	2.0221	0.405933		289	11.56	3.3395	5.3845	3.3395	4.02117
290	11.6	2.0251	1.7936	3.474	1.9506	1.9261	0.4576		290	11.6	1.8755	2.2932	2.6216	2.0132	1.9654	0.1041		290	11.6	2.5301	1.6463	2.7753	2.6513	2.065	0.6146		11.6	2.14357	1.91103	2.95697	2.20503	1.9855	0.3921		290	11.6	3.4851	5.8286	3.4851	4.26627
291	11.64	1.999	1.7724	3.3025	1.9262	2.0029	0.7672		291	11.64	1.8454	2.1265	2.6805	2.0244	2.0285	0.6175		291	11.64	2.5848	1.6069	2.7653	2.7252	2.0487	0.5704		11.64	2.14307	1.83527	2.9161	2.22527	2.0267	0.6517		291	11.64	3.6794	4.8987	3.6794	4.08583
292	11.68	2.0157	1.9226	3.2958	2.0517	2.0577	0.4352		292	11.68	1.8838	2.1467	2.7854	2.0985	2.0676	0.4072		292	11.68	2.5698	1.8735	2.8819	2.5874	1.8857	0.5579		11.68	2.15643	1.98093	2.9877	2.24587	2.00367	0.466767		292	11.68	3.5145	4.9695	3.5145	3.9995
293	11.72	1.9499	1.884	3.2873	2.2617	1.8996	0.7327		293	11.72	1.8411	2.2359	2.7946	2.0457	2.0118	0.5153		293	11.72	2.5609	1.7848	3.1442	2.5996	1.9677	0.6581		11.72	2.1173	1.96823	3.07537	2.30233	1.9597	0.635367		293	11.72	3.5644	4.8409	3.5644	3.9899
294	11.76	1.9237	1.9024	3.1571	2.1191	1.9641	0.7711		294	11.76	1.9223	2.4752	2.8355	2.1075	2.0152	0.3687		294	11.76	2.537	1.7596	3.0525	2.5035	2.0725	0.4042		11.76	2.12767	2.04573	3.01503	2.24337	2.01727	0.514667		294	11.76	3.1687	5.6652	3.1687	4.00087
295	11.8	1.9396	1.8926	3.065	2.0079	1.912	0.6516		295	11.8	1.7859	2.4173	2.9526	2.178	1.7531	0.2413		295	11.8	2.6018	1.8006	3.0108	2.5419	1.894	0.6479		11.8	2.1091	2.03683	3.00947	2.2426	1.85303	0.5136		295	11.8	3.1915	5.7457	3.1915	4.0429
296	11.84	1.939	1.8314	3.0748	2.0718	1.8545	0.5677		296	11.84	1.8348	2.4076	2.8996	2.0819	1.8024	0.6106		296	11.84	2.4561	1.6393	3.1202	2.3146	1.7658	0.4373		11.84	2.07663	1.95943	3.03153	2.1561	1.80757	0.538533		296	11.84	3.4192	4.5516	3.4192	3.79667
297	11.88	2.0201	1.8413	3.1877	2.1295	2.0407	0.4788		297	11.88	1.703	2.3228	2.9324	2.1952	1.9264	0.5967		297	11.88	2.4705	1.6091	3.1019	2.3541	1.8945	0.4145		11.88	2.06453	1.9244	3.074	2.22627	1.95387	0.496667		297	11.88	3.1199	4.8237	3.1199	3.68783
298	11.92	1.9147	1.9104	3.1288	1.9931	2.0226	0.4365		298	11.92	1.7222	2.1066	2.8286	1.8374	1.8399	0.6006		298	11.92	2.4156	1.6437	3.229	2.3907	1.8328	0.2995		11.92	2.0175	1.8869	3.06213	2.07373	1.89843	0.445533		298	11.92	3.5362	5.3783	3.5362	4.15023
299	11.96	1.8652	1.8629	3.2788	2.069	1.9841	0.6042		299	11.96	1.8825	2.1418	2.8529	1.9595	1.8438	0.6119		299	11.96	2.5076	1.7311	3.0045	2.4173	1.9225	0.0936		11.96	2.0851	1.91193	3.0454	2.1486	1.9168	0.436567		299	11.96	4.0289	5.3431	4.0289	4.46697
300	12	1.8479	1.8425	3.2226	2.0378	2.0073	0.5315		300	12	1.8052	2.4399	2.9492	2.356	1.9107	0.4216		300	12	2.552	1.7904	2.9734	2.4949	1.8675	0.0512		12	2.06837	2.02427	3.0484	2.29623	1.9285	0.334767		300	12	3.3644	5.133	3.3644	3.95393
301	12.04	1.8829	1.8628	3.3854	2.1015	1.879	0.5633		301	12.04	1.8934	2.2794	2.8333	2.248	2.2834	0.1826		301	12.04	2.511	1.8206	2.9816	2.3086	1.9765	0.5142		12.04	2.09577	1.9876	3.06677	2.21937	2.0463	0.420033		301	12.04	3.4939	7.0719	3.4939	4.68657
302	12.08	1.915	1.9259	3.2852	1.9319	2.0074	0.5583		302	12.08	1.9472	2.0123	2.7995	2.0378	2.0553	0.1411		302	12.08	2.4836	1.7463	2.8873	2.5573	2.0017	0.4045		12.08	2.11527	1.89483	2.99067	2.17567	2.02147	0.367967		302	12.08	3.3616	6.5839	3.3616	4.4357
303	12.12	1.9766	1.7983	3.2198	2.3281	1.9439	0.7462		303	12.12	1.8778	2.1381	2.7675	2.2937	1.9896	0.3942		303	12.12	2.4774	1.6931	2.7162	2.5179	2.0193	0.6092		12.12	2.1106	1.8765	2.90117	2.3799	1.98427	0.5832		303	12.12	3.7505	6.7975	3.7505	4.76617
304	12.16	1.9571	1.8886	3.1033	1.9532	1.9466	0.7374		304	12.16	1.97	2.2595	2.6754	2.3171	2.0575	0.6602		304	12.16	2.4532	1.6524	2.6891	2.4741	2	0.4779		12.16	2.12677	1.9335	2.8226	2.24813	2.00137	0.625167		304	12.16	3.1999	5.0653	3.1999	3.8217
305	12.2	2.0408	1.9573	3.1215	2.1601	2.1571	0.2096		305	12.2	2.0428	2.2722	2.7607	2.1922	1.9509	0.6078		305	12.2	2.3515	1.6918	2.8169	2.3829	2.2824	0.5618		12.2	2.14503	1.97377	2.8997	2.24507	2.13013	0.459733		305	12.2	3.7275	5.1588	3.7275	4.2046
306	12.24	1.9028	2.0658	3.2601	2.3613	2.0549	0.2228		306	12.24	1.9145	2.298	2.7357	2.1542	2.0809	0.4463		306	12.24	2.4576	1.5874	2.6967	2.1523	2.4605	0.3128		12.24	2.09163	1.98373	2.8975	2.2226	2.19877	0.3273		306	12.24	3.6517	5.3847	3.6517	4.22937
307	12.28	1.9402	1.9883	3.0566	2.4984	2.106	0.0959		307	12.28	1.9883	2.53	2.778	2.194	1.8908	0.2778		307	12.28	2.4878	1.6681	2.5122	2.78	2.1415	0.6235		12.28	2.13877	2.06213	2.78227	2.4908	2.0461	0.3324		307	12.28	3.4046	7.2127	3.4046	4.67397
308	12.32	1.9585	1.9441	3.1603	2.1318	2.0258	0.4832		308	12.32	2.0255	2.5707	2.5984	2.1294	2.1009	0.5857		308	12.32	2.5205	1.688	2.4303	2.5482	2.3888	0.4735		12.32	2.16817	2.0676	2.72967	2.2698	2.17183	0.514133		308	12.32	3.1557	6.0563	3.1557	4.12257
309	12.36	2.0246	2.0312	3.2141	2.0445	1.9069	0.3975		309	12.36	1.9939	2.2257	2.6273	2.2648	1.9772	0.7585		309	12.36	2.3085	1.7504	2.3257	2.4816	2.2965	0.5217		12.36	2.109	2.00243	2.72237	2.26363	2.0602	0.559233		309	12.36	4.0101	4.6348	4.0101	4.21833
310	12.4	1.9697	2.0575	3.3182	1.8206	1.9586	0.6164		310	12.4	2.1163	2.3839	2.5325	2.5708	1.9514	0.7493		310	12.4	2.4393	1.6552	2.357	2.5417	2.3402	0.5848		12.4	2.1751	2.0322	2.7359	2.31103	2.0834	0.650167		310	12.4	3.2161	4.644	3.2161	3.69207
311	12.44	1.9249	1.963	3.434	2.039	1.9483	0.501		311	12.44	2.1049	2.4688	2.4482	2.3579	1.9558	0.5766		311	12.44	2.4633	1.6734	2.3142	2.3623	2.0208	0.4626		12.44	2.16437	2.03507	2.73213	2.25307	1.97497	0.5134		311	12.44	3.6413	5.3078	3.6413	4.1968
312	12.48	1.9927	1.9886	3.4413	2.0755	1.8946	0.6452		312	12.48	2.0594	2.3801	2.5557	2.4521	1.9445	0.2871		312	12.48	2.6094	1.617	2.3587	2.3573	2.1694	0.3711		12.48	2.2205	1.99523	2.78523	2.29497	2.00283	0.434467		312	12.48	3.2147	6.3377	3.2147	4.2557
313	12.52	2.0489	1.9017	3.3611	2.0546	1.9736	0.5087		313	12.52	2.2174	2.2202	2.5266	2.2983	1.9049	0.2293		313	12.52	2.5362	1.5763	2.3495	2.3082	2.139	0.5822		12.52	2.2675	1.8994	2.74573	2.22037	2.00583	0.440067		313	12.52	3.6521	5.76	3.6521	4.35473
314	12.56	2.0449	1.921	3.5858	2.0439	2.0061	0.5215		314	12.56	2.1222	2.5224	2.5695	2.3366	1.961	0.6257		314	12.56	2.5263	1.6349	2.4466	2.4349	2.2126	0.2854		12.56	2.23113	2.0261	2.8673	2.2718	2.0599	0.477533		314	12.56	3.1791	4.828	3.1791	3.72873
315	12.6	1.9959	2.0959	3.3745	2.0133	1.9869	0.5536		315	12.6	2.0903	2.5435	2.5187	2.261	2.0748	0.5508		315	12.6	2.456	1.6012	2.361	2.5068	2.1282	0.187		12.6	2.18073	2.0802	2.7514	2.26037	2.0633	0.430467		315	12.6	3.0467	3.6057	3.0467	3.23303
316	12.64	1.9715	1.8888	3.387	2.2493	2.0031	0.5434		316	12.64	1.9988	2.4535	2.4611	2.3262	1.8208	0.626		316	12.64	2.5103	1.6155	2.4859	2.4241	2.2035	0.817		12.64	2.1602	1.98593	2.778	2.3332	2.00913	0.662133		316	12.64	3.4565	3.4281	3.4565	3.44703
317	12.68	1.9313	1.9947	3.2957	2.1101	2.0559	0.5273		317	12.68	2.0226	2.3923	2.3991	2.2833	1.8702	0.6868		317	12.68	2.3669	1.7453	2.44	2.2984	2.0429	0.379		12.68	2.10693	2.0441	2.7116	2.2306	1.98967	0.531033		317	12.68	3.1572	4.5271	3.1572	3.61383
318	12.72	1.973	2.0348	3.4465	2.0185	2.066	0.705		318	12.72	1.9914	2.4109	2.3958	2.2814	1.8512	0.4885		318	12.72	2.3207	1.7349	2.5399	2.2214	2.0506	0.1513		12.72	2.09503	2.0602	2.79407	2.17377	1.98927	0.448267		318	12.72	3.1875	4.7398	3.1875	3.70493
319	12.76	2.0308	1.9004	3.2899	1.9097	1.9168	0.5281		319	12.76	2.0188	2.2513	2.5154	2.2598	1.9663	0.4101		319	12.76	2.3927	1.7441	2.6072	2.3402	2.4705	0.5837		12.76	2.14743	1.96527	2.80417	2.1699	2.11787	0.5073		319	12.76	3.3784	4.7629	3.3784	3.8399
320	12.8	2.0963	2.0613	3.2694	2.1001	1.9578	0.618		320	12.8	1.9868	2.2522	2.4306	1.9709	1.8811	0.6796		320	12.8	2.4452	1.7429	2.5839	2.3237	2.2701	0.5402		12.8	2.1761	2.0188	2.7613	2.13157	2.03633	0.6126		320	12.8	3.4501	4.6808	3.4501	3.86033
321	12.84	2.0163	1.9678	3.2037	1.8928	1.9428	0.6148		321	12.84	1.9611	2.2508	2.4182	2.055	1.8954	0.6762		321	12.84	2.5251	1.7378	2.7266	2.2298	2.1256	0.3216		12.84	2.1675	1.98547	2.78283	2.0592	1.98793	0.537533		321	12.84	3.3035	4.3528	3.3035	3.65327
322	12.88	2.0458	2.0472	3.2995	1.9029	2.0552	0.615		322	12.88	1.906	2.3052	2.5696	2.0667	1.8299	0.5244		322	12.88	2.438	1.7488	2.6368	2.2219	2.1622	0.4822		12.88	2.12993	2.03373	2.8353	2.06383	2.01577	0.540533		322	12.88	3.3127	4.8365	3.3127	3.82063
323	12.92	1.9146	2.1102	3.2787	1.7942	1.9123	0.4541		323	12.92	1.8696	2.2112	2.6418	2.3189	1.8791	0.6362		323	12.92	2.4819	1.7862	2.5846	2.2019	2.0233	0.5115		12.92	2.0887	2.03587	2.83503	2.105	1.93823	0.533933		323	12.92	3.4765	4.4811	3.4765	3.81137
324	12.96	2.0007	2.0302	3.334	1.8437	2.0204	0.5655		324	12.96	1.7875	2.3625	2.5742	2.1832	1.7873	0.5538		324	12.96	2.4978	1.6464	2.6812	2.236	2.2481	0.5177		12.96	2.09533	2.01303	2.86313	2.08763	2.0186	0.545667		324	12.96	3.3125	4.3538	3.3125	3.6596
325	13	1.9401	1.9063	3.4114	1.9726	2.0161	0.7336		325	13	1.9151	2.2056	2.4852	2.2537	1.9499	0.393		325	13	2.4524	1.6731	2.8116	2.0906	2.2528	0.5796		13	2.10253	1.92833	2.90273	2.10563	2.07293	0.568733		325	13	3.3957	4.2369	3.3957	3.6761
326	13.04	1.9194	1.9872	3.4305	1.8947	2.0256	0.7832		326	13.04	1.8761	2.3053	2.4758	2.0815	1.899	0.5498		326	13.04	2.4424	1.6202	2.7785	2.2423	2.3129	0.5975		13.04	2.0793	1.9709	2.89493	2.07283	2.07917	0.6435		326	13.04	3.4096	4.8135	3.4096	3.87757
327	13.08	2.0659	1.9768	3.4366	2.0566	1.8655	0.4797		327	13.08	1.9716	2.2626	2.5467	2.2213	1.7861	0.5911		327	13.08	2.4569	1.6526	2.7766	2.0618	2.2443	0.6538		13.08	2.1648	1.964	2.91997	2.11323	1.9653	0.574867		327	13.08	3.2317	4.5412	3.2317	3.6682
328	13.12	1.9261	1.9605	3.4972	2.0531	1.9488	0.4353		328	13.12	2.0523	2.2566	2.4921	2.2192	2.0329	0.2136		328	13.12	2.394	1.7075	2.6708	2.5548	2.1283	0.7205		13.12	2.12413	1.97487	2.8867	2.2757	2.03667	0.456467		328	13.12	3.3166	5.7187	3.3166	4.1173
329	13.16	1.9822	1.8363	3.4971	2.2639	1.9203	0.5479		329	13.16	1.9657	2.2877	2.4743	2.1751	1.9356	0.1733		329	13.16	2.4752	1.6761	2.5468	2.3756	2.1959	0.2536		13.16	2.14103	1.93337	2.8394	2.27153	2.01727	0.324933		329	13.16	3.4504	7.1273	3.4504	4.67603
330	13.2	1.8711	1.7613	3.5188	1.9006	1.9513	0.4695		330	13.2	1.8645	2.3715	2.4087	2.2752	1.891	0.1399		330	13.2	2.6923	1.5515	2.5608	2.2538	2.1727	0.5754		13.2	2.14263	1.89477	2.82943	2.1432	2.005	0.394933		330	13.2	3.4856	6.9505	3.4856	4.64057
331	13.24	1.8607	1.9716	3.4865	1.8947	1.8792	0.3905		331	13.24	1.8253	2.4235	2.4861	2.2768	2.0949	0.2511		331	13.24	2.7042	1.5785	2.488	2.3444	2.1771	0.3522		13.24	2.13007	1.9912	2.8202	2.17197	2.0504	0.331267		331	13.24	3.9432	8.016	3.9432	5.3008
332	13.28	1.7827	2.1083	3.4852	1.892	1.9662	0.5523		332	13.28	1.8019	2.4656	2.5368	2.2365	1.8596	0.2018		332	13.28	2.5788	1.6834	2.3681	2.329	2.2878	0.3276		13.28	2.05447	2.08577	2.7967	2.1525	2.03787	0.360567		332	13.28	3.4378	7.7271	3.4378	4.86757
333	13.32	1.8157	1.9367	3.6172	1.8745	1.7113	0.6802		333	13.32	1.8877	2.626	2.5736	2.1631	1.9437	0.2426		333	13.32	2.5069	1.5219	2.2957	2.3354	2.0261	0.593		13.32	2.0701	2.0282	2.82883	2.12433	1.8937	0.505267		333	13.32	3.3135	7.5256	3.3135	4.71753
334	13.36	1.8123	1.9352	3.7014	2.199	1.9438	0.5286		334	13.36	2.0398	2.3674	2.5194	2.1204	1.9231	0.2858		334	13.36	2.3938	1.5635	2.2838	2.5805	2.4302	0.3822		13.36	2.08197	1.95537	2.83487	2.29997	2.09903	0.398867		334	13.36	3.3386	6.922	3.3386	4.53307
335	13.4	1.7932	2.0058	3.5717	1.9465	1.8402	0.3557		335	13.4	1.9851	2.3367	2.6971	2.3669	1.9995	0.3069		335	13.4	2.3832	1.5418	2.3816	2.817	2.0281	0.5374		13.4	2.05383	1.96143	2.88347	2.3768	1.95593	0.4		335	13.4	3.5049	6.9042	3.5049	4.638
336	13.44	1.8252	1.9565	3.44	1.9807	1.8776	0.7461		336	13.44	1.9094	2.2478	2.7787	2.4407	1.9171	0.2413		336	13.44	2.5245	1.6078	2.4081	2.6787	2.1862	0.4968		13.44	2.08637	1.93737	2.8756	2.3667	1.99363	0.494733		336	13.44	3.5625	7.617	3.5625	4.914
337	13.48	1.9215	2.0372	3.483	2.0995	1.848	0.5469		337	13.48	1.8771	2.237	2.6555	2.4744	2.0552	0.1526		337	13.48	2.3804	1.5343	2.4087	2.3836	2.3654	0.383		13.48	2.05967	1.93617	2.84907	2.31917	2.08953	0.360833		337	13.48	3.3927	7.0529	3.3927	4.61277
338	13.52	1.9111	1.9487	3.5306	1.9947	1.7834	0.5589		338	13.52	1.8873	2.2944	2.7843	2.4681	1.982	0.5034		338	13.52	2.4093	1.7364	2.4238	2.3451	2.3917	0.6343		13.52	2.06923	1.99317	2.9129	2.2693	2.05237	0.565533		338	13.52	3.4437	6.0926	3.4437	4.32667
339	13.56	1.8818	1.9102	3.5486	1.8822	1.7574	0.7717		339	13.56	1.9765	2.1785	2.7694	2.7319	1.8103	0.5042		339	13.56	2.3103	1.6655	2.4108	2.4027	2.1047	0.4952		13.56	2.0562	1.91807	2.9096	2.33893	1.8908	0.590367		339	13.56	3.281	4.6147	3.281	3.72557
340	13.6	1.925	1.9447	3.5448	1.9673	1.8848	0.6052		340	13.6	1.9358	2.2366	2.6627	2.6561	1.8549	0.6672		340	13.6	2.3296	1.6645	2.5507	2.3364	2.3659	0.4538		13.6	2.06347	1.9486	2.9194	2.31993	2.0352	0.5754		340	13.6	4.7488	6.2501	4.7488	5.24923
341	13.64	1.8233	1.9839	3.5173	1.9725	1.8525	0.5437		341	13.64	1.9378	2.2828	2.6855	2.6834	1.9734	0.7297		341	13.64	2.3174	1.6679	2.5615	2.3663	2.3035	0.5131		13.64	2.02617	1.9782	2.92143	2.34073	2.04313	0.5955		341	13.64	4.2095	5.6954	4.2095	4.7048
342	13.68	1.8815	2.0172	3.5022	2.0094	1.7673	0.6995		342	13.68	1.9892	2.2857	2.7319	2.6113	1.8465	0.6393		342	13.68	2.2428	1.5821	2.623	2.4384	2.1753	0.5298		13.68	2.03783	1.96167	2.95237	2.35303	1.9297	0.622867		342	13.68	4.2726	5.2053	4.2726	4.5835
343	13.72	1.832	1.8757	3.5028	2.0167	1.7835	0.8832		343	13.72	1.9636	2.2588	2.5258	2.6283	2.2193	0.7051		343	13.72	2.2137	1.6029	2.5947	2.2022	2.0797	0.1366		13.72	2.0031	1.91247	2.87443	2.2824	2.0275	0.574967		343	13.72	4.2918	7.4849	4.2918	5.35617
344	13.76	1.8497	1.872	3.3925	2.0975	1.9042	0.4241		344	13.76	1.9562	2.3244	2.5378	2.5206	2.1049	0.1762		344	13.76	2.2743	1.5178	2.7067	2.3601	2.2713	0.3014		13.76	2.02673	1.90473	2.879	2.32607	2.09347	0.300567		344	13.76	3.377	7.5648	3.377	4.77293
345	13.8	1.8276	1.7746	3.3108	1.8312	1.8132	0.7029		345	13.8	1.9584	2.3078	2.5019	2.6636	1.8813	0.1491		345	13.8	2.269	1.615	2.5921	2.3593	2.0042	0.6247		13.8	2.01833	1.89913	2.8016	2.2847	1.89957	0.492233		345	13.8	3.7275	6.3892	3.7275	4.61473
346	13.84	1.8474	1.8338	3.2723	1.9288	1.7406	0.4941		346	13.84	1.9846	2.3073	2.4376	2.4923	1.922	0.6338		346	13.84	2.2315	1.6296	2.5875	2.7202	2.0132	0.3954		13.84	2.02117	1.92357	2.7658	2.38043	1.89193	0.507767		346	13.84	3.7764	6.1853	3.7764	4.57937
347	13.88	1.8842	1.8561	3.2045	1.933	1.8971	0.6326		347	13.88	1.9889	2.3494	2.3978	2.4284	1.9033	0.601		347	13.88	2.2727	1.675	2.5985	2.6432	1.959	0.5676		13.88	2.0486	1.96017	2.7336	2.33487	1.9198	0.6004		347	13.88	4.8701	6.3493	4.8701	5.36317
348	13.92	1.7983	1.8611	3.2606	1.9779	1.8304	0.6344		348	13.92	1.9345	2.3927	2.454	2.5805	1.7801	0.5836		348	13.92	2.2146	1.5697	2.5355	2.6179	2.0644	0.5822		13.92	1.98247	1.94117	2.75003	2.3921	1.89163	0.600067		348	13.92	3.1804	6.1546	3.1804	4.1718
349	13.96	1.7371	1.8233	3.009	1.9174	1.7954	0.592		349	13.96	2.0028	2.494	2.469	2.4582	2.1428	0.2189		349	13.96	2.2262	1.6224	2.5322	2.5827	2.0003	0.4573		13.96	1.9887	1.9799	2.67007	2.31943	1.9795	0.422733		349	13.96	4.7734	7.132	4.7734	5.5596
350	14	1.8042	1.9695	3.1646	1.9732	1.8547	0.3226		350	14	2.0974	2.501	2.4583	2.3441	1.8967	0.323		350	14	2.271	1.5715	2.5047	2.5104	2.0651	0.5406		14	2.05753	2.014	2.7092	2.2759	1.93883	0.3954		350	14	4.7444	6.1279	4.7444	5.20557
351	14.04	1.7529	1.91	3.1805	2.1646	1.9011	0.5253		351	14.04	2.055	2.5323	2.5447	2.4065	1.8236	0.1428		351	14.04	2.3093	1.5811	2.42	2.5525	2.3018	0.5913		14.04	2.03907	2.0078	2.71507	2.37453	2.00883	0.4198		351	14.04	4.9033	6.4278	4.9033	5.41147
352	14.08	1.9026	1.9534	3.1317	2.0198	1.998	0.5514		352	14.08	1.9856	2.3804	2.5207	2.243	1.8832	0.1203		352	14.08	2.3338	1.6161	2.3414	2.3675	2.1262	0.1885		14.08	2.074	1.9833	2.6646	2.2101	2.00247	0.286733		352	14.08	4.2408	6.2513	4.2408	4.91097
353	14.12	1.8677	1.8543	3.2159	2.0326	1.9382	0.4991		353	14.12	1.984	2.2583	2.6147	2.2207	1.8856	0.1397		353	14.12	2.4152	1.4877	2.3809	2.3439	2.261	0.1668		14.12	2.08897	1.86677	2.73717	2.19907	2.02827	0.268533		353	14.12	4.6207	5.8357	4.6207	5.0257
354	14.16	1.8124	1.8183	3.2858	2.0885	2.0302	0.4777		354	14.16	1.8745	2.3961	2.5808	2.1383	1.8633	0.7109		354	14.16	2.3652	1.4489	2.4126	2.4408	2.6218	0.1924		14.16	2.01737	1.88777	2.75973	2.22253	2.17177	0.460333		354	14.16	3.6396	6.2492	3.6396	4.50947
355	14.2	1.7314	1.9627	3.3337	1.9415	1.9187	0.5438		355	14.2	2.0202	2.4295	2.6071	2.198	1.993	0.2153		355	14.2	2.5269	1.434	2.527	2.6309	2.3538	0.6135		14.2	2.09283	1.94207	2.8226	2.2568	2.0885	0.457533		355	14.2	3.8189	7.1943	3.8189	4.94403
356	14.24	1.8156	1.8348	3.2084	1.9502	2.1411	0.8676		356	14.24	1.9407	2.603	2.6635	2.145	2.0444	0.0809		356	14.24	2.47	1.4302	2.5067	2.3843	2.1327	0.5751		14.24	2.07543	1.956	2.79287	2.15983	2.10607	0.507867		356	14.24	3.6287	6.3745	3.6287	4.54397
357	14.28	1.9998	1.942	3.3206	2.0023	2.1554	0.7639		357	14.28	1.9458	2.3357	2.6659	2.217	1.8114	0.2059		357	14.28	2.3777	1.5293	2.3384	2.5677	2.349	0.5564		14.28	2.10777	1.93567	2.77497	2.26233	2.10527	0.508733		357	14.28	3.9581	6.1763	3.9581	4.6975
358	14.32	1.9781	1.8507	3.2519	2.0888	2.1396	0.7074		358	14.32	2.0547	2.3936	2.7435	2.2654	2.0135	0.184		358	14.32	2.3811	1.5235	2.388	2.5107	2.306	0.5698		14.32	2.13797	1.9226	2.79447	2.2883	2.15303	0.487067		358	14.32	4.5537	5.6312	4.5537	4.91287
359	14.36	1.9414	1.7357	3.0644	2.0282	2.0369	0.7135		359	14.36	1.9945	2.3561	2.7975	2.3197	1.9498	0.2023		359	14.36	2.3553	1.4679	2.402	2.7504	2.4163	0.5877		14.36	2.09707	1.85323	2.75463	2.3661	2.13433	0.501167		359	14.36	5.1375	7.0003	5.1375	5.75843
360	14.4	1.9797	1.9817	3.1226	1.9419	2.0802	0.7006		360	14.4	1.9231	2.3888	2.861	2.184	1.9876	0.2222		360	14.4	2.3632	1.5808	2.4596	2.9037	2.3809	0.5675		14.4	2.08867	1.98377	2.8144	2.3432	2.14957	0.496767		360	14.4	3.6021	7.8768	3.6021	5.027
361	14.44	1.9254	1.9263	3.1211	2.1303	1.9955	0.7315		361	14.44	1.9201	2.542	2.876	2.3751	1.9125	0.1951		361	14.44	2.2861	1.7823	2.4928	2.6132	2.2859	0.5854		14.44	2.04387	2.08353	2.82997	2.37287	2.06463	0.504		361	14.44	4.0061	6.3428	4.0061	4.785
362	14.48	2.0238	2.0189	2.9871	1.9487	2.0271	0.7526		362	14.48	1.8221	2.3691	2.8941	2.2281	1.8836	0.3043		362	14.48	2.2955	1.6762	2.4841	2.6747	2.4031	0.633		14.48	2.04713	2.0214	2.78843	2.28383	2.1046	0.5633		362	14.48	5.3335	6.5522	5.3335	5.73973
363	14.52	2.0145	1.9691	2.8924	1.9695	2.1622	0.5562		363	14.52	2.0223	2.3123	3.0107	2.2543	1.8498	0.2129		363	14.52	2.2925	1.71	2.5748	2.7123	2.3314	0.6848		14.52	2.10977	1.99713	2.82597	2.31203	2.11447	0.484633		363	14.52	5.6483	7.4343	5.6483	6.24363
364	14.56	2.0317	1.9059	2.9384	2.196	2.1124	0.6902		364	14.56	2.0152	2.2721	3.0205	1.7136	2.0007	0.1353		364	14.56	2.3314	1.7383	2.6157	2.6795	2.4905	0.68		14.56	2.1261	1.9721	2.8582	2.19637	2.2012	0.501833		364	14.56	3.9181	6.2105	3.9181	4.68223
365	14.6	1.967	1.8614	3.0766	2.0117	2.1452	0.666		365	14.6	2.0546	2.2665	3.0546	1.7736	1.9247	0.1625		365	14.6	2.3718	1.7396	2.465	2.6926	2.3983	0.5912		14.6	2.13113	1.95583	2.8654	2.1593	2.15607	0.473233		365	14.6	4.9961	5.8575	4.9961	5.28323
366	14.64	1.9995	1.8984	2.961	2.1905	2.0922	0.5442		366	14.64	2.0958	2.3142	3.0062	1.7141	1.8017	0.555		366	14.64	2.3564	1.6621	2.6677	2.5147	2.3916	0.6156		14.64	2.15057	1.95823	2.8783	2.13977	2.09517	0.5716		366	14.64	4.7321	6.1583	4.7321	5.2075
367	14.68	1.9359	2.0561	3.0981	2.0647	2.0109	0.4934		367	14.68	2.0757	2.334	2.9767	1.7493	1.7515	0.3474		367	14.68	2.3594	1.647	2.7573	2.504	2.3949	0.5277		14.68	2.12367	2.01237	2.94403	2.106	2.05243	0.456167		367	14.68	3.9545	5.7064	3.9545	4.53847
368	14.72	1.9474	2.0742	2.9862	2.0259	2.0505	0.793		368	14.72	2.0856	2.2656	2.9149	1.7218	1.7404	0.1564		368	14.72	2.4457	1.6119	2.7727	2.6758	2.4363	0.6453		14.72	2.15957	1.9839	2.89127	2.14117	2.07573	0.531567		368	14.72	4.4237	6.9397	4.4237	5.26237
369	14.76	1.8228	1.9024	2.9598	2.2526	2.0663	0.7522		369	14.76	2.2214	2.4306	2.9453	1.7903	1.8041	0.7134		369	14.76	2.4112	1.4918	2.7877	2.4553	2.223	0.5651		14.76	2.1518	1.9416	2.8976	2.16607	2.03113	0.6769		369	14.76	4.2484	5.688	4.2484	4.72827
370	14.8	1.8094	1.8434	2.8432	2.0821	2.0366	0.6879		370	14.8	2.0637	2.1458	3.006	1.761	1.759	0.3025		370	14.8	2.3363	1.4602	2.9143	2.4	2.1252	0.6186		14.8	2.0698	1.81647	2.92117	2.08103	1.9736	0.536333		370	14.8	3.5381	5.9493	3.5381	4.34183
371	14.84	1.8492	1.7853	2.6868	1.8707	1.9615	0.5321		371	14.84	2.1766	2.3746	2.8602	1.7603	1.7798	0.208		371	14.84	2.3831	1.5917	2.9899	2.4552	2.2621	0.3336		14.84	2.1363	1.9172	2.84563	2.02873	2.00113	0.3579		371	14.84	3.5756	6.0928	3.5756	4.41467
372	14.88	1.8299	1.9631	2.7372	1.9794	2.1506	0.5241		372	14.88	2.1412	2.3218	2.8227	1.6181	1.7921	0.2919		372	14.88	2.3715	1.4724	2.889	2.2633	2.3041	0.3078		14.88	2.1142	1.9191	2.8163	1.9536	2.08227	0.3746		372	14.88	4.2327	5.753	4.2327	4.73947
373	14.92	1.7687	2.1198	2.8131	2.0022	2.026	0.7109		373	14.92	2.1996	2.4178	2.967	1.7208	1.9876	0.46		373	14.92	2.3989	1.5913	2.8484	2.5608	2.132	0.5283		14.92	2.1224	2.04297	2.87617	2.0946	2.04853	0.5664		373	14.92	4.6232	6.7662	4.6232	5.33753
374	14.96	1.8126	2.0969	2.7384	2.1678	2.1763	0.563		374	14.96	2.4261	2.3369	2.7638	1.7035	1.8113	0.3296		374	14.96	2.3061	1.5403	2.917	2.4991	2.0519	0.2588		14.96	2.1816	1.99137	2.8064	2.12347	2.01317	0.3838		374	14.96	3.7165	6.2634	3.7165	4.56547
375	15	1.8603	2.1581	2.7974	2.0308	2.1139	0.4835		375	15	2.1054	2.4436	2.6617	1.9165	1.8516	0.1348		375	15	2.3643	1.5992	2.8671	2.5464	1.9801	0.2968		15	2.11	2.06697	2.7754	2.16457	1.98187	0.305033		375	15	4.6187	6.5065	4.6187	5.24797
376	15.04	1.8446	2.2182	2.855	2.1862	2.0897	0.7351		376	15.04	2.0283	2.423	2.7605	2.0448	1.7823	0.2816		376	15.04	2.2471	1.5032	2.9381	2.4412	2.0775	0.2692		15.04	2.04	2.04813	2.8512	2.22407	1.98317	0.428633		376	15.04	5.1218	6.0461	5.1218	5.4299
377	15.08	1.7651	2.0829	2.7447	2.1508	2.1626	0.5871		377	15.08	1.9574	2.5943	2.8113	1.9114	1.9404	0.5302		377	15.08	2.3323	1.5607	2.7786	2.4486	2.1954	0.231		15.08	2.01827	2.0793	2.7782	2.17027	2.09947	0.449433		377	15.08	4.366	6.6373	4.366	5.1231
378	15.12	1.825	2.1078	2.7349	1.9759	1.9578	0.6058		378	15.12	2.0698	2.5033	2.842	1.9702	1.7493	0.1744		378	15.12	2.2557	1.5259	2.7969	2.6956	2.2625	0.1961		15.12	2.05017	2.04567	2.79127	2.2139	1.98987	0.325433		378	15.12	4.9929	6.2426	4.9929	5.40947
379	15.16	1.8812	2.176	2.8555	2.1421	2.0612	0.6159		379	15.16	2.0622	2.497	2.9491	2.1652	1.7565	0.5344		379	15.16	2.2011	1.5092	2.9185	2.6555	2.0915	0.2674		15.16	2.04817	2.06073	2.9077	2.32093	1.96973	0.472567		379	15.16	4.7315	6.0527	4.7315	5.1719
380	15.2	1.7866	2.0726	2.7118	2.1196	2.0418	0.5754		380	15.2	2.0571	2.2959	2.9185	2.2202	1.6784	0.4749		380	15.2	2.2197	1.6486	2.9686	2.5162	2.072	0.3991		15.2	2.02113	2.0057	2.8663	2.28533	1.93073	0.483133		380	15.2	4.2323	6.173	4.2323	4.8792
381	15.24	1.7807	2.0177	2.8267	2.4013	1.9923	0.8942		381	15.24	1.9762	2.1664	2.9873	1.936	1.8003	0.6719		381	15.24	2.3085	1.6613	2.8241	2.6978	1.9805	0.773		15.24	2.0218	1.94847	2.87937	2.34503	1.92437	0.7797		381	15.24	3.919	5.6245	3.919	4.4875
382	15.28	1.897	2.014	2.7534	2.1597	1.9489	0.5008		382	15.28	1.8618	2.2034	2.9508	2.1122	1.8242	0.1119		382	15.28	2.2898	1.6353	2.7246	2.4914	1.9501	0.3112		15.28	2.0162	1.9509	2.8096	2.25443	1.90773	0.307967		382	15.28	3.5412	6.1518	3.5412	4.4114
383	15.32	1.8442	1.9622	2.7996	2.1092	1.9949	0.7368		383	15.32	1.9804	2.1314	3.0188	2.2219	2.0636	0.2239		383	15.32	2.4145	1.5893	2.6611	2.4925	2.1738	0.2418		15.32	2.0797	1.8943	2.8265	2.27453	2.07743	0.400833		383	15.32	3.2239	7.6227	3.2239	4.69017
384	15.36	1.8109	1.9772	2.9496	1.9235	2.0117	0.6355		384	15.36	1.8415	2.1284	3.0957	2.0782	1.9164	0.2924		384	15.36	2.2913	1.6095	2.5146	2.5038	2.1083	0.3743		15.36	1.98123	1.90503	2.8533	2.1685	2.01213	0.434067		384	15.36	4.3524	5.5422	4.3524	4.749
385	15.4	1.8306	1.9983	2.8845	2.0913	2.0307	0.6323		385	15.4	2.0338	2.145	2.9485	2.1874	1.7681	0.4312		385	15.4	2.2815	1.6121	2.5345	2.3834	2.1084	0.1551		15.4	2.04863	1.91847	2.78917	2.2207	1.96907	0.4062		385	15.4	3.1474	5.5045	3.1474	3.9331
386	15.44	1.8832	2.0325	2.947	2.0753	2.0585	0.586		386	15.44	2.001	2.204	2.8698	2.1853	1.7437	0.4014		386	15.44	2.2663	1.5461	2.5302	2.4222	2.2976	0.3101		15.44	2.05017	1.92753	2.78233	2.2276	2.03327	0.4325		386	15.44	3.6701	5.9844	3.6701	4.44153
387	15.48	1.8499	1.9506	2.9392	1.992	1.9886	0.6715		387	15.48	1.8602	2.2403	2.8568	1.9552	1.8914	0.1849		387	15.48	2.2292	1.523	2.3279	2.5024	2.1899	0.3135		15.48	1.97977	1.90463	2.70797	2.14987	2.0233	0.389967		387	15.48	3.6417	6.6244	3.6417	4.63593
388	15.52	1.7562	2.1632	2.7664	2.1513	1.9335	0.6767		388	15.52	1.9646	2.1082	3.0195	1.9055	2.0306	0.4853		388	15.52	2.2688	1.4904	2.3143	2.8403	2.1821	0.3667		15.52	1.99653	1.9206	2.70007	2.29903	2.04873	0.509567		388	15.52	4.3821	6.0039	4.3821	4.9227
389	15.56	1.9905	2.1895	2.7839	2.0936	2.0168	0.7868		389	15.56	2.0171	2.2839	3.2101	2.0097	1.8448	0.1751		389	15.56	2.2227	1.5755	2.3745	2.5569	2.1272	0.3609		15.56	2.07677	2.0163	2.7895	2.22007	1.99627	0.440933		389	15.56	3.6581	6.4257	3.6581	4.58063
390	15.6	2.0199	1.8646	2.6676	2.2423	1.8627	0.6579		390	15.6	1.8945	2.2122	3.1764	2.0283	1.8197	0.4552		390	15.6	2.2772	1.497	2.325	2.6796	2.113	0.3064		15.6	2.06387	1.85793	2.723	2.31673	1.9318	0.473167		390	15.6	3.4338	5.6516	3.4338	4.17307
391	15.64	1.8277	1.9538	2.6185	2.0971	1.9424	0.5264		391	15.64	1.7928	2.0325	2.9451	2.2122	1.9277	0.291		391	15.64	2.3127	1.5709	2.3595	2.6089	2.1539	0.2096		15.64	1.97773	1.8524	2.64103	2.30607	2.008	0.342333		391	15.64	3.6026	6.4831	3.6026	4.56277
392	15.68	1.7585	1.9543	2.6668	2.2669	1.9909	0.3822		392	15.68	1.7505	2.0895	2.8859	1.9467	1.817	0.196		392	15.68	2.2923	1.6054	2.4241	2.4627	2.1296	0.2427		15.68	1.93377	1.88307	2.65893	2.22543	1.97917	0.273633		392	15.68	3.841	6.7838	3.841	4.82193
393	15.72	1.7505	1.9218	2.7679	2.3252	1.9755	0.6793		393	15.72	1.7601	2.0815	2.8847	2.0438	1.9594	0.2384		393	15.72	2.282	1.6678	2.4275	2.319	2.2063	0.5294		15.72	1.93087	1.89037	2.69337	2.22933	2.04707	0.482367		393	15.72	3.2315	6.2275	3.2315	4.23017
394	15.76	1.7397	1.898	2.6047	2.1385	1.9348	0.5768		394	15.76	1.8762	2.0989	2.8853	2.0387	1.9934	0.4128		394	15.76	2.1717	1.5967	2.4037	2.4974	2.116	0.1483		15.76	1.9292	1.86453	2.63123	2.22487	2.01473	0.3793		394	15.76	5.3246	7.0259	5.3246	5.8917
395	15.8	1.7788	1.8692	2.7479	2.1455	2.0539	0.697		395	15.8	1.852	2.1987	2.653	2.0384	1.915	0.2517		395	15.8	2.2185	1.5761	2.4947	2.5981	2.287	0.287		15.8	1.94977	1.88133	2.63187	2.26067	2.0853	0.4119		395	15.8	4.3968	6.6628	4.3968	5.15213
396	15.84	1.8039	1.857	2.692	2.1492	2.0333	0.7409		396	15.84	1.8509	2.0793	2.7493	2.0352	1.9631	0.5316		396	15.84	2.2675	1.4768	2.3825	2.3517	2.1729	0.2194		15.84	1.9741	1.80437	2.60793	2.1787	2.05643	0.4973		396	15.84	3.6699	6.9123	3.6699	4.7507
397	15.88	1.7315	1.9035	2.6808	2.2821	2.0078	0.6119		397	15.88	1.9171	2.0686	2.9595	2.1911	2.0231	0.1652		397	15.88	2.2223	1.4218	2.3536	2.4643	2.1483	0.1822		15.88	1.95697	1.79797	2.66463	2.3125	2.05973	0.319767		397	15.88	4.9831	6.4904	4.9831	5.48553
398	15.92	1.8077	1.9954	2.7946	2.1669	1.9128	0.536		398	15.92	1.8585	2.1732	2.9787	2.0432	1.8582	0.3305		398	15.92	2.2865	1.4727	2.3119	2.5016	2.2298	0.2701		15.92	1.98423	1.88043	2.69507	2.23723	2.00027	0.378867		398	15.92	4.31	5.4418	4.31	4.68727
399	15.96	1.767	1.9139	2.8712	2.0486	1.9992	0.663		399	15.96	1.9169	2.2052	3.0621	2.4534	1.8172	0.4404		399	15.96	2.2015	1.444	2.35	2.5667	2.2924	0.4574		15.96	1.9618	1.85437	2.7611	2.35623	2.03627	0.520267		399	15.96	4.0522	5.4115	4.0522	4.5053
400	16	1.7878	1.9941	3.0392	2.0482	1.9722	0.6361		400	16	1.8461	2.0707	3.0912	2.0685	1.8287	0.3381		400	16	2.1493	1.5503	2.3815	2.5849	2.1737	0.1293		16	1.92773	1.8717	2.8373	2.23387	1.99153	0.367833		400	16	4.783	5.6726	4.783	5.07953
401	16.04	1.7619	1.9985	3.0385	2.1461	2.006	0.6495		401	16.04	1.8274	2.3805	3.0928	2.1878	1.7856	0.5106		401	16.04	2.2651	1.4505	2.4588	2.4269	2.2142	0.189		16.04	1.95147	1.94317	2.86337	2.2536	2.00193	0.4497		401	16.04	4.6458	5.3628	4.6458	4.8848
402	16.08	1.7469	2.0148	2.9084	2.1601	1.9476	0.7853		402	16.08	1.8557	2.2939	3.063	1.9981	1.8369	0.3053		402	16.08	2.3071	1.4606	2.4254	2.5296	2.2557	0.431		16.08	1.9699	1.9231	2.79893	2.22927	2.0134	0.5072		402	16.08	5.4312	5.4921	5.4312	5.4515
403	16.12	1.8225	2.0128	2.9003	2.0519	2.0401	0.8427		403	16.12	1.8741	2.2114	3.1784	1.9947	1.8743	0.2815		403	16.12	2.2293	1.5347	2.4677	2.4536	2.1959	0.3186		16.12	1.9753	1.91963	2.8488	2.16673	2.03677	0.480933		403	16.12	3.3189	5.0867	3.3189	3.90817
404	16.16	1.7452	2.0212	2.8893	1.974	2.0334	0.8048		404	16.16	1.9544	2.2148	3.1649	2.0595	1.7216	0.1305		404	16.16	2.1347	1.6802	2.4138	2.3966	2.2041	0.1917		16.16	1.94477	1.97207	2.82267	2.14337	1.98637	0.375667		404	16.16	4.1447	6.3029	4.1447	4.8641
405	16.2	1.721	2.0491	2.9143	2.1284	2.1177	0.8759		405	16.2	1.9765	2.3402	3.1411	2.1946	1.7259	0.1063		405	16.2	2.1772	1.6435	2.641	2.444	2.3374	0.3353		16.2	1.95823	2.01093	2.8988	2.25567	2.06033	0.439167		405	16.2	5.4863	5.8904	5.4863	5.621
406	16.24	1.6875	2.0852	2.8775	2.2249	2.0272	0.7522		406	16.24	1.9349	2.1149	3.134	2.1043	1.7825	0.1834		406	16.24	2.1361	1.7795	2.4846	2.551	2.2782	0.2912		16.24	1.9195	1.9932	2.83203	2.2934	2.0293	0.408933		406	16.24	3.6662	5.6442	3.6662	4.32553
407	16.28	1.7363	2.0363	2.9381	2.2685	1.9422	0.7469		407	16.28	1.8556	2.0372	3.0298	2.2415	1.6177	0.1682		407	16.28	2.2747	1.7283	2.5563	2.6982	2.2403	0.3366		16.28	1.95553	1.93393	2.8414	2.40273	1.9334	0.417233		407	16.28	3.8163	5.9554	3.8163	4.52933
408	16.32	1.693	2.0846	2.9194	2.1154	2.136	0.7724		408	16.32	1.8078	2.1682	2.9834	2.1845	1.8262	0.2296		408	16.32	2.1974	1.6511	2.7726	2.7323	2.275	0.2864		16.32	1.8994	1.96797	2.8918	2.34407	2.07907	0.429467		408	16.32	5.2434	5.7165	5.2434	5.4011
409	16.36	1.769	2.176	2.8731	2.1712	1.918	0.685		409	16.36	1.6733	2.0795	3.0021	2.0386	1.8569	0.1603		409	16.36	2.1492	1.6503	2.7078	2.816	2.0283	0.3295		16.36	1.86383	1.9686	2.861	2.34193	1.9344	0.3916		409	16.36	4.3202	5.5871	4.3202	4.7425
410	16.4	1.7429	2.102	3.1103	2.1439	1.9451	0.7474		410	16.4	1.7705	2.0866	2.9691	2.1952	1.7547	0.1449		410	16.4	2.1485	1.563	2.5761	3.1482	2.3096	0.4847		16.4	1.8873	1.9172	2.88517	2.49577	2.00313	0.459		410	16.4	3.765	5.6812	3.765	4.40373
411	16.44	1.69	2.0684	2.9906	2.1819	2.0227	0.8974		411	16.44	1.7972	2.1285	2.9516	2.0213	1.7601	0.3329		411	16.44	2.1669	1.5755	2.6296	3.0232	2.1077	0.492		16.44	1.8847	1.92413	2.85727	2.4088	1.9635	0.5741		411	16.44	3.4108	5.8959	3.4108	4.23917
412	16.48	1.7337	2.1295	2.9518	1.9514	2.1221	0.8639		412	16.48	1.8015	2.148	2.9691	2.1056	1.8778	0.3327		412	16.48	2.1368	1.5837	2.793	2.7384	2.2182	0.4933		16.48	1.89067	1.95373	2.90463	2.26513	2.0727	0.5633		412	16.48	3.6047	5.7052	3.6047	4.30487
413	16.52	1.6989	2.0263	2.9668	2.2425	2.0551	0.9313		413	16.52	2.0432	2.1736	2.9886	2.1561	1.8118	0.0825		413	16.52	2.1999	1.5992	2.8587	2.9283	2.2465	0.2784		16.52	1.98067	1.93303	2.93803	2.4423	2.0378	0.430733		413	16.52	3.7133	5.4889	3.7133	4.30517
414	16.56	1.7221	2.0051	3.0855	2.1531	1.9927	0.9012		414	16.56	1.9694	2.4169	3.0108	2.2172	1.958	0.1482		414	16.56	2.1738	1.7325	2.919	2.8671	2.3693	0.2223		16.56	1.9551	2.0515	3.0051	2.41247	2.10667	0.4239		414	16.56	3.367	7.0035	3.367	4.57917
415	16.6	1.6683	1.9611	3.059	2.1131	2.0587	0.9663		415	16.6	2.0313	2.2921	3.1727	2.1609	1.7595	0.3251		415	16.6	2.1884	1.7633	2.7935	2.7763	2.1851	0.6845		16.6	1.96267	2.0055	3.0084	2.3501	2.0011	0.658633		415	16.6	4.9246	5.582	4.9246	5.14373
416	16.64	1.7446	2.0667	3.1395	1.9042	2.0516	0.9098		416	16.64	2.2393	2.1943	3.1335	2.2493	1.9899	0.1981		416	16.64	2.2027	1.7208	2.9094	3.0085	2.1595	0.4822		16.64	2.0622	1.99393	3.0608	2.38733	2.067	0.530033		416	16.64	4.2185	6.1331	4.2185	4.8567
417	16.68	1.737	2.0043	3.0704	1.9485	2.0286	0.8786		417	16.68	2.1024	2.0196	3.0597	2.3211	1.6918	0.1205		417	16.68	2.0975	1.7955	3.0133	2.9847	2.3383	0.5647		16.68	1.97897	1.9398	3.0478	2.4181	2.01957	0.521267		417	16.68	3.9187	6.2315	3.9187	4.68963
418	16.72	1.7725	1.9039	3.0379	2.0474	2.1278	0.8132		418	16.72	2.0382	1.9492	2.8344	1.9187	1.7896	0.084		418	16.72	2.1695	1.6763	2.9403	3.0206	2.1957	0.3848		16.72	1.9934	1.84313	2.93753	2.3289	2.0377	0.427333		418	16.72	3.5045	6.0671	3.5045	4.3587
419	16.76	1.8406	2.0897	3.1683	2.0622	1.9683	0.7985		419	16.76	1.982	1.9908	2.9273	1.8893	1.7421	0.0763		419	16.76	2.2378	1.633	2.8293	3.1761	2.1258	0.55		16.76	2.02013	1.9045	2.97497	2.37587	1.9454	0.474933		419	16.76	5.1471	6.1734	5.1471	5.4892
420	16.8	1.7487	2.008	3.1898	2.0291	2.024	0.6328		420	16.8	1.9706	1.9771	2.9311	2.0159	1.9529	0.4264		420	16.8	2.2173	1.6194	2.8383	3.1549	2.1042	0.368		16.8	1.97887	1.86817	2.9864	2.39997	2.02703	0.475733		420	16.8	6.1018	5.6226	6.1018	5.94207
421	16.84	1.8753	1.9399	3.1609	2.0088	2.0164	0.9524		421	16.84	1.9833	2.1021	2.8593	1.8583	1.8396	0.2607		421	16.84	2.2463	1.6997	2.6586	3.3403	2.193	0.3703		16.84	2.03497	1.9139	2.89293	2.40247	2.01633	0.5278		421	16.84	6.3065	6.2367	6.3065	6.28323
422	16.88	1.7586	1.9125	3.0236	2.1783	1.9767	0.8482		422	16.88	1.9505	2.051	2.9793	1.8812	1.7147	0.1874		422	16.88	2.3079	1.5592	2.5737	3.1378	2.1742	0.1634		16.88	2.00567	1.8409	2.85887	2.3991	1.9552	0.399667		422	16.88	4.4931	5.9458	4.4931	4.97733
423	16.92	1.7827	1.8982	3.0871	1.9758	1.9463	0.8316		423	16.92	1.9975	2.0721	2.8825	1.8891	1.7759	0.1026		423	16.92	2.1926	1.5354	2.4937	3.2903	2.1075	0.3879		16.92	1.99093	1.83523	2.8211	2.38507	1.94323	0.4407		423	16.92	4.6936	5.638	4.6936	5.0084
424	16.96	1.7954	1.9826	2.9939	1.9527	1.9812	0.7716		424	16.96	1.9322	2.0424	2.9672	1.9665	1.7737	0.2177		424	16.96	2.2627	1.6411	2.404	3.2844	2.1817	0.576		16.96	1.99677	1.8887	2.78837	2.4012	1.97887	0.521767		424	16.96	5.2058	6.2006	5.2058	5.5374
425	17	1.8109	2.005	3.0649	1.9642	1.9383	0.838		425	17	1.8888	2.0812	3.0466	2.0949	1.8955	0.1378		425	17	2.2831	1.5781	2.4851	3.2936	2.1781	0.533		17	1.99427	1.8881	2.86553	2.4509	2.00397	0.502933		425	17	4.7092	5.9143	4.7092	5.1109
426	17.04	1.7422	1.9186	3.0882	2.095	2.0234	0.7958		426	17.04	1.8648	2.0092	3.0703	2.0173	1.747	0.1355		426	17.04	2.2477	1.6175	2.4394	3.4635	2.0971	0.509		17.04	1.95157	1.84843	2.86597	2.52527	1.95583	0.4801		426	17.04	4.8314	5.9192	4.8314	5.194
427	17.08	1.7545	1.9366	3.125	1.9267	1.9793	0.7913		427	17.08	1.8462	1.9159	3.0616	2.1665	1.8114	0.177		427	17.08	2.25	1.5815	2.3833	3.3646	2.1366	0.5623		17.08	1.95023	1.81133	2.85663	2.48593	1.97577	0.5102		427	17.08	4.8532	6.0759	4.8532	5.26077
428	17.12	1.7944	1.9292	3.1444	1.9821	1.9565	0.7701		428	17.12	1.8887	2.1181	3.0074	1.9091	1.8041	0.1742		428	17.12	2.2745	1.5968	2.3367	3.365	2.0704	0.4145		17.12	1.98587	1.88137	2.8295	2.41873	1.94367	0.452933		428	17.12	4.0187	6.8204	4.0187	4.9526
429	17.16	1.7939	1.9697	3.0811	2.1732	1.9776	0.8497		429	17.16	1.8638	2.2571	3.0878	1.8807	1.7939	0.1662		429	17.16	2.2545	1.6142	2.3085	3.3036	2.1194	0.4669		17.16	1.97073	1.947	2.8258	2.4525	1.96363	0.494267		429	17.16	4.8461	6.0507	4.8461	5.24763
430	17.2	1.8146	1.9227	3.0336	2.0943	1.9919	0.6466		430	17.2	1.79	2.2784	3.1385	1.8431	1.7501	0.1829		430	17.2	2.3535	1.7174	2.3131	3.1889	2.052	0.3377		17.2	1.98603	1.97283	2.8284	2.37543	1.93133	0.389067		430	17.2	4.5071	5.774	4.5071	4.9294
431	17.24	1.7411	1.9192	3.0079	1.9958	2.0475	0.9068		431	17.24	1.7986	2.3695	3.0989	1.9071	1.8677	0.1325		431	17.24	2.2681	1.9072	2.4977	3.2504	2.1018	0.1932		17.24	1.93593	2.0653	2.86817	2.38443	2.00567	0.410833		431	17.24	5.0171	6.3015	5.0171	5.44523
432	17.28	1.7738	1.9242	3.1686	1.7965	1.9544	0.7787		432	17.28	1.7227	2.2073	3.1263	1.8875	1.9236	0.1918		432	17.28	2.1808	1.947	2.7218	3.291	2.1427	0.524		17.28	1.89243	2.02617	3.00557	2.325	2.0069	0.498167		432	17.28	3.8473	6.2731	3.8473	4.6559
433	17.32	1.7626	1.905	3.1504	1.9249	2.0061	0.7287		433	17.32	1.7462	2.2683	3.087	1.758	1.7849	0.2047		433	17.32	2.1492	1.6793	2.6909	3.3479	2.0588	0.5895		17.32	1.886	1.95087	2.9761	2.3436	1.94993	0.507633		433	17.32	5.1526	5.7516	5.1526	5.35227
434	17.36	1.787	1.8362	3.2894	2.0306	1.877	0.836		434	17.36	1.7287	2.4072	3.157	1.7673	1.7975	0.1184		434	17.36	2.2383	1.7688	2.7634	3.4752	2.0442	0.5421		17.36	1.918	2.00407	3.06993	2.42437	1.90623	0.498833		434	17.36	5.3295	6.3155	5.3295	5.65817
435	17.4	1.7819	1.8173	3.1917	2.1134	1.9974	0.8892		435	17.4	1.6671	2.3325	3.2657	1.8405	1.7143	0.0719		435	17.4	2.2625	1.7989	2.5198	3.5595	2.0517	0.6849		17.4	1.90383	1.9829	2.9924	2.50447	1.92113	0.548667		435	17.4	5.2959	5.9968	5.2959	5.52953
436	17.44	1.7871	1.967	3.3067	2.0128	1.9341	0.8182		436	17.44	1.7678	2.4847	3.4752	1.9256	1.802	0.161		436	17.44	2.1964	1.8318	2.6254	3.4087	2.034	0.7204		17.44	1.9171	2.0945	3.13577	2.44903	1.92337	0.566533		436	17.44	5.8531	6.3865	5.8531	6.0309
437	17.48	1.7351	1.9539	3.3143	2.2184	1.9434	0.8297		437	17.48	1.7992	2.6063	3.4291	1.8907	1.7473	0.2484		437	17.48	2.3109	1.8522	2.6185	3.3044	2.0839	0.3671		17.48	1.9484	2.13747	3.12063	2.47117	1.92487	0.481733		437	17.48	4.7715	6.2801	4.7715	5.27437
438	17.52	1.7611	1.9171	3.2633	2.3456	1.944	0.9113		438	17.52	1.7958	2.469	3.2366	2.0409	1.7797	0.1495		438	17.52	2.2967	1.7465	2.5877	3.1231	2.1497	0.7549		17.52	1.9512	2.0442	3.0292	2.5032	1.9578	0.605233		438	17.52	4.4056	6.3071	4.4056	5.03943
439	17.56	1.7649	1.9238	3.2515	2.0013	2.043	0.7868		439	17.56	1.7861	2.5545	3.1903	2.1184	1.7175	0.1159		439	17.56	2.2469	1.7443	2.5998	3.3885	2.1085	0.5826		17.56	1.93263	2.0742	3.01387	2.50273	1.95633	0.4951		439	17.56	4.6567	6.7003	4.6567	5.3379
440	17.6	1.8749	1.9981	3.1306	2.0159	2.0146	0.7846		440	17.6	1.7528	2.5499	3.1409	2.3272	1.7742	0.1		440	17.6	2.362	1.789	2.6806	3.4031	2.242	0.5474		17.6	1.99657	2.11233	2.98403	2.58207	2.01027	0.477333		440	17.6	3.996	6.3718	3.996	4.78793
441	17.64	1.7626	2.0948	3.1754	2.0778	2.0521	0.7976		441	17.64	1.8518	2.475	3.1664	2.3246	1.8422	0.4569		441	17.64	2.2822	1.947	2.7225	3.4236	2.1941	0.4235		17.64	1.96553	2.17227	3.02143	2.60867	2.02947	0.559333		441	17.64	4.6138	6.8896	4.6138	5.3724
442	17.68	1.7467	2.148	3.2811	1.9877	2.0416	0.8606		442	17.68	1.8188	2.2953	3.1186	1.9775	1.8186	0.1919		442	17.68	2.3463	1.9374	2.56	3.6947	2.1138	0.3876		17.68	1.9706	2.1269	2.98657	2.5533	1.99133	0.480033		442	17.68	3.8943	6.1138	3.8943	4.63413
443	17.72	1.7017	2.0125	3.3839	1.8015	2.3073	0.741		443	17.72	1.7994	2.416	3.0758	2.0566	1.7396	0.1864		443	17.72	2.4025	1.8785	2.607	3.6558	2.2652	0.6373		17.72	1.96787	2.10233	3.02223	2.50463	2.10403	0.521567		443	17.72	4.5602	6.218	4.5602	5.1128
444	17.76	1.8033	2.0054	3.265	2.0817	2.0802	0.8708		444	17.76	1.8802	2.3635	2.9907	1.9125	1.8606	0.2393		444	17.76	2.3853	1.9525	2.6128	3.4167	2.2067	0.756		17.76	2.02293	2.10713	2.95617	2.4703	2.04917	0.622033		444	17.76	3.5226	6.2996	3.5226	4.44827
445	17.8	1.8144	2.0569	3.2702	1.9175	2.0313	0.8078		445	17.8	1.9797	2.4178	2.9215	2.0826	1.9567	0.1039		445	17.8	2.3704	1.9652	2.6801	3.4727	1.9846	0.6352		17.8	2.05483	2.14663	2.95727	2.49093	1.99087	0.515633		445	17.8	4.0953	6.6077	4.0953	4.93277
446	17.84	1.8125	2.1836	3.2655	1.9644	2.0251	0.9227		446	17.84	1.9533	2.3803	2.9295	2.125	1.7724	0.1777		446	17.84	2.3141	2.1524	2.6521	3.6624	2.2451	0.439		17.84	2.02663	2.23877	2.94903	2.58393	2.0142	0.513133		446	17.84	4.6487	5.7755	4.6487	5.0243
447	17.88	1.7516	2.1415	3.3123	1.9235	1.9627	0.7054		447	17.88	1.9938	2.3036	2.9411	2.1275	1.7788	0.1292		447	17.88	2.3066	2.0309	2.7218	3.3254	2.1718	0.4065		17.88	2.01733	2.15867	2.99173	2.4588	1.9711	0.4137		447	17.88	4.3248	5.7045	4.3248	4.7847
448	17.92	1.9158	2.0022	3.1104	1.8733	2.0576	0.8672		448	17.92	1.947	2.3445	2.7192	2.0923	1.7355	0.1859		448	17.92	2.2889	1.9623	2.9163	3.2592	1.982	0.6369		17.92	2.05057	2.103	2.9153	2.40827	1.92503	0.563333		448	17.92	3.6915	6.1224	3.6915	4.5018
449	17.96	1.8211	1.9321	3.2219	1.9404	2.3884	0.8375		449	17.96	1.9365	2.2473	2.7058	1.8804	1.7174	0.1203		449	17.96	2.2403	1.8732	3.0363	3.0094	2.1503	0.5989		17.96	1.9993	2.01753	2.988	2.27673	2.08537	0.5189		449	17.96	4.9494	5.7126	4.9494	5.2038
450	18	1.7512	2.0682	3.273	1.9641	1.943	0.9433		450	18	1.9857	2.4854	2.8244	2.0041	1.7285	0.1656		450	18	2.3038	1.7502	3.0648	3.1006	2.0906	0.5022		18	2.01357	2.10127	3.05407	2.35627	1.9207	0.537033		450	18	3.6097	5.9171	3.6097	4.37883
451	18.04	1.7465	2.005	3.3918	2.1381	1.8032	0.9035		451	18.04	1.8967	2.3904	2.8677	1.9672	1.6901	0.2259		451	18.04	2.324	1.8496	3.0277	3.0106	2.1235	0.4575		18.04	1.98907	2.08167	3.09573	2.37197	1.87227	0.528967		451	18.04	3.2082	5.7425	3.2082	4.05297
452	18.08	1.8946	2.0058	3.4909	2.1189	2.0191	0.9105		452	18.08	1.8874	2.3713	2.6908	1.9558	1.8765	0.1213		452	18.08	2.351	1.7519	3.3008	2.9863	2.1578	0.5897		18.08	2.04433	2.043	3.16083	2.35367	2.0178	0.5405		452	18.08	4.5986	6.3084	4.5986	5.16853
453	18.12	1.8328	2.1082	3.3926	1.9443	1.9265	0.8336		453	18.12	1.947	2.1882	2.7793	1.9767	1.8206	0.2046		453	18.12	2.2785	1.6992	3.2502	2.9425	2.1327	0.2282		18.12	2.01943	1.99853	3.1407	2.28783	1.95993	0.422133		453	18.12	3.7548	5.7602	3.7548	4.42327
454	18.16	1.7732	2.0402	3.3861	2.0864	1.8824	0.8563		454	18.16	1.95	2.2746	2.6745	2.0409	1.6257	0.2139		454	18.16	2.2528	1.8092	3.1936	2.9798	2.0258	0.6813		18.16	1.992	2.04133	3.08473	2.36903	1.84463	0.583833		454	18.16	3.9575	5.951	3.9575	4.622
455	18.2	1.761	2.0202	3.4183	2.1917	2.263	0.8396		455	18.2	1.9326	2.272	2.7414	2.1059	1.7644	0.3767		455	18.2	2.3094	1.7071	3.1388	2.9469	1.9838	0.722		18.2	2.001	1.99977	3.0995	2.41483	2.00373	0.6461		455	18.2	4.9764	5.8494	4.9764	5.2674
456	18.24	1.7604	1.9127	3.3424	2.2395	1.9201	0.8075		456	18.24	1.8898	2.388	2.661	2.592	1.7869	0.5474		456	18.24	2.3098	1.7374	3.103	2.9996	1.8273	0.6497		18.24	1.98667	2.0127	3.03547	2.61037	1.84477	0.6682		456	18.24	4.6549	6.4188	4.6549	5.24287
457	18.28	1.7372	1.8586	3.3847	2.0787	2.1066	0.8135		457	18.28	1.9663	2.3556	2.6714	2.3921	1.7198	0.1236		457	18.28	2.3536	1.8607	3.1274	3.0432	1.7987	0.3786		18.28	2.01903	2.02497	3.06117	2.50467	1.87503	0.438567		457	18.28	4.4061	5.9995	4.4061	4.93723
458	18.32	1.7316	1.9897	3.4643	2.0453	1.8727	0.7571		458	18.32	1.9996	2.4848	2.6731	2.3867	1.7901	0.1093		458	18.32	2.413	1.8181	3.1893	2.8559	1.9492	0.5393		18.32	2.04807	2.09753	3.1089	2.4293	1.87067	0.468567		458	18.32	3.1691	6.0345	3.1691	4.12423
459	18.36	1.7323	2.1014	3.4217	2.1033	1.7228	0.8588		459	18.36	2.0433	2.252	2.4769	2.2003	1.935	0.0593		459	18.36	2.3738	1.8037	3.1618	3.0338	1.9288	0.6232		18.36	2.0498	2.05237	3.02013	2.4458	1.8622	0.513767		459	18.36	5.1833	6.1912	5.1833	5.51927
460	18.4	1.8763	1.9948	3.3954	2.0883	1.7764	0.8292		460	18.4	2.0645	2.1365	2.5207	2.2864	1.7844	0.3944		460	18.4	2.2861	1.81	2.9749	3.0634	1.8308	0.2901		18.4	2.07563	1.98043	2.96367	2.47937	1.7972	0.504567		460	18.4	3.5208	5.9346	3.5208	4.3254
461	18.44	1.9237	1.9795	3.3281	2.0433	1.7745	0.8933		461	18.44	2.0555	2.1973	2.4855	2.4856	1.856	0.2896		461	18.44	2.3764	1.865	2.9329	3.0254	1.9079	0.2506		18.44	2.11853	2.01393	2.9155	2.5181	1.84613	0.477833		461	18.44	3.9328	5.6987	3.9328	4.52143
462	18.48	1.8388	1.9937	3.4922	2.3044	1.7036	0.8552		462	18.48	2.1033	2.237	2.6247	2.3937	1.7692	0.1405		462	18.48	2.2446	1.9728	2.864	3.1257	1.8891	0.4348		18.48	2.06223	2.06783	2.99363	2.60793	1.7873	0.476833		462	18.48	3.6516	5.9847	3.6516	4.4293
463	18.52	1.8501	1.8658	3.5636	2.3763	1.6263	0.8357		463	18.52	2.0475	2.2039	2.6088	2.1485	1.9147	0.0727		463	18.52	2.3375	1.8569	2.8366	2.9794	2.0062	0.2078		18.52	2.07837	1.97553	3.003	2.5014	1.84907	0.372067		463	18.52	3.9294	6.3386	3.9294	4.73247
464	18.56	1.8197	1.7833	3.4567	2.3102	1.7315	0.8411		464	18.56	2.055	2.1774	2.6838	2.2842	1.9169	0.186		464	18.56	2.3988	1.9898	2.7188	3.0348	1.9461	0.6422		18.56	2.09117	1.9835	2.9531	2.54307	1.86483	0.556433		464	18.56	3.8982	6.0945	3.8982	4.6303
465	18.6	1.9121	2.0298	3.4526	2.0109	1.8616	0.9127		465	18.6	2.0238	2.1467	2.8206	2.0677	2.0513	0.1173		465	18.6	2.2445	2.0274	2.776	3.0533	1.9083	0.7311		18.6	2.06013	2.06797	3.0164	2.3773	1.9404	0.587033		465	18.6	3.6485	6.4825	3.6485	4.59317
466	18.64	1.7958	1.9174	3.5956	1.8686	1.9763	0.7618		466	18.64	1.9593	2.0192	2.7766	2.0565	1.9485	0.2094		466	18.64	2.34	1.8976	2.8922	3.1837	1.972	0.5879		18.64	2.0317	1.94473	3.08813	2.3696	1.9656	0.5197		466	18.64	3.2144	6.3979	3.2144	4.27557
467	18.68	1.9099	1.937	3.5361	2.0798	1.8704	0.7258		467	18.68	1.9613	2.1174	2.8169	1.8763	1.8269	0.2459		467	18.68	2.2585	1.8335	2.8691	3.2788	2.1109	0.6759		18.68	2.04323	1.96263	3.07403	2.41163	1.93607	0.5492		467	18.68	2.9286	6.3397	2.9286	4.06563
468	18.72	1.9199	2.026	3.576	1.9721	2.0289	0.8341		468	18.72	2.0121	2.2764	2.6878	2.0298	1.8974	0.1253		468	18.72	2.3257	1.7434	2.7322	3.0185	2.1381	0.6736		18.72	2.0859	2.01527	2.99867	2.34013	2.02147	0.544333		468	18.72	3.2969	5.7649	3.2969	4.11957
469	18.76	1.8398	1.8743	3.305	2.1907	2.1505	0.6995		469	18.76	2.0926	2.2042	2.7346	1.9068	1.9159	0.1799		469	18.76	2.3344	1.8546	2.7371	3.124	1.9979	0.2492		18.76	2.08893	1.9777	2.92557	2.40717	2.02143	0.3762		469	18.76	3.9825	6.9799	3.9825	4.98163
470	18.8	1.8882	2.0213	3.3961	2.0974	2.0253	0.8787		470	18.8	2.0112	2.1099	2.8004	1.8577	1.898	0.5843		470	18.8	2.2613	1.8383	2.7575	3.1028	1.8803	0.7434		18.8	2.05357	1.98983	2.98467	2.35263	1.93453	0.735467		470	18.8	3.4952	6.1259	3.4952	4.3721
471	18.84	1.8531	2.0223	3.5131	2.0556	2.1339	0.8265		471	18.84	2.0618	2.1325	2.9198	2.1885	1.939	0.1035		471	18.84	2.2585	1.9687	2.8337	3.0872	1.9135	0.5617		18.84	2.0578	2.04117	3.08887	2.44377	1.99547	0.497233		471	18.84	3.5792	5.7024	3.5792	4.28693
472	18.88	1.7665	1.9749	3.4116	1.8544	2.0228	0.8805		472	18.88	2.1402	2.2979	2.9086	2.2243	2.0432	0.1852		472	18.88	2.2283	1.9157	2.7663	2.9084	1.8407	0.5654		18.88	2.045	2.06283	3.02883	2.32903	1.9689	0.5437		472	18.88	3.9368	5.7963	3.9368	4.55663
473	18.92	1.8459	1.9546	3.4617	2.1721	2.0803	0.7954		473	18.92	2.1214	2.2034	2.9499	2.3231	1.9939	0.1282		473	18.92	2.2863	1.8837	2.632	2.9788	1.8733	0.4809		18.92	2.08453	2.0139	3.01453	2.49133	1.9825	0.468167		473	18.92	3.834	5.8962	3.834	4.5214
474	18.96	1.9222	1.9726	3.3968	1.9336	2.0744	0.7959		474	18.96	2.0222	2.3785	2.961	2.2896	1.7808	0.1729		474	18.96	2.2345	1.9088	2.7109	2.859	1.9988	0.7438		18.96	2.05963	2.08663	3.0229	2.36073	1.95133	0.570867		474	18.96	3.4376	5.3958	3.4376	4.09033
475	19	1.7964	1.9772	3.5363	2.0384	2.0586	0.7691		475	19	2.0673	2.2387	2.7616	2.2196	1.8861	0.0945		475	19	2.2827	1.8198	2.8299	2.9876	1.9785	0.2858		19	2.0488	2.0119	3.0426	2.4152	1.9744	0.383133		475	19	3.8268	6.2647	3.8268	4.63943
476	19.04	1.7896	2.0952	3.5993	2.2713	2.0646	0.7247		476	19.04	2.0333	2.3177	2.8774	2.0591	1.91	0.1235		476	19.04	2.2462	1.8111	2.6761	2.9261	2.1133	0.6619		19.04	2.02303	2.07467	3.05093	2.41883	2.0293	0.503367		476	19.04	3.653	5.8014	3.653	4.36913
477	19.08	1.7972	1.9901	3.6785	2.2268	2.1195	0.7948		477	19.08	2.0213	2.2059	2.9187	2.095	1.8718	0.2398		477	19.08	2.2689	1.7796	2.5134	2.9873	2.0933	0.3363		19.08	2.02913	1.99187	3.03687	2.43637	2.0282	0.456967		477	19.08	3.8944	5.5418	3.8944	4.44353
478	19.12	1.8269	1.9388	3.9569	2.0227	1.9344	0.9		478	19.12	2.0639	2.2632	3.0973	2.0151	1.9211	0.2088		478	19.12	2.3001	1.8463	2.4434	3.1169	2.1732	0.2024		19.12	2.06363	2.0161	3.16587	2.3849	2.00957	0.437067		478	19.12	3.3128	5.5375	3.3128	4.05437
479	19.16	1.7671	2.0545	3.8017	2.2046	2.0055	0.5161		479	19.16	2.1378	2.2848	3.0623	2.0245	1.9712	0.1624		479	19.16	2.2233	1.7645	2.5695	3.0455	2.0354	0.3085		19.16	2.04273	2.0346	3.1445	2.42487	2.00403	0.329		479	19.16	4.1138	6.0554	4.1138	4.761
480	19.2	1.8243	2.012	3.67	2.1029	2.0314	0.6877		480	19.2	2.1871	2.4293	3.0143	1.842	1.8531	0.1821		480	19.2	2.3296	1.8024	2.5824	3.0446	2.1343	0.1207		19.2	2.11367	2.08123	3.0889	2.32983	2.00627	0.330167		480	19.2	3.8996	5.4753	3.8996	4.42483
481	19.24	1.8789	2.0915	3.5108	2.0957	2.0882	0.4569		481	19.24	2.118	2.4931	2.9766	1.9794	1.8872	0.0953		481	19.24	2.3107	1.8408	2.5146	2.8894	2.3312	0.605		19.24	2.10253	2.1418	3.00067	2.3215	2.1022	0.385733		481	19.24	3.2784	5.2707	3.2784	3.9425
482	19.28	1.8492	1.9992	3.6215	2.2874	2.2859	0.861		482	19.28	2.1104	2.196	3.0748	2.2235	1.8951	0.1797		482	19.28	2.3655	1.8355	2.5026	3.0472	2.0835	0.5648		19.28	2.10837	2.01023	3.0663	2.51937	2.08817	0.535167		482	19.28	4.9841	5.7759	4.9841	5.24803
483	19.32	1.8237	2.0118	3.5877	1.948	1.8796	0.768		483	19.32	2.1794	2.2053	2.9426	2.1833	1.9141	0.1566		483	19.32	2.3302	1.9313	2.5425	2.9787	1.8133	0.6188		19.32	2.1111	2.04947	3.02427	2.37	1.869	0.514467		483	19.32	3.4772	6.3081	3.4772	4.42083
484	19.36	1.8935	2.1475	3.5124	2.0732	1.9946	0.8139		484	19.36	2.1682	2.2857	3.1079	2.1854	2.0311	0.3111		484	19.36	2.3188	1.8596	2.4362	3.0493	2.0582	0.6731		19.36	2.12683	2.0976	3.01883	2.43597	2.02797	0.599367		484	19.36	3.47	6.201	3.47	4.38033
485	19.4	1.8635	1.9921	3.4057	1.9505	1.9059	0.8794		485	19.4	2.0782	2.3646	3.3684	2.278	1.8388	0.215		485	19.4	2.3429	1.7748	2.5101	3.3653	2.0358	0.6149		19.4	2.09487	2.04383	3.09473	2.53127	1.92683	0.569767		485	19.4	4.0493	5.4837	4.0493	4.52743
486	19.44	1.8924	2.0721	3.5235	1.9889	1.8868	0.7821		486	19.44	2.1035	2.5198	3.3964	2.3895	1.8231	0.0959		486	19.44	2.3566	1.7907	2.4709	3.3901	1.9163	0.7547		19.44	2.1175	2.12753	3.13027	2.5895	1.8754	0.544233		486	19.44	3.5963	5.9869	3.5963	4.39317
487	19.48	1.8509	2.2759	3.5011	2.0353	2.027	0.8461		487	19.48	2.1449	2.2736	3.3767	2.2106	1.9971	0.2228		487	19.48	2.2511	1.8102	2.4375	3.1978	2.1005	0.8614		19.48	2.0823	2.1199	3.1051	2.48123	2.04153	0.643433		487	19.48	3.5118	5.6861	3.5118	4.23657
488	19.52	1.8218	2.1094	3.7241	1.9601	1.9415	0.795		488	19.52	2.0732	2.3742	3.563	2.1348	1.9148	0.1031		488	19.52	2.2773	1.705	2.4347	3.1198	1.8266	0.8381		19.52	2.05743	2.06287	3.2406	2.4049	1.8943	0.578733		488	19.52	3.7514	5.592	3.7514	4.36493
489	19.56	1.8206	2.2009	3.747	1.9935	1.9349	0.969		489	19.56	2.1185	2.3829	3.4263	2.1339	1.9582	0.1788		489	19.56	2.1738	1.7037	2.443	3.295	1.8125	0.7293		19.56	2.03763	2.09583	3.20543	2.47413	1.90187	0.6257		489	19.56	3.8173	5.8642	3.8173	4.4996
490	19.6	1.9688	2.2921	3.8379	2.0452	2.2122	0.891		490	19.6	2.0369	2.4366	3.3785	2.1841	1.9829	0.5188		490	19.6	2.2281	1.6442	2.5502	3.3977	1.8708	0.872		19.6	2.07793	2.1243	3.25553	2.54233	2.02197	0.7606		490	19.6	4.7581	5.1364	4.7581	4.8842
491	19.64	1.8665	2.2188	3.8087	1.9781	2.0619	0.833		491	19.64	2.0252	2.1904	3.3753	2.0494	2.0638	0.4655		491	19.64	2.1933	1.7163	2.7067	3.1609	1.8553	0.7388		19.64	2.02833	2.04183	3.2969	2.39613	1.99367	0.6791		491	19.64	3.724	5.6183	3.724	4.35543
492	19.68	1.9181	2.0616	3.9319	2.1966	2.048	0.7918		492	19.68	2.075	2.2772	3.4284	2.2221	1.9298	0.4715		492	19.68	2.1532	1.8367	2.8257	3.0581	1.7973	0.453		19.68	2.04877	2.0585	3.39533	2.49227	1.92503	0.5721		492	19.68	4.3666	4.7586	4.3666	4.49727
493	19.72	1.8429	2.1034	3.8057	2.0765	1.9622	0.7697		493	19.72	2.0654	2.1725	3.432	2.0177	2.0089	0.541		493	19.72	2.2408	1.613	2.6202	3.3494	1.9404	0.6623		19.72	2.0497	1.96297	3.28597	2.4812	1.9705	0.657667		493	19.72	4.8837	5.1633	4.8837	4.9769
494	19.76	1.9187	1.9031	3.7371	2.0401	2.1274	0.8074		494	19.76	2.1147	2.1708	3.4871	1.9527	1.8761	0.5057		494	19.76	2.2596	1.8087	2.7486	3.432	1.832	0.6356		19.76	2.09767	1.96087	3.32427	2.47493	1.94517	0.649567		494	19.76	4.167	5.2976	4.167	4.54387
495	19.8	1.8223	1.9752	3.5959	2.2529	2.1408	0.8356		495	19.8	2.0948	2.3198	3.53	1.945	1.8978	0.2762		495	19.8	2.3957	1.7325	2.5318	3.3342	1.7917	0.6412		19.8	2.10427	2.00917	3.21923	2.5107	1.94343	0.584333		495	19.8	4.0945	5.3726	4.0945	4.52053
496	19.84	1.7403	2.071	3.5776	2.1213	2.0667	0.844		496	19.84	2.1291	2.228	3.2971	2.059	1.9712	0.6051		496	19.84	2.3698	1.7145	2.6081	3.2509	1.8283	0.6897		19.84	2.07973	2.0045	3.16093	2.47707	1.9554	0.712933		496	19.84	5.8317	5.2819	5.8317	5.64843
497	19.88	1.8031	1.7622	3.5741	2.1661	2.1112	0.7195		497	19.88	2.0947	2.4135	3.3289	1.9691	1.9279	0.5245		497	19.88	2.3208	1.8095	2.5707	3.2071	1.9362	0.6672		19.88	2.07287	1.99507	3.1579	2.44743	1.99177	0.637067		497	19.88	3.3398	4.837	3.3398	3.83887
498	19.92	1.7385	1.8345	3.5174	2.2508	2.0391	0.8203		498	19.92	2.0942	2.3088	3.2562	2.2222	1.9705	0.4953		498	19.92	2.2598	1.7044	2.4292	3.2772	1.9481	0.6754		19.92	2.03083	1.94923	3.0676	2.5834	1.9859	0.663667		498	19.92	4.1759	5.3089	4.1759	4.55357
499	19.96	1.7239	1.7504	3.518	2.032	1.9454	0.8373		499	19.96	2.0629	2.3761	3.2653	2.1791	1.8102	0.1565		499	19.96	2.1427	1.7684	2.3444	3.1887	1.8435	0.2263		19.96	1.9765	1.96497	3.04257	2.4666	1.86637	0.4067		499	19.96	3.9702	6.0715	3.9702	4.67063
500	20	1.7492	1.8798	3.3874	1.9021	1.9854	0.8164		500	20	1.9951	2.5454	3.1301	2.1509	1.8294	0.6837		500	20	2.194	1.7017	2.4535	2.8507	1.7825	0.5705		20	1.97943	2.0423	2.99033	2.30123	1.86577	0.6902		500	20	5.4409	5.0399	5.4409	5.30723
501	20.04	1.8766	1.8581	3.6783	2.1095	1.9761	0.8395		501	20.04	1.9922	2.5163	2.9387	2.2131	2.0463	0.5579		501	20.04	2.1487	1.7952	2.3775	3.2316	1.829	0.2155		20.04	2.00583	2.05653	2.99817	2.51807	1.95047	0.537633		501	20.04	3.2112	6.1106	3.2112	4.17767
502	20.08	1.8117	1.8336	3.6316	2.08	1.8639	0.8217		502	20.08	2.0397	2.2619	2.9013	2.1736	1.862	0.4843		502	20.08	2.1631	1.6605	2.3254	3.1478	1.7907	0.2274		20.08	2.00483	1.91867	2.95277	2.46713	1.83887	0.511133		502	20.08	4.332	5.8315	4.332	4.83183
503	20.12	1.7645	1.9697	3.7345	1.9852	1.995	0.766		503	20.12	2.0386	2.5521	3.0755	1.973	2.0193	0.1351		503	20.12	2.1996	1.7194	2.3306	2.9654	1.8641	0.4317		20.12	2.0009	2.0804	3.04687	2.30787	1.95947	0.444267		503	20.12	3.2578	5.2705	3.2578	3.9287
504	20.16	1.793	1.9279	3.5783	2.327	1.9294	0.8381		504	20.16	2.1237	2.519	3.1307	2.1268	2.1325	0.1134		504	20.16	2.2268	1.8323	2.2973	3.0035	1.8836	0.3907		20.16	2.04783	2.09307	3.0021	2.48577	1.98183	0.4474		504	20.16	4.6439	5.502	4.6439	4.92993
505	20.2	1.8564	2.0309	3.4609	2.2683	1.8409	0.7507		505	20.2	2.1775	2.5095	3.1646	2.0623	1.9439	0.5145		505	20.2	2.2707	1.853	2.2976	3.0158	1.9354	0.1455		20.2	2.10153	2.13113	2.97437	2.4488	1.90673	0.470233		505	20.2	3.717	6.8919	3.717	4.7753
506	20.24	1.8293	2.0453	3.3777	2.256	1.8574	0.7741		506	20.24	2.1407	2.2741	3.103	1.9004	1.9143	0.1145		506	20.24	2.2748	1.9261	2.2697	3.0584	1.9116	0.4387		20.24	2.0816	2.08183	2.9168	2.40493	1.89443	0.442433		506	20.24	3.8757	5.2467	3.8757	4.3327
507	20.28	2.0033	1.9654	3.3443	2.0287	1.9096	0.6872		507	20.28	2.1043	2.246	3.0781	2.0491	1.98	0.249		507	20.28	2.1881	1.7591	2.2807	3.0892	1.7731	0.3743		20.28	2.09857	1.99017	2.90103	2.389	1.88757	0.436833		507	20.28	3.4449	5.5065	3.4449	4.1321
508	20.32	1.7814	1.9942	3.2519	2.1187	1.8862	0.8766		508	20.32	2.0877	2.1735	2.9102	1.9409	1.8462	0.2063		508	20.32	2.2923	1.738	2.293	3.3793	1.8073	0.2451		20.32	2.0538	1.96857	2.81837	2.47963	1.84657	0.442667		508	20.32	4.646	5.4092	4.646	4.9004
509	20.36	1.8893	1.9301	3.1264	2.5714	1.9949	0.8187		509	20.36	2.088	2.2746	3.028	2.0305	1.8933	0.1255		509	20.36	2.3766	1.8251	2.2269	3.247	1.8341	0.1988		20.36	2.11797	2.00993	2.79377	2.6163	1.90743	0.381		509	20.36	5.9746	5.5311	5.9746	5.82677
510	20.4	1.7996	1.9773	3.0595	2.5819	1.9497	0.8578		510	20.4	2.2157	2.3339	2.9872	2.0323	2.0109	0.2055		510	20.4	2.2513	1.7595	2.3356	2.9409	1.7582	0.2563		20.4	2.08887	2.02357	2.7941	2.51837	1.90627	0.439867		510	20.4	4.5904	5.3728	4.5904	4.8512
511	20.44	1.7538	2.1015	3.2344	2.4539	1.9838	0.8504		511	20.44	2.0984	2.0241	2.9708	2.0856	1.8203	0.4016		511	20.44	2.1819	1.7795	2.3451	3.0341	1.8425	0.3273		20.44	2.01137	1.96837	2.8501	2.52453	1.8822	0.526433		511	20.44	4.3291	5.7976	4.3291	4.8186
512	20.48	1.955	2.094	3.3508	2.4437	1.9202	1.0162		512	20.48	2.182	2.2215	2.9918	2.089	1.7331	0.5892		512	20.48	2.353	1.8382	2.2207	3.0353	1.8757	0.7975		20.48	2.16333	2.05123	2.85443	2.52267	1.843	0.800967		512	20.48	4.1084	5.4727	4.1084	4.56317
513	20.52	1.8526	2.1075	3.3115	2.4961	2.0756	0.7104		513	20.52	2.1238	2.2772	3.1054	1.9635	1.7733	0.1434		513	20.52	2.3348	1.8103	2.2692	3.0769	1.8983	0.1585		20.52	2.10373	2.065	2.89537	2.51217	1.91573	0.337433		513	20.52	4.7869	7.4713	4.7869	5.6817
514	20.56	1.8988	2.0376	3.3062	2.3037	1.9964	0.7475		514	20.56	2.0609	2.1383	3.253	1.8907	1.7368	0.4819		514	20.56	2.3538	1.7263	2.2568	3.1088	1.8163	0.3406		20.56	2.1045	1.9674	2.93867	2.4344	1.84983	0.523333		514	20.56	4.1713	5.5812	4.1713	4.64127
515	20.6	1.9476	2.1851	3.2967	2.3266	2.0527	0.8117		515	20.6	2.0376	2.0682	3.182	1.8307	1.8033	0.4089		515	20.6	2.2516	1.8172	2.312	2.9964	2.0042	0.1723		20.6	2.07893	2.0235	2.93023	2.38457	1.9534	0.4643		515	20.6	4.5617	5.1556	4.5617	4.75967
516	20.64	1.8528	2.114	3.3456	2.1982	1.9763	0.7747		516	20.64	1.9848	2.0429	3.214	1.8787	1.8188	0.4394		516	20.64	2.2914	1.6361	2.4753	3.0334	1.8488	0.2642		20.64	2.043	1.931	3.01163	2.3701	1.8813	0.492767		516	20.64	5.0164	5.9732	5.0164	5.33533
517	20.68	1.8193	2.0868	3.3795	2.2626	2.0373	0.9331		517	20.68	1.99	2.0592	3.1313	2.0797	2.0967	0.6329		517	20.68	2.2646	1.6531	2.5112	3.1989	1.7028	0.1787		20.68	2.02463	1.93303	3.00733	2.51373	1.9456	0.581567		517	20.68	4.3382	6.4429	4.3382	5.03977
518	20.72	1.8708	2.1863	3.363	2.2518	2.126	0.8871		518	20.72	1.9913	2.056	3.0258	2.0808	1.9179	0.3958		518	20.72	2.2572	1.6699	2.527	3.0936	1.7492	0.0792		20.72	2.03977	1.97073	2.97193	2.4754	1.93103	0.454033		518	20.72	3.9858	5.6233	3.9858	4.53163
519	20.76	2.0094	2.075	3.467	2.1694	2.1446	0.607		519	20.76	1.9104	2.0647	3.0714	1.7713	1.8672	0.187		519	20.76	2.209	1.6363	2.4516	3.0863	1.9054	0.2885		20.76	2.04293	1.92533	2.99667	2.34233	1.9724	0.360833		519	20.76	4.2616	5.7867	4.2616	4.76997
520	20.8	1.8977	2.046	3.5875	2.0452	2.1478	0.88		520	20.8	1.9342	1.9448	2.9266	1.8513	1.9213	0.0999		520	20.8	2.249	1.635	2.5742	3.004	1.8738	0.3739		20.8	2.02697	1.87527	3.02943	2.30017	1.98097	0.451267		520	20.8	3.8728	4.9894	3.8728	4.245
521	20.84	1.9553	2.0684	3.6311	2.0203	1.9601	0.7937		521	20.84	1.952	2.1037	2.9027	1.9229	1.9748	0.4422		521	20.84	2.1776	1.6299	2.5389	3.0905	1.9201	0.4443		20.84	2.0283	1.934	3.02423	2.34457	1.95167	0.560067		521	20.84	3.5736	5.5468	3.5736	4.23133
522	20.88	1.9291	2.2159	3.7239	2.0074	2.231	0.8367		522	20.88	1.9789	1.9647	3.0496	1.9086	1.7776	0.6038		522	20.88	2.3309	1.6196	2.615	3.2582	1.9745	0.3185		20.88	2.07963	1.9334	3.1295	2.3914	1.99437	0.586333		522	20.88	4.9014	4.8142	4.9014	4.87233
523	20.92	1.8954	2.2237	3.5296	2.1994	2.0723	0.7307		523	20.92	2.0823	2.0179	2.9932	2.1659	2.0779	0.1379		523	20.92	2.286	1.7361	2.5273	2.9093	1.8272	0.3447		20.92	2.0879	1.99257	3.0167	2.42487	1.99247	0.404433		523	20.92	3.4574	5.9461	3.4574	4.28697
524	20.96	1.9003	2.1917	3.5442	2.1151	2.16	0.8568		524	20.96	2.1265	2.0312	2.8068	2.0741	2.0297	0.2406		524	20.96	2.1268	1.6833	2.4723	2.9504	1.8285	0.4727		20.96	2.0512	1.96873	2.9411	2.37987	2.00607	0.523367		524	20.96	4.1463	6.2145	4.1463	4.8357
525	21	1.793	2.1804	3.4928	2.1771	2.0696	0.7424		525	21	2.1564	2.0787	2.8831	1.8357	2.1166	0.1147		525	21	2.1768	1.6489	2.4747	3.1048	1.9391	0.1645		21	2.04207	1.96933	2.9502	2.37253	2.04177	0.340533		525	21	3.6719	5.8781	3.6719	4.4073
526	21.04	1.7579	2.2279	3.5905	2.0791	2.0884	0.7968		526	21.04	2.0953	2.0536	2.9741	1.9859	2.0831	0.2281		526	21.04	2.2499	1.706	2.4164	2.9609	2.2112	0.1953		21.04	2.03437	1.99583	2.99367	2.34197	2.12757	0.406733		526	21.04	4.3566	5.5233	4.3566	4.7455
527	21.08	1.7299	2.1477	3.5251	2.0851	2.0447	0.8088		527	21.08	2.1594	2.0993	3.0285	2.0374	2.0385	0.1517		527	21.08	2.1759	1.686	2.4991	3.23	1.9201	0.309		21.08	2.02173	1.97767	3.01757	2.45083	2.0011	0.423167		527	21.08	4.1346	6.0286	4.1346	4.76593
528	21.12	1.8603	2.1052	3.6507	2.0262	2.0059	0.8161		528	21.12	2.0451	2.1798	3.1244	1.9151	2.0709	0.1251		528	21.12	2.3037	1.6613	2.4863	3.0963	1.8927	0.2106		21.12	2.0697	1.9821	3.08713	2.34587	1.98983	0.383933		528	21.12	4.0237	5.9785	4.0237	4.6753
529	21.16	1.884	2.0764	3.7596	2.0149	2.0179	0.7812		529	21.16	2.0275	2.2198	3.0142	1.9629	2.001	0.0994		529	21.16	2.2969	1.5829	2.4619	2.9348	1.7945	0.2655		21.16	2.06947	1.9597	3.07857	2.3042	1.9378	0.382033		529	21.16	3.7308	5.8974	3.7308	4.453
530	21.2	1.8113	2.0552	3.7659	1.9669	1.9616	0.8623		530	21.2	2.0956	2.1669	3.0747	1.9613	2.0896	0.1188		530	21.2	2.2343	1.7391	2.393	3.102	1.7974	0.3747		21.2	2.04707	1.98707	3.07787	2.3434	1.94953	0.451933		530	21.2	4.3427	5.0524	4.3427	4.57927
531	21.24	1.7912	2.1313	3.804	2.0288	1.9868	0.7382		531	21.24	2.3014	2.1186	3.1631	2.0291	2.0446	0.1308		531	21.24	2.2276	1.7003	2.3839	2.9698	1.8568	0.4034		21.24	2.10673	1.9834	3.117	2.34257	1.96273	0.424133		531	21.24	3.5343	7.3123	3.5343	4.79363
532	21.28	1.7798	2.1366	3.8364	1.8761	1.996	0.889		532	21.28	2.1808	2.0984	3.1496	2.0244	2.0731	0.3568		532	21.28	2.259	1.5533	2.3581	2.9464	2.0105	0.2418		21.28	2.0732	1.92943	3.1147	2.2823	2.02653	0.495867		532	21.28	3.1927	6.3254	3.1927	4.23693
533	21.32	1.7287	2.1976	3.9162	1.9506	2.0883	0.6862		533	21.32	2.1803	2.1383	3.1262	1.9516	2.0863	0.2477		533	21.32	2.2711	1.6278	2.4252	2.8712	1.9416	0.2837		21.32	2.06003	1.9879	3.15587	2.2578	2.03873	0.405867		533	21.32	3.5432	5.9291	3.5432	4.3385
534	21.36	1.8537	2.0577	3.9345	1.9289	2.2587	0.7536		534	21.36	2.1055	2.1961	3.044	2.0712	1.9531	0.1644		534	21.36	2.3289	1.6461	2.4141	3.1031	2.132	0.4563		21.36	2.09603	1.96663	3.13087	2.36773	2.1146	0.4581		534	21.36	3.3882	5.9921	3.3882	4.25617
535	21.4	1.777	2.0954	3.9943	2.4731	2.1799	0.7253		535	21.4	2.0946	2.0325	3.1177	1.8804	2.1111	0.2097		535	21.4	2.3922	1.5584	2.3522	2.9035	2.0992	0.3868		21.4	2.08793	1.89543	3.15473	2.419	2.13007	0.4406		535	21.4	3.1632	8.3581	3.1632	4.89483
536	21.44	1.7849	2.0803	4.0267	1.9657	2.1828	0.8746		536	21.44	2.116	2.0223	3.0221	1.9522	1.9233	0.3002		536	21.44	2.4788	1.6157	2.4281	2.8245	1.9786	0.3777		21.44	2.12657	1.9061	3.15897	2.24747	2.02823	0.5175		536	21.44	4.1395	7.2104	4.1395	5.16313
537	21.48	1.8736	2.1912	4.0296	1.9208	2.2427	0.7582		537	21.48	2.1663	1.9722	3.0031	1.9356	1.963	0.0899		537	21.48	2.4135	1.5601	2.344	2.9836	1.9617	0.1108		21.48	2.15113	1.90783	3.12557	2.28	2.0558	0.319633		537	21.48	3.8746	7.4883	3.8746	5.07917
538	21.52	1.8653	2.1012	4.0687	2.0205	2.2818	0.6998		538	21.52	2.0569	1.9733	2.9137	1.866	1.8561	0.1046		538	21.52	2.3694	1.6847	2.4044	3.2819	2.1375	0.1671		21.52	2.0972	1.91973	3.12893	2.38947	2.0918	0.323833		538	21.52	4.2386	6.8076	4.2386	5.09493
539	21.56	1.8965	2.1705	4.2863	2.0335	2.1901	0.8437		539	21.56	2.0951	1.9014	2.8253	1.7666	1.9965	0.169		539	21.56	2.2922	1.5998	2.3796	3.1291	2.0606	0.106		21.56	2.0946	1.89057	3.16373	2.30973	2.0824	0.3729		539	21.56	4.5227	7.3412	4.5227	5.4622
540	21.6	1.8369	2.0895	4.1526	1.9016	2.2113	0.8863		540	21.6	2.1077	1.9526	2.9	1.918	1.9736	0.1134		540	21.6	2.4658	1.6746	2.2559	3.2182	1.8939	0.218		21.6	2.1368	1.90557	3.10283	2.34593	2.02627	0.4059		540	21.6	3.1354	8.0272	3.1354	4.766
541	21.64	1.9453	2.0641	4.0358	1.8653	2.1558	0.8338		541	21.64	2.158	1.997	3.0107	1.9736	2.2264	0.2225		541	21.64	2.2839	1.5625	2.2332	3.3472	1.8004	0.0983		21.64	2.12907	1.87453	3.09323	2.39537	2.06087	0.384867		541	21.64	3.3073	7.3614	3.3073	4.65867
542	21.68	1.8437	2.2763	4.1381	1.9369	2.1478	0.824		542	21.68	2.2307	1.9397	3.1758	2.1862	2.2643	0.1413		542	21.68	2.2544	1.7416	2.2243	3.481	1.9507	0.4553		21.68	2.1096	1.98587	3.1794	2.5347	2.12093	0.473533		542	21.68	3.1402	8.0963	3.1402	4.79223
543	21.72	1.8277	2.2802	4.181	2.2462	2.1537	0.824		543	21.72	2.2295	1.9022	3.1346	1.9726	1.8278	0.1343		543	21.72	2.2605	1.664	2.2646	3.3672	1.848	0.3815		21.72	2.1059	1.9488	3.1934	2.52867	1.94317	0.4466		543	21.72	3.7901	8.1526	3.7901	5.24427
544	21.76	1.9416	2.296	4.1866	2.3225	2.3523	0.7724		544	21.76	2.1715	1.9284	3.1776	1.9458	1.8452	0.3047		544	21.76	2.0973	1.7024	2.2881	3.4057	1.8752	0.4498		21.76	2.07013	1.9756	3.21743	2.558	2.02423	0.508967		544	21.76	4.9402	7.2458	4.9402	5.70873
545	21.8	1.9119	2.2373	4.094	2.3369	2.2509	0.885		545	21.8	2.1526	1.8596	3.1893	1.9005	2.0135	0.6426		545	21.8	2.2282	1.6715	2.4435	3.282	1.9912	0.3411		21.8	2.09757	1.9228	3.24227	2.50647	2.0852	0.6229		545	21.8	4.5855	7.6923	4.5855	5.6211
546	21.84	1.9145	2.155	4.1661	2.2824	2.1947	0.9011		546	21.84	2.2538	2.0309	3.1889	2.0943	2.0852	0.8021		546	21.84	2.2239	1.6	2.3344	3.3652	2.2019	0.5335		21.84	2.13073	1.92863	3.2298	2.58063	2.1606	0.745567		546	21.84	3.052	8.0101	3.052	4.7047
547	21.88	1.9062	2.1756	4.0465	2.2531	2.1362	0.8486		547	21.88	2.1219	2.0621	3.2091	1.881	2.0139	0.5802		547	21.88	2.2161	1.6623	2.2653	3.2115	2.3696	0.1848		21.88	2.0814	1.96667	3.17363	2.44853	2.17323	0.537867		547	21.88	3.1797	7.0969	3.1797	4.48543
548	21.92	1.8418	2.2435	4.0692	2.2406	2.1317	0.8014		548	21.92	2.0531	2.0453	3.2706	2.0041	2.1043	0.643		548	21.92	2.2019	1.7251	2.3056	3.2994	2.6564	0.2413		21.92	2.03227	2.00463	3.21513	2.5147	2.29747	0.5619		548	21.92	3.4855	7.218	3.4855	4.72967
549	21.96	1.8231	2.1175	3.9354	2.0867	2.1731	0.8221		549	21.96	2.0739	2.0933	3.2576	2.2206	2.0526	0.5301		549	21.96	2.3551	1.5596	2.4003	3.2652	2.5043	0.1639		21.96	2.08403	1.92347	3.19777	2.52417	2.24333	0.505367		549	21.96	3.1541	7.9543	3.1541	4.75417
550	22	1.8507	2.1919	3.9973	2.0446	2.2913	0.7246		550	22	2.0848	2.1049	3.0381	2.0052	2.0402	0.5838		550	22	2.1901	1.6029	2.5875	3.2078	2.5602	0.2362		22	2.04187	1.96657	3.20763	2.4192	2.29723	0.514867		550	22	3.1386	7.6119	3.1386	4.6297
551	22.04	1.8321	2.0139	4.0486	1.9935	2.2749	0.8122		551	22.04	2.0809	2.2357	2.9628	2.2521	2.0859	0.5842		551	22.04	2.2173	1.7481	2.4945	3.0819	2.6708	0.3084		22.04	2.04343	1.99923	3.16863	2.4425	2.34387	0.568267		551	22.04	3.19	8.0603	3.19	4.81343
552	22.08	1.8367	2.1121	4.2151	2.0648	2.2369	0.7753		552	22.08	2.019	2.4479	2.9189	2.1884	2.107	0.5765		552	22.08	2.2209	1.7178	2.4992	2.8722	2.7965	0.1715		22.08	2.02553	2.0926	3.21107	2.37513	2.38013	0.507767		552	22.08	3.2616	7.3335	3.2616	4.6189
553	22.12	1.9113	2.1325	4.19	2.2753	2.2857	0.7817		553	22.12	1.9766	2.4864	3.0227	2.0895	2.0421	0.5098		553	22.12	2.2688	1.5869	2.5631	2.7753	2.6468	0.1634		22.12	2.05223	2.0686	3.2586	2.38003	2.32487	0.484967		553	22.12	3.5044	8.1384	3.5044	5.04907
554	22.16	1.9506	2.1787	4.2133	2.3577	2.191	0.9445		554	22.16	2.0003	2.5048	3.0341	2.1407	2.2457	0.6498		554	22.16	2.224	1.6344	2.4147	2.9133	2.6853	0.3751		22.16	2.0583	2.10597	3.2207	2.47057	2.374	0.656467		554	22.16	4.1015	8.3879	4.1015	5.5303
555	22.2	1.8953	2.0861	4.387	2.3063	2.2227	0.8833		555	22.2	1.7784	2.844	3.0991	2.1426	2.0147	0.6411		555	22.2	2.2012	1.5845	2.4261	2.9454	2.8945	0.1199		22.2	1.9583	2.17153	3.30407	2.46477	2.3773	0.5481		555	22.2	3.6004	7.4021	3.6004	4.86763
556	22.24	1.9672	2.1189	4.3179	2.3795	2.2486	0.6487		556	22.24	1.8556	2.8105	2.9048	1.996	2.1169	0.4823		556	22.24	2.2151	1.5971	2.5819	3.0257	2.7454	0.0771		22.24	2.01263	2.1755	3.2682	2.46707	2.3703	0.4027		556	22.24	3.4819	7.7689	3.4819	4.9109
557	22.28	1.959	2.2449	4.4806	2.0954	2.2381	0.819		557	22.28	1.8606	2.7958	2.9233	2.0441	2.1731	0.4945		557	22.28	2.2308	1.5364	2.5125	2.9567	2.9066	0.2176		22.28	2.0168	2.19237	3.30547	2.3654	2.43927	0.510367		557	22.28	3.9683	8.0336	3.9683	5.3234
558	22.32	1.9747	2.1349	4.3573	2.2859	2.3283	0.7929		558	22.32	1.8906	2.8822	2.9455	1.9992	2.1091	0.4711		558	22.32	2.2437	1.5955	2.532	3.0508	2.923	0.1053		22.32	2.03633	2.2042	3.27827	2.4453	2.45347	0.456433		558	22.32	4.3854	8.0791	4.3854	5.61663
559	22.36	2.02	2.1815	4.4325	1.9847	2.3094	0.7537		559	22.36	1.8768	2.8966	2.7756	2.2816	1.9728	0.3626		559	22.36	2.2389	1.5812	2.4424	3.0446	2.9208	0.2248		22.36	2.04523	2.21977	3.21683	2.43697	2.401	0.447033		559	22.36	3.3068	8.817	3.3068	5.14353
560	22.4	1.9342	2.2435	4.2006	2.2527	2.2159	0.8105		560	22.4	1.8998	2.7877	2.7672	1.836	2.2526	0.3058		560	22.4	2.1908	1.5573	2.4569	3.1112	2.792	0.1334		22.4	2.00827	2.19617	3.14157	2.39997	2.42017	0.416567		560	22.4	3.3041	9.0782	3.3041	5.2288
561	22.44	2.0106	2.1348	4.1625	2.0745	2.2876	0.7274		561	22.44	1.8966	2.7893	2.7581	1.9095	2.1576	0.2217		561	22.44	2.1859	1.6104	2.4187	2.994	2.8853	0.134		22.44	2.03103	2.17817	3.1131	2.326	2.4435	0.361033		561	22.44	3.2413	9.3517	3.2413	5.2781
562	22.48	1.9883	2.1238	4.2479	1.9837	2.235	0.8189		562	22.48	1.8572	2.5862	2.8003	1.8544	2.2356	0.292		562	22.48	2.0838	1.5645	2.4334	3.1479	2.8979	0.1579		22.48	1.97643	2.0915	3.16053	2.32867	2.45617	0.422933		562	22.48	4.2167	9.3251	4.2167	5.9195
563	22.52	1.9978	2.1225	4.2072	1.8829	2.2156	0.8916		563	22.52	1.8682	2.5825	2.8823	2.1229	2.1918	0.447		563	22.52	2.1384	1.4768	2.5197	3.1426	2.7786	0.1242		22.52	2.00147	2.0606	3.20307	2.3828	2.39533	0.4876		563	22.52	3.3959	8.2626	3.3959	5.01813
564	22.56	1.9467	2.1604	4.2573	2.0041	2.3433	0.8535		564	22.56	1.7531	2.654	2.7063	2.1154	2.2291	0.3623		564	22.56	2.2054	1.6286	2.4173	3.1608	2.8074	0.1155		22.56	1.9684	2.14767	3.12697	2.42677	2.45993	0.443767		564	22.56	3.8121	7.6315	3.8121	5.08523
565	22.6	1.9758	2.1322	4.211	1.9719	2.3164	0.729		565	22.6	1.861	2.4576	2.7359	2.2039	2.3775	0.5239		565	22.6	2.0998	1.5725	2.4491	3.1172	2.6139	0.1772		22.6	1.97887	2.0541	3.132	2.431	2.43593	0.4767		565	22.6	3.9424	8.1397	3.9424	5.3415
566	22.64	1.9388	2.2201	4.1716	1.8287	2.2565	0.8268		566	22.64	1.7929	2.5593	2.7087	2.1905	2.0904	0.5968		566	22.64	2.158	1.6102	2.4523	3.1304	2.8518	0.4182		22.64	1.96323	2.12987	3.11087	2.3832	2.39957	0.613933		566	22.64	3.5567	6.9579	3.5567	4.69043
567	22.68	2.0141	2.0638	4.2687	1.926	2.3581	0.8617		567	22.68	1.8805	2.7598	2.7773	2.1804	2.2603	0.2419		567	22.68	2.1694	1.5878	2.5162	3.0282	2.8693	0.3338		22.68	2.02133	2.13713	3.1874	2.3782	2.4959	0.479133		567	22.68	3.43	7.8122	3.43	4.89073
568	22.72	1.8946	2.1414	4.328	1.9376	2.2823	0.6727		568	22.72	1.808	2.7621	2.7887	1.941	2.3024	0.3976		568	22.72	2.1179	1.6249	2.4758	3.2817	2.8698	0.27		22.72	1.94017	2.17613	3.1975	2.38677	2.48483	0.446767		568	22.72	3.333	8.2368	3.333	4.9676
569	22.76	2.0387	2.1905	4.2313	1.9187	2.3023	0.9054		569	22.76	1.7823	2.6898	2.7635	2.1337	2.1856	0.546		569	22.76	2.1784	1.6465	2.5502	3.3095	2.8746	0.1015		22.76	1.9998	2.1756	3.18167	2.45397	2.45417	0.517633		569	22.76	3.7148	7.2419	3.7148	4.8905
570	22.8	1.8604	2.153	4.1393	1.9612	2.2132	0.9223		570	22.8	1.8163	2.8086	2.7408	1.9572	2.2325	0.3655		570	22.8	2.1269	1.6206	2.5018	3.2709	2.9065	0.3793		22.8	1.93453	2.19407	3.1273	2.39643	2.45073	0.5557		570	22.8	3.092	8.1105	3.092	4.76483
571	22.84	1.852	2.29	4.1738	1.9268	2.2681	0.7425		571	22.84	1.8445	2.7246	2.6679	1.9505	2.1281	0.5582		571	22.84	2.2681	1.6173	2.501	2.9404	2.7482	0.1783		22.84	1.9882	2.21063	3.11423	2.27257	2.38147	0.493		571	22.84	3.9994	7.6258	3.9994	5.2082
572	22.88	1.8273	2.3822	4.065	2.197	2.3085	0.7483		572	22.88	1.8158	2.6389	2.6281	2.0786	2.3074	0.5962		572	22.88	2.2083	1.6982	2.4081	3.1012	2.9227	0.2669		22.88	1.95047	2.23977	3.03373	2.45893	2.51287	0.537133		572	22.88	4.23	8.404	4.23	5.62133
573	22.92	1.7806	2.175	4.2432	2.0156	2.296	0.7583		573	22.92	1.8528	2.7954	2.6132	2.1549	2.2469	0.6951		573	22.92	2.1622	1.7151	2.403	3.0313	2.9735	0.0856		22.92	1.93187	2.2285	3.08647	2.4006	2.50547	0.513		573	22.92	3.5126	7.7045	3.5126	4.9099
574	22.96	1.8567	2.1203	4.142	2.0353	2.1876	0.9093		574	22.96	1.8518	2.6877	2.5475	2.2009	2.3518	0.6646		574	22.96	2.325	1.6513	2.2734	3.0301	3.1084	0.4038		22.96	2.01117	2.1531	2.98763	2.4221	2.54927	0.659233		574	22.96	3.2927	8.6976	3.2927	5.09433
575	23	1.9152	2.0158	4.1943	1.909	2.3167	0.885		575	23	1.8423	2.7451	2.8784	2.0281	2.2904	0.5348		575	23	2.2856	1.61	2.2859	3.0327	2.9519	0.2365		23	2.01437	2.12363	3.11953	2.32327	2.51967	0.5521		575	23	4.2574	8.1585	4.2574	5.55777
576	23.04	1.8495	2.2115	4.2403	1.9495	2.2835	0.8234		576	23.04	1.9397	2.4859	3.0009	2.0113	2.369	0.7922		576	23.04	2.2481	1.7981	2.2558	3.0214	2.9672	0.5504		23.04	2.01243	2.16517	3.16567	2.3274	2.5399	0.722		576	23.04	5.0583	7.5765	5.0583	5.8977
577	23.08	1.9229	2.0924	4.2159	2.0554	2.2976	0.8964		577	23.08	1.9351	2.6369	2.8788	1.9362	2.3337	0.6785		577	23.08	2.2875	1.7432	2.2167	3.049	2.9326	0.1202		23.08	2.0485	2.1575	3.1038	2.34687	2.5213	0.565033		577	23.08	3.9739	8.1057	3.9739	5.35117
578	23.12	1.9536	2.1513	4.4244	2.2157	2.2799	0.8983		578	23.12	1.8848	2.5925	2.8975	2.1007	2.3544	0.6325		578	23.12	2.2621	1.6644	2.223	3.0851	2.7789	0.1664		23.12	2.0335	2.13607	3.18163	2.46717	2.47107	0.565733		578	23.12	3.5868	7.4223	3.5868	4.8653
579	23.16	2.0217	2.1929	4.4193	2.2733	2.323	0.7935		579	23.16	1.8968	2.9125	2.9554	2.2547	2.0648	0.6165		579	23.16	2.264	1.7871	2.2645	3.0024	2.7934	0.2874		23.16	2.06083	2.2975	3.21307	2.51013	2.39373	0.5658		579	23.16	3.1938	7.7234	3.1938	4.70367
580	23.2	1.8679	2.2374	4.345	2.1228	2.2571	0.8597		580	23.2	1.8492	2.6983	3.0267	1.8627	2.1638	0.6508		580	23.2	2.3101	1.6092	2.2683	2.8934	2.6439	0.4416		23.2	2.00907	2.18163	3.21333	2.29297	2.35493	0.6507		580	23.2	3.5705	7.7432	3.5705	4.9614
581	23.24	1.8977	2.1291	4.1876	1.8894	2.231	0.9472		581	23.24	1.8058	2.7658	3.0019	2.0331	1.8654	0.5262		581	23.24	2.3074	1.5745	2.2805	2.879	2.7576	0.1852		23.24	2.00363	2.15647	3.15667	2.26717	2.28467	0.552867		581	23.24	3.2437	6.5198	3.2437	4.33573
582	23.28	1.8922	2.2372	4.1156	2.0409	2.3194	0.7829		582	23.28	1.8031	2.5012	3.0415	1.7475	2.2727	0.5237		582	23.28	2.2655	1.523	2.4227	2.9992	2.9161	0.1627		23.28	1.98693	2.08713	3.19327	2.26253	2.50273	0.489767		582	23.28	3.6968	8.1439	3.6968	5.17917
583	23.32	1.8821	2.2574	4.1429	1.9115	2.2796	0.9129		583	23.32	1.7733	2.5569	3.0076	1.6929	2.2234	0.1273		583	23.32	2.2214	1.4908	2.4682	2.9844	2.8062	0.069		23.32	1.95893	2.1017	3.20623	2.19627	2.4364	0.369733		583	23.32	3.6171	7.1388	3.6171	4.791
584	23.36	1.8914	2.2062	4.0765	2.0878	2.3309	0.8945		584	23.36	1.924	2.4021	2.9868	1.6533	2.0518	0.2593		584	23.36	2.2461	1.5902	2.5125	2.902	2.7436	0.1875		23.36	2.0205	2.06617	3.19193	2.21437	2.37543	0.4471		584	23.36	3.9626	7.0367	3.9626	4.9873
585	23.4	1.9432	2.0376	4.1523	2.1414	2.2198	0.9517		585	23.4	1.9394	2.4231	2.9057	1.8999	2.1821	0.1368		585	23.4	2.1769	1.583	2.6476	2.7597	2.8374	0.3978		23.4	2.01983	2.01457	3.2352	2.267	2.4131	0.495433		585	23.4	3.6091	6.9318	3.6091	4.71667
586	23.44	1.8951	2.276	4.1176	2.1774	2.2308	0.7618		586	23.44	1.9007	2.4714	2.947	2.1355	2.3302	0.1085		586	23.44	2.2595	1.5941	2.6435	2.7033	2.6401	0.1851		23.44	2.01843	2.11383	3.23603	2.33873	2.40037	0.3518		586	23.44	3.7017	8.1292	3.7017	5.17753
587	23.48	1.9277	2.298	4.1214	2.151	2.2564	0.7397		587	23.48	1.947	2.5465	3.0658	2.126	2.2811	0.1139		587	23.48	2.2558	1.5661	2.625	2.8552	2.9856	0.2194		23.48	2.0435	2.13687	3.27073	2.3774	2.5077	0.357667		587	23.48	3.3486	7.333	3.3486	4.67673
588	23.52	1.91	2.2316	4.1381	2.3162	2.1579	0.66		588	23.52	1.8502	2.5824	3.1964	2.248	2.2254	0.2181		588	23.52	2.3121	1.568	2.5696	2.6727	2.7083	0.1415		23.52	2.0241	2.12733	3.30137	2.4123	2.36387	0.339867		588	23.52	3.6046	7.3327	3.6046	4.8473
589	23.56	2.0003	2.2348	4.1096	1.9695	2.1561	0.8678		589	23.56	1.8088	2.4298	3.1709	2.1797	2.2846	0.0947		589	23.56	2.2536	1.6338	2.53	2.7872	2.699	0.2191		23.56	2.0209	2.09947	3.27017	2.31213	2.3799	0.393867		589	23.56	3.5382	7.4884	3.5382	4.85493
590	23.6	1.8906	2.2195	3.9556	2.1083	2.1623	0.919		590	23.6	1.8692	2.6212	3.041	2.177	2.215	0.1328		590	23.6	2.2001	1.6106	2.7063	2.8392	2.9465	0.2187		23.6	1.98663	2.15043	3.2343	2.37483	2.44127	0.4235		590	23.6	3.6154	6.6502	3.6154	4.627
591	23.64	1.9008	2.1517	4.1314	2.035	2.2805	0.8308		591	23.64	1.9408	2.506	2.9537	2.1378	2.1526	0.0984		591	23.64	2.1992	1.7028	2.6083	2.9159	2.8614	0.1238		23.64	2.0136	2.12017	3.23113	2.3629	2.4315	0.351		591	23.64	3.74	7.2255	3.74	4.90183
592	23.68	1.9227	2.1323	4.2395	1.9705	2.1866	0.8631		592	23.68	1.8929	2.6731	3.0859	2.3417	2.2984	0.3625		592	23.68	2.1788	1.7448	2.6644	2.7323	2.8372	0.2086		23.68	1.99813	2.1834	3.32993	2.34817	2.44073	0.478067		592	23.68	3.7957	7.2692	3.7957	4.95353
593	23.72	1.9648	2.2024	4.2012	2.1524	2.33	0.8616		593	23.72	1.9691	2.5321	3.1684	2.2119	2.1971	0.1693		593	23.72	2.2691	1.6267	2.7033	2.8034	2.765	0.4002		23.72	2.06767	2.1204	3.35763	2.38923	2.4307	0.477033		593	23.72	4.2625	7.4582	4.2625	5.32773
594	23.76	1.9105	2.0961	4.2827	2.211	2.2842	0.8398		594	23.76	2.0042	2.6567	3.2862	2.1771	2.1649	0.3544		594	23.76	2.2797	1.5211	2.6674	2.7057	2.906	0.308		23.76	2.0648	2.0913	3.4121	2.3646	2.4517	0.500733		594	23.76	3.7916	7.2226	3.7916	4.93527
595	23.8	1.964	2.2962	4.4402	2.0922	2.3312	1.0725		595	23.8	1.9852	2.999	3.1966	2.0985	2.3034	0.709		595	23.8	2.2356	1.6683	2.7222	2.7816	2.8535	0.4108		23.8	2.0616	2.32117	3.453	2.3241	2.49603	0.730767		595	23.8	4.0983	7.1158	4.0983	5.10413
596	23.84	1.9598	2.2358	4.4237	2.2971	2.3619	0.8854		596	23.84	1.8611	2.927	3.421	2.28	2.2362	0.5138		596	23.84	2.2407	1.5598	2.6888	2.9283	2.9104	0.365		23.84	2.02053	2.24087	3.51117	2.5018	2.50283	0.588067		596	23.84	3.3439	7.2113	3.3439	4.63303
597	23.88	1.9426	2.23	4.3087	2.3602	2.2244	0.9323		597	23.88	1.9457	2.7171	3.3142	2.2689	2.2558	0.7425		597	23.88	2.2147	1.6712	2.7051	2.807	2.9151	0.5114		23.88	2.03433	2.2061	3.44267	2.4787	2.4651	0.728733		597	23.88	3.364	7.8995	3.364	4.87583
598	23.92	1.8975	2.2347	4.2231	2.5635	2.3806	0.8174		598	23.92	1.9495	2.7424	3.4227	2.1569	2.3182	0.6338		598	23.92	2.2988	1.6534	2.6146	2.7589	2.9005	0.3816		23.92	2.0486	2.21017	3.42013	2.4931	2.5331	0.610933		598	23.92	3.4011	7.2318	3.4011	4.678
599	23.96	1.9234	2.236	4.0811	2.3758	2.2947	0.8052		599	23.96	1.8631	2.5253	3.5539	2.1114	2.2067	0.1835		599	23.96	2.3994	1.5534	2.699	2.767	2.8676	0.5572		23.96	2.06197	2.1049	3.44467	2.41807	2.45633	0.5153		599	23.96	3.6434	8.427	3.6434	5.23793
600	24	1.9412	2.1096	3.9718	2.2206	2.1936	0.7637		600	24	1.9953	2.5713	3.8601	1.9566	2.1569	0.6391		600	24	2.3773	1.5394	2.5507	2.8653	3.1232	0.2491		24	2.1046	2.07343	3.46087	2.3475	2.49123	0.550633		600	24	3.5174	8.2025	3.5174	5.0791
601	24.04	1.9049	2.1188	4.0849	2.3005	2.1903	0.7062		601	24.04	1.8891	2.4958	3.5857	2.0553	2.2033	0.3779		601	24.04	2.2981	1.6794	2.6398	2.8726	2.8552	0.5808		24.04	2.0307	2.098	3.4368	2.40947	2.41627	0.554967		601	24.04	3.1718	8.6674	3.1718	5.00367
602	24.08	1.7742	2.1074	4.0598	2.46	2.1782	0.7872		602	24.08	1.8549	2.3323	3.3513	1.8068	2.2185	0.5075		602	24.08	2.2104	1.7026	2.5069	2.7582	2.6238	0.2899		24.08	1.9465	2.04743	3.306	2.34167	2.34017	0.5282		602	24.08	3.8776	8.2114	3.8776	5.3222
603	24.12	1.8786	2.1168	4.0741	2.5465	2.2432	0.6184		603	24.12	1.9642	2.5929	3.461	2.0722	2.3728	0.2833		603	24.12	2.2801	1.5312	2.5878	2.9386	2.8096	0.4675		24.12	2.04097	2.0803	3.3743	2.5191	2.4752	0.4564		603	24.12	3.4297	8.6658	3.4297	5.17507
604	24.16	1.9212	2.0519	4.0236	2.0482	2.291	0.801		604	24.16	1.8889	2.4349	3.3239	2.0408	2.2151	0.1934		604	24.16	2.3275	1.6489	2.6944	2.9187	2.8618	0.1475		24.16	2.04587	2.04523	3.3473	2.3359	2.45597	0.380633		604	24.16	3.6854	8.5642	3.6854	5.31167
605	24.2	1.7951	2.1267	4.0368	2.0156	2.1885	0.7174		605	24.2	1.8912	2.4965	3.3243	1.8227	2.171	0.1807		605	24.2	2.3811	1.5781	2.5665	2.9427	2.7188	0.4245		24.2	2.02247	2.0671	3.3092	2.26033	2.35943	0.440867		605	24.2	3.4715	8.393	3.4715	5.112
606	24.24	1.8456	2.1033	4.0857	2.098	2.3913	0.7778		606	24.24	1.8205	2.7784	3.3359	2.0293	2.204	0.2361		606	24.24	2.3522	1.6802	2.6098	2.9584	2.787	0.4098		24.24	2.0061	2.1873	3.3438	2.3619	2.46077	0.474567		606	24.24	3.4957	6.7265	3.4957	4.57263
607	24.28	1.8009	1.8868	4.0971	2.092	2.3036	0.833		607	24.28	1.9345	2.5601	3.3667	2.0281	2.2593	0.0939		607	24.28	2.3793	1.5772	2.7256	2.7917	2.8479	0.119		24.28	2.03823	2.00803	3.39647	2.30393	2.47027	0.348633		607	24.28	3.7011	7.8444	3.7011	5.0822
608	24.32	1.9455	1.885	4.1176	2.1418	2.281	0.7412		608	24.32	1.8473	2.5395	3.252	2.0774	2.3465	0.1423		608	24.32	2.4201	1.6083	2.6717	2.7793	2.6681	0.4938		24.32	2.07097	2.01093	3.3471	2.33283	2.43187	0.4591		608	24.32	3.8595	7.133	3.8595	4.95067
609	24.36	1.9486	1.9611	4.1298	2.0858	2.4238	0.8491		609	24.36	1.7618	2.323	3.2766	2.0967	2.2194	0.2996		609	24.36	2.2849	1.7336	2.6756	2.6743	2.8442	0.5598		24.36	1.99843	2.0059	3.36067	2.2856	2.4958	0.5695		609	24.36	3.66	7.6382	3.66	4.98607
610	24.4	1.8866	1.9322	4.1225	1.9142	2.2443	0.7221		610	24.4	1.8214	2.3549	3.2214	2.1954	2.0439	0.1121		610	24.4	2.2678	1.8922	2.7207	2.7526	2.7714	0.2531		24.4	1.99193	2.05977	3.35487	2.2874	2.3532	0.362433		610	24.4	3.9615	6.6265	3.9615	4.84983
611	24.44	1.8909	1.9797	3.954	2.2033	2.2631	0.774		611	24.44	1.8227	2.354	3.0888	2.2163	2.2357	0.2362		611	24.44	2.2399	1.6495	2.5785	3.1245	2.8309	0.2854		24.44	1.9845	1.9944	3.2071	2.5147	2.44323	0.431867		611	24.44	3.3614	7.5436	3.3614	4.75547
612	24.48	2.0635	1.9969	3.9796	2.0822	2.2602	0.7054		612	24.48	1.9089	2.3722	3.145	2.1493	2.3626	0.6004		612	24.48	2.3691	1.5894	2.7381	3.0305	2.8594	0.1427		24.48	2.11383	1.98617	3.28757	2.42067	2.49407	0.482833		612	24.48	3.3209	6.0542	3.3209	4.232
613	24.52	1.9691	1.984	3.8666	2.0989	2.1928	0.8511		613	24.52	1.8829	2.3111	2.9671	2.2058	2.2458	0.1251		613	24.52	2.3035	1.8357	2.5979	2.8946	2.8779	0.0845		24.52	2.05183	2.0436	3.14387	2.39977	2.43883	0.353567		613	24.52	3.6575	5.8107	3.6575	4.37523
614	24.56	1.987	1.9125	3.6707	2.3416	2.3491	0.7438		614	24.56	1.7448	2.277	3.2136	2.2985	2.0882	0.271		614	24.56	2.1774	1.6939	2.6321	2.9624	3.0869	0.2481		24.56	1.96973	1.96113	3.17213	2.53417	2.50807	0.420967		614	24.56	3.2865	6.1376	3.2865	4.23687
615	24.6	1.9822	1.8534	3.8054	2.4998	2.2932	0.8925		615	24.6	1.8214	2.5777	3.2245	2.2212	2.1409	0.2236		615	24.6	2.2281	1.6928	2.6721	2.8818	2.8604	0.2085		24.6	2.01057	2.0413	3.234	2.53427	2.4315	0.441533		615	24.6	3.3607	6.3163	3.3607	4.3459
616	24.64	1.8223	1.8793	3.7528	2.3258	2.1644	0.9137		616	24.64	1.9492	2.6783	3.2366	2.2614	2.1322	0.2116		616	24.64	2.2364	1.6232	2.5496	2.9453	2.8942	0.2989		24.64	2.00263	2.06027	3.17967	2.51083	2.39693	0.474733		616	24.64	3.5189	6.3062	3.5189	4.448
617	24.68	1.9042	1.8846	3.711	2.241	2.2487	0.7857		617	24.68	1.8911	2.5865	3.254	2.1932	2.2104	0.152		617	24.68	2.3027	1.6808	2.519	2.9286	2.8724	0.3308		24.68	2.03267	2.05063	3.16133	2.45427	2.44383	0.422833		617	24.68	3.3473	6.9121	3.3473	4.53557
618	24.72	1.9912	1.9866	3.6451	2.0404	2.2989	0.8946		618	24.72	1.8826	2.4874	3.3181	2.2206	2.2118	0.4078		618	24.72	2.2485	1.6676	2.418	2.8532	2.9309	0.3985		24.72	2.04077	2.0472	3.12707	2.3714	2.48053	0.566967		618	24.72	3.8373	7.7113	3.8373	5.12863
619	24.76	1.9423	1.8891	3.5246	1.9291	2.2075	0.6545		619	24.76	1.879	2.5425	3.3141	2.0826	2.1986	0.3068		619	24.76	2.2907	1.6413	2.436	2.7238	3.0552	0.2159		24.76	2.03733	2.0243	3.09157	2.24517	2.4871	0.3924		619	24.76	3.1678	6.9202	3.1678	4.4186
620	24.8	1.9771	1.8379	3.7016	2.1089	2.165	0.7111		620	24.8	1.8492	2.4167	3.5088	2.2812	2.2444	0.1072		620	24.8	2.2247	1.6334	2.5302	2.9523	2.9348	0.2627		24.8	2.017	1.96267	3.24687	2.44747	2.44807	0.360333		620	24.8	3.9924	7.4829	3.9924	5.1559
621	24.84	1.9821	1.9637	3.7528	2.0187	2.3242	0.6801		621	24.84	1.9726	2.4349	3.5388	2.1348	2.3138	0.3291		621	24.84	2.2888	1.6299	2.6186	2.7928	3.0273	0.3773		24.84	2.08117	2.0095	3.3034	2.31543	2.5551	0.462167		621	24.84	3.9956	8.8889	3.9956	5.6267
622	24.88	2.0308	2.0052	3.9125	2.0055	2.2128	1.038		622	24.88	1.9209	2.411	3.4309	2.3247	2.2954	0.2538		622	24.88	2.1885	1.6681	2.526	2.7461	2.9887	0.2824		24.88	2.04673	2.0281	3.2898	2.35877	2.49897	0.524733		622	24.88	4.205	9.5142	4.205	5.97473
623	24.92	1.9477	2.0236	3.9156	2.3108	2.2632	0.801		623	24.92	2.0847	2.3935	3.3725	2.2776	2.3178	0.4249		623	24.92	2.1734	1.8077	2.5135	2.8767	2.9402	0.1405		24.92	2.0686	2.07493	3.2672	2.48837	2.50707	0.455467		623	24.92	4.1615	8.4751	4.1615	5.59937
624	24.96	1.999	1.964	4.0249	2.3187	2.2083	0.8761		624	24.96	2.0261	2.6073	3.4882	2.1769	2.1306	0.3109		624	24.96	2.1655	1.7707	2.5309	2.8883	2.9508	0.095		24.96	2.06353	2.114	3.348	2.4613	2.4299	0.427333		624	24.96	3.464	7.7442	3.464	4.89073
625	25	1.9086	1.9204	4.1353	2.1553	2.3255	0.7097		625	25	1.882	2.3338	3.3832	2.3147	2.2255	0.4147		625	25	2.249	1.8137	2.5256	2.8581	2.8937	0.2478		25	2.0132	2.02263	3.34803	2.4427	2.48157	0.4574		625	25	3.7144	8.9717	3.7144	5.46683
626	25.04	2.0499	1.9687	4.0794	2.1477	2.3897	0.8223		626	25.04	1.9273	2.2477	3.4203	2.2243	2.2839	0.132		626	25.04	2.2833	1.8231	2.5477	3.0817	3.0281	0.5322		25.04	2.08683	2.01317	3.34913	2.48457	2.56723	0.4955		626	25.04	4.3352	8.2792	4.3352	5.64987
627	25.08	2.0542	2.0567	4.1795	2.1131	2.4004	0.8472		627	25.08	1.7906	2.3978	3.6348	2.3037	2.0945	0.141		627	25.08	2.148	1.7889	2.5901	3.1831	2.8299	0.4862		25.08	1.9976	2.08113	3.46813	2.5333	2.4416	0.491467		627	25.08	3.8833	7.8195	3.8833	5.19537
628	25.12	1.9703	2.1208	4.0754	2.5485	2.3171	0.9583		628	25.12	1.8869	2.2056	3.6323	2.3585	2.2723	0.4746		628	25.12	2.0995	1.7861	2.8749	3.2216	2.9306	0.2818		25.12	1.98557	2.0375	3.52753	2.70953	2.50667	0.571567		628	25.12	3.95	7.5052	3.95	5.13507
629	25.16	1.9906	1.9652	4.1712	2.1545	2.1969	0.7517		629	25.16	1.8791	2.1982	3.4827	2.2352	2.1761	0.1792		629	25.16	2.1832	1.6268	2.8072	3.1303	2.9319	0.1962		25.16	2.01763	1.93007	3.48703	2.50667	2.43497	0.3757		629	25.16	4.3643	7.2481	4.3643	5.32557
630	25.2	2.0284	2.1666	4.1913	1.9871	2.2136	0.6605		630	25.2	1.823	2.0057	3.377	1.947	2.0981	0.137		630	25.2	2.1786	1.6246	2.9797	3.1878	3.0532	0.4232		25.2	2.01	1.9323	3.516	2.37397	2.45497	0.4069		630	25.2	3.5084	7.6612	3.5084	4.89267
631	25.24	1.9885	2.0424	4.0163	2.0459	2.2817	0.8005		631	25.24	1.9314	2.4116	3.4288	2.2502	2.248	0.3483		631	25.24	2.2576	1.7258	3.0439	3.1652	3.0808	0.0979		25.24	2.05917	2.05993	3.49633	2.4871	2.53683	0.415567		631	25.24	3.6652	6.9771	3.6652	4.76917
632	25.28	1.9529	2.0272	4.0187	2.1744	2.2352	0.8135		632	25.28	1.8148	2.2491	3.3647	2.2516	2.1823	0.217		632	25.28	2.1991	1.7449	2.9453	3.0543	2.905	0.3169		25.28	1.98893	2.00707	3.4429	2.49343	2.44083	0.449133		632	25.28	4.7197	7.3008	4.7197	5.58007
633	25.32	1.9895	2.1595	4.1115	1.9514	2.3304	0.7609		633	25.32	1.8851	2.3041	3.417	2.2406	2.1652	0.2035		633	25.32	2.2634	1.7521	2.8942	3.1791	3.0396	0.3969		25.32	2.046	2.0719	3.47423	2.45703	2.51173	0.453767		633	25.32	4.295	7.6236	4.295	5.40453
634	25.36	2.0954	2.1616	4.0695	2.0635	2.213	0.9246		634	25.36	1.8942	2.3178	3.5147	2.2091	1.9642	0.2267		634	25.36	2.2477	1.7779	3.0105	3.2515	2.997	0.3039		25.36	2.0791	2.08577	3.53157	2.50803	2.3914	0.485067		634	25.36	4.4303	7.2862	4.4303	5.38227
635	25.4	2.1058	2.1646	4.1254	2.1068	2.1775	0.8001		635	25.4	2.0581	2.4954	3.5276	2.1636	2.2544	0.1496		635	25.4	2.2069	1.8164	3.0189	3.1515	2.9477	0.1423		25.4	2.1236	2.1588	3.5573	2.47397	2.45987	0.364		635	25.4	3.5647	7.0298	3.5647	4.71973
636	25.44	2.1625	2.072	4.2379	2.2881	2.1761	0.8506		636	25.44	1.8696	2.2856	3.428	2.1227	2.3167	0.0967		636	25.44	2.2144	1.6302	2.719	3.1702	3.0875	0.2117		25.44	2.08217	1.99593	3.46163	2.527	2.52677	0.386333		636	25.44	4.0531	7.5725	4.0531	5.22623
637	25.48	2.0185	1.9416	4.1898	2.0672	2.216	0.9081		637	25.48	1.9591	2.2813	3.4552	2.2292	2.4232	0.1393		637	25.48	2.139	1.6345	2.6185	3.1811	3.054	0.416		25.48	2.03887	1.95247	3.42117	2.4925	2.5644	0.4878		637	25.48	4.4165	8.4151	4.4165	5.74937
638	25.52	2.0345	1.8608	4.2965	2.0127	2.1993	0.7907		638	25.52	1.8338	2.2296	3.5524	2.1065	2.4494	0.2959		638	25.52	2.1675	1.6577	2.6734	3.0661	3.0562	0.3871		25.52	2.01193	1.91603	3.50743	2.3951	2.5683	0.491233		638	25.52	4.5159	8.0915	4.5159	5.70777
639	25.56	2.0275	1.9268	4.27	2.1219	2.212	0.6426		639	25.56	2.0004	2.2823	3.48	2.1257	2.5041	0.1142		639	25.56	2.185	1.7151	2.6469	3.197	2.9061	0.1652		25.56	2.07097	1.97473	3.46563	2.48153	2.54073	0.307333		639	25.56	3.778	7.3335	3.778	4.96317
640	25.6	2.019	1.9992	4.1469	1.9288	2.1497	0.7357		640	25.6	2.0424	2.1648	3.5722	2.1396	2.3338	0.531		640	25.6	2.2888	1.7695	2.679	2.9591	2.9834	0.276		25.6	2.11673	1.97783	3.46603	2.3425	2.48897	0.514233		640	25.6	3.7735	6.3044	3.7735	4.61713
641	25.64	2.059	2.0382	4.0772	1.9239	2.2512	0.8164		641	25.64	1.8678	1.9122	3.3249	2.1347	2.5424	0.5441		641	25.64	2.2723	1.8028	2.9004	3.104	3.0119	0.5355		25.64	2.06637	1.91773	3.43417	2.38753	2.60183	0.632		641	25.64	4.1166	6.5197	4.1166	4.91763
642	25.68	2.0593	2.1305	4.2602	2.0876	2.1772	0.7747		642	25.68	1.8085	2.0073	3.2653	2.2734	2.1506	0.6305		642	25.68	2.0822	1.7322	2.7748	3.0431	3.0365	0.1964		25.68	1.98333	1.95667	3.43343	2.46803	2.45477	0.533867		642	25.68	5.4013	6.1676	5.4013	5.65673
643	25.72	2.0625	2.1203	4.1779	1.853	2.2393	0.6025		643	25.72	1.7967	2.0557	3.3192	2.0612	2.3695	0.5925		643	25.72	2.183	1.7465	2.9104	3.1604	3.0013	0.1165		25.72	2.01407	1.97417	3.46917	2.3582	2.5367	0.437167		643	25.72	4.7305	6.1722	4.7305	5.21107
644	25.76	2.0722	2.221	3.8669	2.0048	2.2852	0.7619		644	25.76	1.7323	2.143	3.3564	2.209	2.2054	0.5497		644	25.76	2.2802	1.6409	2.8618	2.9091	2.8943	0.4875		25.76	2.02823	2.00163	3.3617	2.3743	2.46163	0.5997		644	25.76	3.5741	5.5338	3.5741	4.22733
645	25.8	1.9693	2.2067	3.8873	2.0323	2.2562	0.7584		645	25.8	1.8115	2.2247	3.1294	2.2594	2.4398	0.4757		645	25.8	2.2584	1.6437	2.7335	2.9074	3.0379	0.0858		25.8	2.01307	2.02503	3.25007	2.3997	2.57797	0.439967		645	25.8	4.0815	7.174	4.0815	5.11233
646	25.84	2.02	2.0941	3.8996	1.9721	2.2784	0.7787		646	25.84	1.8819	2.1587	3.0923	2.1499	2.5019	0.1536		646	25.84	2.3249	1.7635	2.7043	2.9204	3.1344	0.2318		25.84	2.0756	2.00543	3.23207	2.34747	2.63823	0.388033		646	25.84	3.9223	7.7693	3.9223	5.20463
647	25.88	2.1094	2.2063	3.8074	2.0348	2.2131	0.9395		647	25.88	1.9529	2.2696	2.9994	2.2702	2.4172	0.5933		647	25.88	2.2655	1.7316	2.6232	2.9936	2.8383	0.3967		25.88	2.10927	2.06917	3.14333	2.43287	2.48953	0.643167		647	25.88	3.469	6.6259	3.469	4.5213
648	25.92	2.0192	2.0852	3.9098	1.907	2.295	0.7654		648	25.92	1.9061	2.1993	2.9704	2.0055	2.3938	0.3618		648	25.92	2.1076	1.6156	2.6441	2.9431	2.8059	0.4991		25.92	2.01097	1.9667	3.17477	2.2852	2.49823	0.5421		648	25.92	4.1079	6.4073	4.1079	4.87437
649	25.96	2.0842	2.0834	3.8053	2.153	2.1685	0.742		649	25.96	1.9434	2.1023	2.9827	2.1674	2.2825	0.2376		649	25.96	2.2034	1.6138	2.6956	2.9271	2.8324	0.4013		25.96	2.077	1.93317	3.1612	2.41583	2.4278	0.4603		649	25.96	3.9324	6.9365	3.9324	4.93377
650	26	2.106	2.1346	3.9575	2.3208	2.3183	0.6016		650	26	1.9157	2.1106	3.0525	2.16	2.3742	0.1378		650	26	2.1239	1.6445	2.7086	2.9166	2.6621	0.4459		26	2.04853	1.96323	3.23953	2.4658	2.45153	0.3951		650	26	5.3317	7.5249	5.3317	6.06277
651	26.04	2.0339	2.1221	3.9902	2.0445	2.2969	0.8444		651	26.04	1.7772	2.1376	3.0654	2.0648	2.3082	0.5743		651	26.04	2.1972	1.7773	2.7017	2.9759	2.7798	0.1322		26.04	2.00277	2.01233	3.25243	2.36173	2.46163	0.516967		651	26.04	4.1525	6.6765	4.1525	4.99383
652	26.08	2.0009	1.8693	3.8205	2.0783	2.235	0.6871		652	26.08	1.9079	2.1733	3.0599	2.3149	2.316	0.2004		652	26.08	2.2457	1.7224	2.6682	2.8733	2.8528	0.1113		26.08	2.0515	1.92167	3.18287	2.42217	2.46793	0.332933		652	26.08	3.9083	8.1948	3.9083	5.33713
653	26.12	1.9455	2.0171	3.8486	2.1159	2.2324	0.7564		653	26.12	1.9519	2.1238	2.9925	2.1182	2.2532	0.2717		653	26.12	2.3936	1.7338	2.564	3.0934	2.6955	0.3248		26.12	2.097	1.95823	3.13503	2.4425	2.3937	0.450967		653	26.12	3.7219	6.6678	3.7219	4.70387
654	26.16	1.9943	1.9937	3.8727	2.1701	2.2703	0.7078		654	26.16	1.9175	2.2387	3.1469	2.237	2.2466	0.2817		654	26.16	2.1656	1.7802	2.5272	2.9136	2.8238	0.1347		26.16	2.0258	2.0042	3.18227	2.44023	2.4469	0.374733		654	26.16	4.5114	7.785	4.5114	5.6026
655	26.2	1.9652	2.0578	4.0088	1.8879	2.2261	0.6182		655	26.2	1.9072	2.2579	3.0835	2.0788	2.3306	0.0942		655	26.2	2.3193	1.7712	2.6884	2.9444	2.5803	0.4818		26.2	2.0639	2.02897	3.26023	2.3037	2.379	0.398067		655	26.2	3.9539	8.3522	3.9539	5.42
656	26.24	2.0305	1.9273	3.8672	1.819	2.3493	0.6863		656	26.24	1.903	2.2586	3.2049	2.1772	2.2782	0.217		656	26.24	2.3433	1.7618	2.7603	3.1032	2.8663	0.4617		26.24	2.09227	1.98257	3.27747	2.36647	2.49793	0.455		656	26.24	3.8915	6.3452	3.8915	4.7094
657	26.28	2.0268	1.9387	3.8022	2.3144	2.2837	0.5643		657	26.28	1.984	2.2167	3.1514	2.1814	2.4364	0.1274		657	26.28	2.3169	1.7056	2.7501	2.9174	2.7586	0.4716		26.28	2.10923	1.95367	3.23457	2.47107	2.4929	0.387767		657	26.28	4.544	6.9597	4.544	5.34923
658	26.32	2.1243	2.0071	3.9725	2.0278	2.3099	0.9645		658	26.32	1.905	2.2847	3.3369	2.2321	2.104	0.1295		658	26.32	2.2527	1.8095	2.7608	2.8182	2.7592	0.2118		26.32	2.094	2.03377	3.35673	2.35937	2.39103	0.435267		658	26.32	3.599	6.5962	3.599	4.59807
659	26.36	2.1411	2.0679	3.9746	1.9197	2.1394	0.7221		659	26.36	2.1036	2.4621	3.3879	2.4033	2.1	0.0712		659	26.36	2.2194	1.7354	2.76	2.947	2.7862	0.4785		26.36	2.1547	2.08847	3.37417	2.42333	2.34187	0.423933		659	26.36	4.3601	7.17	4.3601	5.29673
660	26.4	2.1473	2.0254	3.8873	1.8645	2.1982	0.7836		660	26.4	1.912	2.3838	3.2223	2.3823	1.9115	0.1786		660	26.4	2.2832	1.7614	2.6049	2.8114	2.8073	0.3364		26.4	2.11417	2.05687	3.23817	2.35273	2.30567	0.432867		660	26.4	4.4839	6.6768	4.4839	5.21487
661	26.44	2.0313	2.0668	3.7925	1.9453	2.1261	0.7226		661	26.44	1.9413	2.6632	3.1994	2.48	2.1362	0.1718		661	26.44	2.2121	1.6911	2.739	2.7696	2.877	0.0878		26.44	2.06157	2.14037	3.24363	2.3983	2.37977	0.3274		661	26.44	3.1854	7.3627	3.1854	4.57783
662	26.48	2.053	2.1434	3.6653	1.8574	2.2243	0.7045		662	26.48	1.9144	2.7116	3.2205	2.1136	2.0297	0.1342		662	26.48	2.2433	1.7063	2.5221	2.938	2.7737	0.3151		26.48	2.07023	2.1871	3.13597	2.303	2.34257	0.3846		662	26.48	3.9403	6.318	3.9403	4.73287
663	26.52	1.977	2.201	3.6694	1.9175	2.1332	0.7779		663	26.52	1.9403	2.4847	3.2522	1.8453	2.0324	0.1958		663	26.52	2.2582	1.7644	2.3987	2.7844	2.6683	0.2096		26.52	2.0585	2.15003	3.10677	2.1824	2.27797	0.394433		663	26.52	3.4804	7.238	3.4804	4.73293
664	26.56	1.9893	2.0698	3.8271	1.9423	2.1995	0.7487		664	26.56	1.9358	2.5989	3.0918	1.9056	2.1173	0.1224		664	26.56	2.1006	1.8668	2.3272	2.8535	2.8606	0.2349		26.56	2.00857	2.1785	3.08203	2.2338	2.39247	0.368667		664	26.56	4.4111	6.2429	4.4111	5.0217
665	26.6	2.0525	1.8995	3.7856	1.7922	2.2596	0.8095		665	26.6	1.928	2.7355	3.165	2.0265	2.119	0.192		665	26.6	2.2587	1.7724	2.3637	2.7925	2.8088	0.131		26.6	2.07973	2.1358	3.10477	2.20373	2.3958	0.3775		665	26.6	5.0241	7.5381	5.0241	5.8621
666	26.64	1.9777	1.9573	3.7477	1.8586	2.2556	0.8157		666	26.64	1.9885	2.5089	2.9666	1.828	2.1916	0.1229		666	26.64	2.2354	1.8125	2.5122	2.9985	2.8181	0.5488		26.64	2.0672	2.0929	3.0755	2.22837	2.42177	0.4958		666	26.64	5.253	6.8784	5.253	5.7948
667	26.68	1.9454	2.002	3.6664	1.8864	2.1731	0.7738		667	26.68	2.0463	2.4302	3.1499	1.7247	2.018	0.2067		667	26.68	2.2622	1.6702	2.519	2.8979	2.8247	0.2312		26.68	2.08463	2.03413	3.11177	2.16967	2.3386	0.4039		667	26.68	4.7034	6.3953	4.7034	5.26737
668	26.72	2.0258	1.7954	3.5393	1.9541	2.2115	0.875		668	26.72	1.9915	2.3536	3.144	1.9188	2.1284	0.1535		668	26.72	2.3012	1.7324	2.6758	3.0444	2.7591	0.4777		26.72	2.10617	1.96047	3.1197	2.30577	2.36633	0.502067		668	26.72	4.3607	6.7818	4.3607	5.16773
669	26.76	2.018	1.8601	3.5874	2.0995	2.2434	0.9062		669	26.76	1.9512	2.2996	2.9839	1.7415	2.1511	0.1209		669	26.76	2.2918	1.6746	2.5542	3.0383	2.7276	0.3526		26.76	2.087	1.94477	3.04183	2.2931	2.37403	0.4599		669	26.76	3.7101	5.7671	3.7101	4.39577
670	26.8	2.1475	1.9638	3.3691	2.0516	2.2079	0.7787		670	26.8	1.9231	2.4033	2.9751	1.9622	2.1784	0.1745		670	26.8	2.358	1.6645	2.5688	3.0298	2.8778	0.525		26.8	2.14287	2.01053	2.971	2.34787	2.42137	0.492733		670	26.8	4.2275	7.3348	4.2275	5.26327
671	26.84	2.0846	1.892	3.6338	2.0596	2.1252	0.8719		671	26.84	2.0398	2.6352	2.9292	1.9554	2.0485	0.208		671	26.84	2.3581	1.6561	2.5865	2.9426	2.9371	0.1658		26.84	2.16083	2.0611	3.04983	2.3192	2.37027	0.415233		671	26.84	3.3157	6.2525	3.3157	4.29463
672	26.88	2.0459	1.8537	3.6683	2.0377	2.1496	0.6868		672	26.88	2.0463	2.6107	2.8961	1.9898	2.1612	0.2181		672	26.88	2.3489	1.6478	2.7584	2.9823	2.831	0.3075		26.88	2.14703	2.0374	3.1076	2.3366	2.3806	0.404133		672	26.88	3.5954	6.8544	3.5954	4.68173
673	26.92	2.1626	1.9522	3.7516	2.0728	2.2857	0.8812		673	26.92	1.9159	2.5298	2.8691	1.9765	2.1711	0.3214		673	26.92	2.3752	1.5425	2.784	2.7526	2.813	0.326		26.92	2.15123	2.00817	3.1349	2.2673	2.42327	0.509533		673	26.92	3.3763	6.0714	3.3763	4.27467
674	26.96	2.1402	2.0437	3.8281	2.1037	2.1445	0.7306		674	26.96	1.9351	2.5886	2.7934	2.1166	2.1425	0.3397		674	26.96	2.327	1.5367	2.5447	2.7503	2.768	0.3822		26.96	2.1341	2.05633	3.0554	2.32353	2.35167	0.484167		674	26.96	3.2819	6.3569	3.2819	4.3069
675	27	2.273	1.8845	3.6514	2.0848	2.1071	0.3506		675	27	1.8654	2.3929	2.7443	1.9268	2.078	0.1425		675	27	2.2395	1.6287	2.6868	2.7427	2.7496	0.2505		27	2.12597	1.9687	3.0275	2.25143	2.31157	0.247867		675	27	3.6983	6.2801	3.6983	4.5589
676	27.04	2.3052	1.7937	3.6882	2.0535	2.0846	0.7839		676	27.04	1.9433	2.562	2.8796	1.9914	2.2167	0.1628		676	27.04	2.2337	1.5862	2.666	2.736	2.7704	0.2249		27.04	2.16073	1.98063	3.07793	2.2603	2.35723	0.390533		676	27.04	3.2011	6.1898	3.2011	4.19733
677	27.08	2.3129	1.8058	3.4212	2.2295	2.2129	0.6158		677	27.08	2.0015	2.586	2.8255	2.0025	2.1992	0.1339		677	27.08	2.3077	1.6166	2.828	2.6178	2.8262	0.4949		27.08	2.20737	2.0028	3.0249	2.28327	2.41277	0.414867		677	27.08	3.1367	6.435	3.1367	4.23613
678	27.12	2.2978	1.8381	3.4721	2.1704	2.1954	0.6833		678	27.12	1.9768	2.6869	2.8831	1.9601	2.1757	0.3001		678	27.12	2.2766	1.5568	2.6784	2.6862	2.8012	0.4605		27.12	2.18373	2.02727	3.0112	2.27223	2.39077	0.4813		678	27.12	3.2515	5.9883	3.2515	4.16377
679	27.16	2.2282	1.8661	3.473	2.2023	2.0735	0.8258		679	27.16	1.9869	2.6903	3.0008	1.9344	2.2771	0.3078		679	27.16	2.2811	1.5338	2.725	2.6262	2.8436	0.3913		27.16	2.1654	2.03007	3.06627	2.2543	2.39807	0.5083		679	27.16	3.1005	6.7834	3.1005	4.32813
680	27.2	2.1672	1.8281	3.4767	2.1523	2.0485	0.9099		680	27.2	2.0307	2.5198	2.9605	1.9527	1.9671	0.1516		680	27.2	2.2206	1.6749	2.5936	2.5478	2.7626	0.2248		27.2	2.1395	2.0076	3.01027	2.2176	2.2594	0.428767		680	27.2	3.1678	5.6929	3.1678	4.0095
681	27.24	2.2477	1.875	3.6235	2.2033	2.1126	0.631		681	27.24	1.8958	2.505	2.9305	1.7639	2.1762	0.1024		681	27.24	2.266	1.6649	2.5197	2.6347	2.8373	0.2143		27.24	2.1365	2.01497	3.02457	2.20063	2.37537	0.3159		681	27.24	3.1425	5.938	3.1425	4.07433
682	27.28	2.2511	1.8328	3.6612	2.107	2.1328	0.8023		682	27.28	1.9562	2.4078	2.7708	1.9431	2.0632	0.2044		682	27.28	2.2121	1.6229	2.458	2.6238	2.8325	0.4191		27.28	2.1398	1.9545	2.96333	2.22463	2.34283	0.475267		682	27.28	3.4217	6.049	3.4217	4.29747
683	27.32	2.2204	1.8477	3.7318	2.2555	2.1826	0.858		683	27.32	1.916	2.4642	2.6662	1.9899	2.0746	0.1579		683	27.32	2.3122	1.6078	2.6158	2.7038	2.7849	0.4641		27.32	2.14953	1.97323	3.0046	2.3164	2.34737	0.493333		683	27.32	3.2614	5.8606	3.2614	4.1278
684	27.36	2.189	1.8776	3.6136	2.2875	2.0332	0.8495		684	27.36	1.8566	2.4712	2.5891	1.9493	2.0587	0.1693		684	27.36	2.3497	1.6468	2.7058	2.7731	2.8584	0.3961		27.36	2.13177	1.99853	2.9695	2.33663	2.31677	0.471633		684	27.36	3.4639	5.8724	3.4639	4.26673
685	27.4	2.1589	1.88	3.5152	2.2811	2.1949	0.7797		685	27.4	1.9773	2.3555	2.5032	1.8952	2.0108	0.2161		685	27.4	2.3436	1.8302	2.802	2.5278	2.7489	0.073		27.4	2.15993	2.0219	2.94013	2.2347	2.3182	0.356267		685	27.4	5.2224	6.1757	5.2224	5.54017
686	27.44	2.1779	1.7096	3.5723	2.0413	2.2637	0.8348		686	27.44	1.9419	2.4698	2.423	2.0826	2.2727	0.2756		686	27.44	2.3098	1.694	2.7334	2.6103	2.7531	0.3412		27.44	2.1432	1.9578	2.90957	2.24473	2.42983	0.483867		686	27.44	5.3743	6.4465	5.3743	5.7317
687	27.48	2.2174	1.8431	3.6027	2.0608	2.1324	0.6847		687	27.48	2.1337	2.4601	2.4769	2.0258	2.1778	0.1673		687	27.48	2.2463	1.665	2.7367	2.6448	2.8245	0.2213		27.48	2.19913	1.9894	2.93877	2.2438	2.37823	0.357767		687	27.48	3.6902	5.6178	3.6902	4.33273
688	27.52	2.2044	1.7532	3.632	2.144	2.0526	0.4127		688	27.52	1.995	2.5289	2.3509	2.2045	2.0908	0.0864		688	27.52	2.2852	1.6173	2.8128	2.6083	2.7197	0.408		27.52	2.16153	1.96647	2.9319	2.31893	2.2877	0.302367		688	27.52	4.4784	6.1237	4.4784	5.02683
689	27.56	2.2078	1.9143	3.693	1.9621	2.1631	0.7165		689	27.56	1.9432	2.3312	2.4124	1.9379	2.016	0.19		689	27.56	2.181	1.5815	2.6426	2.5846	2.695	0.5173		27.56	2.11067	1.94233	2.916	2.16153	2.29137	0.4746		689	27.56	5.0484	5.7982	5.0484	5.29833
690	27.6	2.1966	1.8421	3.6313	1.9672	2.015	0.7437		690	27.6	1.9631	2.3381	2.5357	1.9526	1.9773	0.1242		690	27.6	2.274	1.5254	2.6768	2.6515	2.6678	0.2786		27.6	2.14457	1.90187	2.94793	2.19043	2.22003	0.382167		690	27.6	4.4221	6.1315	4.4221	4.9919
691	27.64	2.1129	1.8641	3.4955	1.8124	2.1088	0.6996		691	27.64	1.9807	2.4122	2.5402	2.0854	2.1307	0.1402		691	27.64	2.2669	1.5643	2.7402	2.49	2.8294	0.3638		27.64	2.12017	1.94687	2.9253	2.12927	2.3563	0.4012		691	27.64	4.8224	5.8252	4.8224	5.15667
692	27.68	2.1294	1.8881	3.5309	1.9401	2.1204	0.745		692	27.68	1.851	2.3901	2.4095	2.082	1.9166	0.2885		692	27.68	2.2244	1.5409	2.6187	2.7399	2.7226	0.1763		27.68	2.06827	1.9397	2.85303	2.254	2.2532	0.403267		692	27.68	3.8473	5.8767	3.8473	4.52377
693	27.72	2.11	1.8344	3.6174	2.1575	2.1061	0.6645		693	27.72	1.9102	2.2061	2.5251	2.141	2.0948	0.1324		693	27.72	2.3577	1.4881	2.6174	2.5717	2.657	0.3244		27.72	2.12597	1.84287	2.91997	2.29007	2.28597	0.373767		693	27.72	3.7992	6.1127	3.7992	4.57037
694	27.76	2.1505	1.9092	3.7226	1.8415	2.1144	0.5972		694	27.76	1.9933	2.1452	2.6201	1.6856	1.9831	0.1597		694	27.76	2.4138	1.6079	2.7331	2.5137	2.8195	0.3652		27.76	2.18587	1.88743	3.02527	2.0136	2.30567	0.374033		694	27.76	5.2959	6.1073	5.2959	5.56637
695	27.8	2.1259	1.7929	3.6311	1.8329	2.1766	0.646		695	27.8	2.0832	2.5704	2.6126	1.8024	1.9157	0.1774		695	27.8	2.2657	1.631	2.6894	2.5041	2.7455	0.2285		27.8	2.15827	1.9981	2.9777	2.04647	2.27927	0.350633		695	27.8	5.2091	6.4416	5.2091	5.61993
696	27.84	2.1323	1.8363	3.486	1.9361	2.2338	0.7294		696	27.84	1.9066	2.6438	2.692	1.602	1.828	0.0941		696	27.84	2.4104	1.7267	2.6686	2.3913	2.7378	0.2828		27.84	2.14977	2.06893	2.94887	1.97647	2.26653	0.368767		696	27.84	5.3692	7.053	5.3692	5.93047
697	27.88	2.0883	1.7555	3.5416	1.9703	2.226	0.6102		697	27.88	1.8759	2.6697	2.8402	1.6556	1.8941	0.3748		697	27.88	2.34	1.7039	2.5735	2.4864	2.8386	0.0978		27.88	2.1014	2.04303	2.9851	2.03743	2.31957	0.360933		697	27.88	4.9376	6.666	4.9376	5.51373
698	27.92	2.1957	1.9064	3.6478	1.9847	2.1551	0.1227		698	27.92	1.8007	2.3535	2.8356	1.8259	1.835	0.1625		698	27.92	2.2983	1.6627	2.4344	2.2814	2.7723	0.1919		27.92	2.09823	1.9742	2.9726	2.03067	2.25413	0.159033		698	27.92	5.7275	6.2403	5.7275	5.89843
699	27.96	2.2818	1.8641	3.6451	2.0645	2.1169	0.7712		699	27.96	1.7561	2.3122	2.8857	1.8451	1.967	0.199		699	27.96	2.3637	1.7084	2.4869	2.5128	2.7872	0.47		27.96	2.13387	1.96157	3.0059	2.1408	2.29037	0.480067		699	27.96	4.6865	6.7	4.6865	5.35767
700	28	2.1782	1.7321	3.6706	1.9833	2.1372	0.6569		700	28	1.7788	2.2621	2.8298	1.9804	1.9367	0.1774		700	28	2.3113	1.6315	2.4798	2.6505	2.8505	0.2554		28	2.08943	1.87523	2.9934	2.20473	2.30813	0.363233		700	28	5.0993	6.3544	5.0993	5.51767
701	28.04	2.1608	1.9462	3.7003	1.9296	2.0891	0.8245		701	28.04	1.8639	2.4083	2.7821	1.8483	1.9289	0.2332		701	28.04	2.2039	1.7445	2.4734	2.4439	2.6479	0.2263		28.04	2.0762	2.033	2.98527	2.07393	2.22197	0.428		701	28.04	4.7644	7.7858	4.7644	5.77153
702	28.08	2.2102	1.9657	3.8668	2.1638	2.056	0.6964		702	28.08	1.8112	2.4166	2.7518	1.9308	1.9669	0.2559		702	28.08	2.2223	1.7421	2.5091	2.4689	2.7398	0.1622		28.08	2.08123	2.04147	3.04257	2.18783	2.25423	0.3715		702	28.08	4.8451	6.2332	4.8451	5.3078
703	28.12	2.0787	1.9298	3.8596	2.0385	2.0753	0.8937		703	28.12	1.8522	2.3087	2.636	1.8242	1.8835	0.2241		703	28.12	2.2204	1.821	2.547	2.6496	2.6582	0.2172		28.12	2.05043	2.01983	3.0142	2.17077	2.20567	0.445		703	28.12	4.3291	6.9482	4.3291	5.20213
704	28.16	2.0824	1.929	4.0363	1.9902	2.0717	0.3187		704	28.16	1.9763	2.3134	2.7694	1.7895	1.9116	0.2355		704	28.16	2.1875	1.8092	2.5449	2.5999	2.7569	0.3301		28.16	2.08207	2.0172	3.11687	2.12653	2.24673	0.294767		704	28.16	3.5873	6.5876	3.5873	4.5874
705	28.2	2.098	2.1027	4.115	1.9706	2.1883	0.613		705	28.2	1.9586	2.4865	2.6583	1.6984	2.0289	0.1847		705	28.2	2.2886	1.7902	2.5982	2.6259	2.8446	0.4688		28.2	2.11507	2.12647	3.12383	2.0983	2.35393	0.422167		705	28.2	3.8355	7.0971	3.8355	4.9227
706	28.24	2.1784	2.0159	4.1296	2.1844	2.206	0.689		706	28.24	2.1512	2.3231	2.5917	1.7904	1.9681	0.1432		706	28.24	2.2002	1.7734	2.5452	2.4777	2.7804	0.1154		28.24	2.1766	2.03747	3.08883	2.15083	2.31817	0.315867		706	28.24	3.4889	6.2036	3.4889	4.3938
707	28.28	2.1522	1.9581	4.2359	1.9738	2.1826	0.6772		707	28.28	1.986	2.3396	2.4769	1.6895	2.059	0.2003		707	28.28	2.2207	1.8409	2.509	2.4211	2.5657	0.0919		28.28	2.11963	2.0462	3.07393	2.02813	2.2691	0.323133		707	28.28	3.2258	5.9713	3.2258	4.14097
708	28.32	2.1646	1.9684	4.2557	2.2157	2.1145	0.7028		708	28.32	2.0779	2.3493	2.484	1.6188	2.0525	0.2567		708	28.32	2.2372	1.8098	2.5266	2.4919	2.653	0.1386		28.32	2.1599	2.0425	3.08877	2.1088	2.27333	0.366033		708	28.32	3.5494	7.4573	3.5494	4.85203
709	28.36	2.1778	1.9837	4.3054	2.1454	2.2397	0.7789		709	28.36	2.1899	2.4125	2.5341	1.7343	1.8967	0.242		709	28.36	2.2109	1.7779	2.5129	2.5428	2.7447	0.519		28.36	2.19287	2.05803	3.11747	2.14083	2.2937	0.5133		709	28.36	3.2732	7.1756	3.2732	4.574
710	28.4	2.1833	2.0079	4.4743	1.9545	2.1779	0.6943		710	28.4	2.07	2.2695	2.5169	1.7868	1.9903	0.328		710	28.4	2.208	1.7465	2.5198	2.5151	2.6333	0.3541		28.4	2.15377	2.00797	3.17033	2.08547	2.26717	0.4588		710	28.4	3.3836	7.5034	3.3836	4.75687
711	28.44	2.1324	2.0193	4.5106	2.1919	2.2035	0.7552		711	28.44	2.1248	2.0514	2.5119	1.6004	1.9958	0.283		711	28.44	2.1958	1.5792	2.5126	2.7456	2.8176	0.2239		28.44	2.151	1.8833	3.17837	2.1793	2.33897	0.4207		711	28.44	3.2991	6.8183	3.2991	4.47217
712	28.48	2.1012	1.8295	4.648	2.1762	2.1401	0.8046		712	28.48	2.2282	2.0627	2.6367	1.8684	1.9908	0.1858		712	28.48	2.2176	1.6295	2.5159	2.7779	2.6649	0.4733		28.48	2.18233	1.84057	3.26687	2.27417	2.26527	0.4879		712	28.48	3.0799	7.0328	3.0799	4.39753
713	28.52	2.164	1.8676	4.4875	2.1106	2.2042	0.8049		713	28.52	2.3382	2.147	2.6765	1.9764	1.9152	0.2592		713	28.52	2.2201	1.725	2.4256	2.8193	2.6313	0.4262		28.52	2.24077	1.9132	3.19653	2.3021	2.25023	0.496767		713	28.52	3.5752	5.7966	3.5752	4.31567
714	28.56	2.2554	1.8745	4.5042	1.8134	2.2082	0.9616		714	28.56	2.1733	2.1325	2.672	1.8604	2.0523	0.1363		714	28.56	2.2564	1.778	2.4409	2.7325	2.5247	0.2054		28.56	2.22837	1.92833	3.2057	2.13543	2.26173	0.434433		714	28.56	3.3074	6.5101	3.3074	4.37497
715	28.6	2.3277	1.8764	4.5025	1.8371	2.1446	0.8277		715	28.6	2.1429	2.0342	2.6591	1.7204	2.0119	0.1791		715	28.6	2.2322	1.5846	2.5772	2.7213	2.8953	0.2341		28.6	2.23427	1.83173	3.24627	2.09293	2.3506	0.413633		715	28.6	3.6372	7.8858	3.6372	5.0534
716	28.64	2.3339	1.8906	4.3168	2.1023	2.1926	0.6866		716	28.64	2.2858	2.0855	2.5141	1.7955	2.1179	0.2462		716	28.64	2.2405	1.6637	2.4461	2.7719	2.6048	0.4147		28.64	2.28673	1.87993	3.09233	2.22323	2.3051	0.449167		716	28.64	3.6763	7.968	3.6763	5.10687
717	28.68	2.3727	1.9281	4.2558	1.9445	2.2857	0.7706		717	28.68	2.2244	2.0678	2.564	1.74	2.1478	0.1965		717	28.68	2.2805	1.6247	2.4506	2.6006	2.7251	0.4325		28.68	2.29253	1.87353	3.09013	2.09503	2.3862	0.466533		717	28.68	3.3715	6.6578	3.3715	4.46693
718	28.72	2.2218	1.8774	4.4076	1.9797	2.2364	0.7592		718	28.72	2.3204	2.0338	2.6885	2.0105	2.0108	0.1739		718	28.72	2.2839	1.6376	2.3891	2.451	2.7566	0.1678		28.72	2.27537	1.8496	3.16173	2.14707	2.3346	0.366967		718	28.72	3.6628	5.9386	3.6628	4.4214
719	28.76	2.3571	1.8935	4.3509	2.1579	2.2314	0.8355		719	28.76	2.2965	2.0094	2.6075	1.6682	2.2546	0.1784		719	28.76	2.3101	1.779	2.3858	2.4352	2.8179	0.1639		28.76	2.32123	1.89397	3.11473	2.0871	2.43463	0.3926		719	28.76	3.5008	7.0064	3.5008	4.66933
720	28.8	2.2286	1.877	4.4353	1.9472	2.1753	0.8719		720	28.8	2.2798	1.9775	2.5874	1.8656	2.1517	0.4042		720	28.8	2.2287	1.7344	2.3506	2.6293	2.8142	0.1093		28.8	2.2457	1.86297	3.12443	2.14737	2.3804	0.4618		720	28.8	3.2338	5.7279	3.2338	4.06517
721	28.84	2.2217	1.7563	4.3446	2.0508	2.1632	0.8512		721	28.84	2.2217	1.8936	2.6037	1.8965	1.982	0.2759		721	28.84	2.2742	1.7618	2.3615	2.5753	2.7936	0.6894		28.84	2.2392	1.8039	3.10327	2.1742	2.31293	0.6055		721	28.84	3.5334	6.1565	3.5334	4.40777
722	28.88	2.1709	1.9518	4.4048	2.0452	2.1775	0.8286		722	28.88	2.0791	1.9017	2.5507	1.9201	2.0046	0.2123		722	28.88	2.3018	1.6762	2.3742	2.4649	2.6961	0.3932		28.88	2.18393	1.84323	3.1099	2.1434	2.29273	0.478033		722	28.88	3.5378	6.6839	3.5378	4.5865
723	28.92	2.2212	1.8798	4.4317	1.9226	2.3136	0.8899		723	28.92	2.2366	1.8129	2.4213	1.637	1.9844	0.3593		723	28.92	2.2771	1.6884	2.4858	2.4531	2.6512	0.4044		28.92	2.24497	1.7937	3.11293	2.00423	2.3164	0.5512		723	28.92	3.9741	6.3668	3.9741	4.77167
724	28.96	2.1721	1.9163	4.5476	1.9128	2.3058	0.5436		724	28.96	2.1661	1.9025	2.5023	1.7944	2.0844	0.4771		724	28.96	2.3457	1.7125	2.4775	2.4164	2.7392	0.2465		28.96	2.22797	1.84377	3.1758	2.0412	2.37647	0.4224		724	28.96	3.3852	6.0394	3.3852	4.26993
725	29	2.1673	1.8959	4.5516	2.0059	2.2709	0.6828		725	29	2.0952	1.9928	2.505	1.8979	1.8957	0.0909		725	29	2.2572	1.7612	2.5709	2.4888	2.7715	0.2885		29	2.17323	1.8833	3.20917	2.13087	2.3127	0.354067		725	29	3.8391	6.3165	3.8391	4.6649
726	29.04	2.1847	1.9767	4.3474	1.8444	2.1759	0.5109		726	29.04	2.0768	1.9902	2.5435	1.8214	2.2075	0.2802		726	29.04	2.2846	1.6888	2.5015	2.347	2.759	0.453		29.04	2.18203	1.88523	3.1308	2.00427	2.3808	0.4147		726	29.04	4.3869	6.2864	4.3869	5.02007
727	29.08	2.1918	1.9815	4.4101	1.9305	2.3257	0.6881		727	29.08	1.9887	1.9791	2.5117	1.8463	2.0766	0.3837		727	29.08	2.3567	1.6755	2.47	2.3497	2.792	0.1832		29.08	2.17907	1.8787	3.1306	2.04217	2.3981	0.418333		727	29.08	3.7205	6.0837	3.7205	4.50823
728	29.12	2.3656	1.8744	4.4352	1.9724	2.2876	0.662		728	29.12	1.9477	2.0758	2.6884	1.9659	2.0643	0.2361		728	29.12	2.3187	1.6552	2.5151	2.3554	2.752	0.1936		29.12	2.21067	1.86847	3.2129	2.0979	2.36797	0.3639		728	29.12	4.3928	6.4191	4.3928	5.06823
729	29.16	2.2692	1.8596	4.4663	1.967	2.3786	0.7233		729	29.16	1.9876	2.1731	2.5794	1.9341	1.9103	0.1502		729	29.16	2.3274	1.7442	2.4786	2.6267	2.7375	0.6166		29.16	2.19473	1.92563	3.17477	2.17593	2.34213	0.4967		729	29.16	4.253	5.5695	4.253	4.69183
730	29.2	2.3457	1.8302	4.4263	1.915	2.5038	0.5376		730	29.2	1.889	2.145	2.5628	2.0304	2.0041	0.1828		730	29.2	2.396	1.6945	2.4718	2.683	2.7725	0.1113		29.2	2.21023	1.8899	3.15363	2.20947	2.4268	0.277233		730	29.2	4.1734	5.9593	4.1734	4.7687
731	29.24	2.2473	1.7481	4.3911	2.0198	2.2821	0.9077		731	29.24	1.8758	2.1857	2.5628	1.9626	1.9479	0.1776		731	29.24	2.3084	1.8228	2.5668	2.4732	2.5501	0.4486		29.24	2.14383	1.91887	3.17357	2.15187	2.26003	0.5113		731	29.24	4.3891	6.3758	4.3891	5.05133
732	29.28	2.2205	1.7092	4.3683	2.0584	2.2802	0.7604		732	29.28	1.8408	2.1825	2.6355	2.0014	1.922	0.1408		732	29.28	2.2365	1.6231	2.6189	2.474	2.612	0.1754		29.28	2.09927	1.83827	3.20757	2.17793	2.2714	0.358867		732	29.28	3.6065	5.9304	3.6065	4.38113
733	29.32	2.3217	1.8553	4.4249	2.0846	2.0762	0.8923		733	29.32	1.8077	2.1381	2.594	1.8837	1.8921	0.3905		733	29.32	2.2808	1.8028	2.7512	2.4488	2.4723	0.3301		29.32	2.13673	1.93207	3.2567	2.13903	2.14687	0.537633		733	29.32	3.4633	5.776	3.4633	4.2342
734	29.36	2.2652	1.9519	4.4954	1.9626	2.1861	0.766		734	29.36	1.8438	1.9495	2.6109	1.9511	1.9788	0.5307		734	29.36	2.3478	1.7545	2.7823	2.2976	2.6807	0.229		29.36	2.15227	1.8853	3.2962	2.07043	2.28187	0.508567		734	29.36	3.6418	6.2161	3.6418	4.4999
735	29.4	2.169	1.9952	4.54	2.1763	2.2645	0.8432		735	29.4	1.885	1.9901	2.5425	1.9639	1.8917	0.224		735	29.4	2.3011	1.7037	2.788	2.2385	2.5473	0.1802		29.4	2.11837	1.89633	3.29017	2.12623	2.2345	0.4158		735	29.4	4.1014	5.8662	4.1014	4.68967
736	29.44	2.2314	2.0636	4.3377	2.131	2.2722	0.7748		736	29.44	1.9831	2.1121	2.6102	2.0768	2.1027	0.2718		736	29.44	2.3126	1.7123	2.7363	2.4394	2.7179	0.1385		29.44	2.1757	1.96267	3.22807	2.21573	2.36427	0.395033		736	29.44	3.9528	7.0275	3.9528	4.9777
737	29.48	2.2332	1.8653	4.1812	1.9418	2.2405	0.452		737	29.48	1.9525	2.1306	2.5494	1.8976	1.7264	0.2735		737	29.48	2.3761	1.7079	2.8695	2.4283	2.8201	0.1302		29.48	2.18727	1.90127	3.20003	2.08923	2.26233	0.285233		737	29.48	4.765	6.8134	4.765	5.4478
738	29.52	2.1462	1.8678	4.0269	1.9436	2.2759	0.4042		738	29.52	2.0246	1.9756	2.5252	2.0229	1.8246	0.1825		738	29.52	2.3603	1.6519	2.713	2.5656	2.6477	0.369		29.52	2.17703	1.83177	3.08837	2.17737	2.2494	0.318567		738	29.52	4.4003	5.2481	4.4003	4.6829
739	29.56	2.1989	1.9055	4.0189	1.9358	2.3093	0.1916		739	29.56	1.9426	1.86	2.5624	1.9265	1.8812	0.1137		739	29.56	2.3993	1.6468	2.8457	2.5279	2.7347	0.5411		29.56	2.18027	1.8041	3.14233	2.13007	2.3084	0.282133		739	29.56	5.2429	6.0908	5.2429	5.52553
740	29.6	2.1286	1.792	4.055	1.9831	2.3301	0.2576		740	29.6	1.9419	2.0403	2.7288	2.0276	1.812	0.2142		740	29.6	2.3821	1.7065	2.7718	2.5571	2.865	0.3434		29.6	2.15087	1.84627	3.1852	2.18927	2.3357	0.271733		740	29.6	5.7848	6.2039	5.7848	5.9245
741	29.64	2.0788	1.8089	4.0371	1.9121	2.2148	0.8309		741	29.64	1.9258	2.0109	2.6716	2.0499	1.8299	0.1982		741	29.64	2.4184	1.7168	2.9488	2.367	2.7951	0.2239		29.64	2.141	1.84553	3.21917	2.10967	2.27993	0.417667		741	29.64	3.6125	6.0421	3.6125	4.42237
742	29.68	2.1367	1.7125	4.1765	1.9911	2.275	0.1801		742	29.68	1.8263	2.0245	2.7135	1.7606	1.8542	0.0823		742	29.68	2.3167	1.5986	2.8744	2.4729	2.6719	0.493		29.68	2.09323	1.77853	3.2548	2.07487	2.26703	0.2518		742	29.68	3.7331	6.5085	3.7331	4.65823
743	29.72	2.0886	1.8919	4.1927	2.1402	2.2961	0.1765		743	29.72	1.9036	2.0929	2.6176	1.8005	1.8641	0.2421		743	29.72	2.3262	1.6744	2.7516	2.2589	2.7916	0.1893		29.72	2.10613	1.8864	3.1873	2.06653	2.31727	0.202633		743	29.72	3.6215	6.825	3.6215	4.68933
744	29.76	2.0984	1.9095	4.3049	2.0508	2.2654	0.2425		744	29.76	1.8829	1.8625	2.5529	1.8341	2.108	0.1965		744	29.76	2.4115	1.593	2.7265	2.4717	2.8322	0.3206		29.76	2.13093	1.78833	3.19477	2.11887	2.40187	0.2532		744	29.76	3.9864	5.8229	3.9864	4.59857
745	29.8	2.0795	1.9682	4.2092	1.9108	2.1363	0.4483		745	29.8	1.9222	1.8893	2.5773	1.9982	2.1538	0.2953		745	29.8	2.3381	1.64	2.661	2.4738	2.8437	0.4118		29.8	2.11327	1.8325	3.14917	2.1276	2.37793	0.385133		745	29.8	3.6457	6.7955	3.6457	4.69563
746	29.84	2.127	1.9851	4.2352	1.9685	2.2494	0.3921		746	29.84	2.0676	1.9161	2.6339	1.8205	1.9371	0.1659		746	29.84	2.3413	1.6568	2.6669	2.3437	2.7437	0.4786		29.84	2.17863	1.85267	3.17867	2.04423	2.31007	0.345533		746	29.84	3.5226	6.0734	3.5226	4.37287
747	29.88	2.1704	1.8772	4.168	2.0207	2.2509	0.5048		747	29.88	2.0169	1.9109	2.4993	1.809	1.9755	0.2898		747	29.88	2.251	1.575	2.606	2.4322	2.6991	0.2009		29.88	2.1461	1.7877	3.0911	2.0873	2.3085	0.331833		747	29.88	3.6666	6.626	3.6666	4.65307
748	29.92	2.2715	1.8954	3.9793	2.0784	2.2127	0.5532		748	29.92	2.0518	1.9355	2.6411	1.7167	1.8703	0.3544		748	29.92	2.2763	1.6477	2.6222	2.442	2.6803	0.4186		29.92	2.19987	1.8262	3.08087	2.07903	2.25443	0.442067		748	29.92	3.3902	5.9365	3.3902	4.23897
749	29.96	2.0876	1.888	4.249	1.9769	2.3408	0.4823		749	29.96	1.9799	2.0335	2.6008	1.9585	2.0307	0.2197		749	29.96	2.3405	1.5567	2.7578	2.3547	2.9327	0.3987		29.96	2.136	1.82607	3.20253	2.0967	2.43473	0.3669		749	29.96	3.7035	6.1189	3.7035	4.50863
750	30	2.1503	1.95	4.1798	2.1109	2.3101	0.144		750	30	1.934	1.8746	2.6849	1.7431	2.0142	0.1746		750	30	2.3172	1.5622	2.6818	2.5485	2.8655	0.4363		30	2.13383	1.7956	3.18217	2.13417	2.3966	0.251633		750	30	4.9151	6.5119	4.9151	5.44737
751	30.04	2.1607	2.0162	4.1026	1.924	2.2495	0.7144		751	30.04	1.9631	1.9508	2.6534	1.9186	1.953	0.1507		751	30.04	2.3647	1.4842	2.7394	2.5728	2.8186	0.3504		30.04	2.16283	1.81707	3.16513	2.13847	2.34037	0.405167		751	30.04	3.7432	6.0697	3.7432	4.5187
752	30.08	2.13	1.9438	4.1496	2.0227	2.1863	0.6719		752	30.08	1.9174	1.9422	2.6859	2.1673	2.18	0.2116		752	30.08	2.2841	1.5412	2.7251	2.493	2.7435	0.3755		30.08	2.1105	1.80907	3.18687	2.22767	2.36993	0.419667		752	30.08	3.7843	5.809	3.7843	4.4592
753	30.12	2.1827	2.0073	4.1374	2.0387	2.1868	0.3769		753	30.12	2.0767	2.0219	2.7396	2.1134	2.0345	0.1845		753	30.12	2.2665	1.5799	2.7457	2.2646	2.8201	0.1732		30.12	2.1753	1.8697	3.20757	2.1389	2.34713	0.244867		753	30.12	3.4712	5.4533	3.4712	4.1319
754	30.16	2.2106	2.0601	4.0168	2.0415	2.2782	0.6407		754	30.16	1.9322	1.9366	2.8586	2.0293	1.9856	0.1092		754	30.16	2.1575	1.5105	2.7836	2.5933	2.7456	0.2711		30.16	2.1001	1.83573	3.21967	2.22137	2.33647	0.340333		754	30.16	3.5951	5.4555	3.5951	4.21523
755	30.2	2.144	2.0236	3.964	2.1056	2.2567	0.3459		755	30.2	2.0635	1.9417	2.6682	2.0371	1.9949	0.2655		755	30.2	2.218	1.7146	2.687	2.4878	2.7624	0.3404		30.2	2.14183	1.8933	3.1064	2.21017	2.338	0.317267		755	30.2	3.7705	5.9888	3.7705	4.50993
756	30.24	2.1103	1.9171	4.029	1.9982	2.3386	0.4083		756	30.24	1.9933	1.9489	2.5931	1.9733	1.9116	0.1739		756	30.24	2.1885	1.7941	2.8359	2.3451	2.8023	0.3954		30.24	2.09737	1.8867	3.15267	2.10553	2.35083	0.325867		756	30.24	3.4951	5.8446	3.4951	4.27827
757	30.28	2.1418	1.9845	4.019	1.9802	2.3343	0.5789		757	30.28	2.0854	2.0086	2.5789	2.0538	2.0672	0.157		757	30.28	2.1391	1.8012	2.7588	2.2187	2.607	0.1335		30.28	2.1221	1.93143	3.1189	2.08423	2.33617	0.2898		757	30.28	3.3458	5.3165	3.3458	4.0027
758	30.32	2.0968	1.9996	3.9322	1.9338	2.2317	0.1763		758	30.32	2.1298	1.9139	2.6104	2.0012	1.9934	0.2135		758	30.32	2.1975	1.8097	2.6979	2.3933	2.7066	0.1436		30.32	2.14137	1.90773	3.08017	2.10943	2.31057	0.1778		758	30.32	4.0812	6.5637	4.0812	4.9087
759	30.36	2.1824	2.0886	3.8332	2.1615	2.1826	0.7636		759	30.36	2.0958	1.9001	2.6961	2.0034	2.0682	0.1874		759	30.36	2.1713	1.7793	2.8957	2.5067	2.7218	0.2873		30.36	2.14983	1.92267	3.14167	2.22387	2.3242	0.412767		759	30.36	3.5684	5.7971	3.5684	4.3113
760	30.4	2.1125	2.0952	3.7681	2.1353	2.1873	0.1234		760	30.4	2.0585	1.9067	2.7326	1.9842	2.1524	0.2425		760	30.4	2.1646	1.6946	2.7731	2.6307	2.7645	0.3895		30.4	2.11187	1.89883	3.09127	2.25007	2.36807	0.2518		760	30.4	5.2753	5.8112	5.2753	5.45393
761	30.44	2.0575	1.984	3.8731	2.3557	2.2247	0.6066		761	30.44	1.9954	2.0558	2.9205	2.0874	2.2548	0.1074		761	30.44	2.2616	1.6498	2.8603	2.4722	2.8434	0.2259		30.44	2.10483	1.89653	3.21797	2.3051	2.44097	0.3133		761	30.44	4.0949	5.9056	4.0949	4.69847
762	30.48	2.2182	1.9966	3.9125	2.2873	2.2177	0.3704		762	30.48	1.9993	1.8951	2.933	1.9939	2.0636	0.1243		762	30.48	2.2893	1.7308	2.7746	2.3379	2.9554	0.4358		30.48	2.16893	1.87417	3.2067	2.20637	2.41223	0.310167		762	30.48	4.9825	5.5159	4.9825	5.1603
763	30.52	2.1023	2.0094	3.9464	2.0105	2.1843	0.653		763	30.52	1.9443	1.805	3.178	2.0757	2.0714	0.1558		763	30.52	2.2142	1.6386	2.7303	2.4899	2.8791	0.3916		30.52	2.08693	1.81767	3.2849	2.19203	2.37827	0.400133		763	30.52	3.6934	5.3094	3.6934	4.23207
764	30.56	2.0687	2.0275	4.1627	2.0216	2.2692	0.7952		764	30.56	2.0725	1.8256	3.2279	2.2402	2.0905	0.1348		764	30.56	2.1837	1.6509	2.9157	2.3222	2.8254	0.3956		30.56	2.1083	1.83467	3.43543	2.19467	2.39503	0.441867		764	30.56	3.983	5.7078	3.983	4.55793
765	30.6	2.1036	2.0339	4.0706	1.9816	2.2493	0.6851		765	30.6	2.0854	1.8489	3.2191	2.0676	2.0617	0.1343		765	30.6	2.3522	1.7322	2.7819	2.5455	2.9478	0.1772		30.6	2.1804	1.87167	3.3572	2.19823	2.4196	0.3322		765	30.6	4.5064	5.2876	4.5064	4.7668
766	30.64	2.0699	1.9702	3.8804	2.2585	2.1649	0.6498		766	30.64	2.0519	1.7874	3.1169	1.8758	2.1463	0.1581		766	30.64	2.2826	1.718	2.812	2.1987	2.9733	0.3399		30.64	2.1348	1.8252	3.26977	2.111	2.42817	0.3826		766	30.64	4.3195	5.1899	4.3195	4.60963
767	30.68	1.9565	1.9483	3.8629	2.2422	2.2173	0.9765		767	30.68	1.9497	2.0078	3.2396	2.0993	2.1689	0.1874		767	30.68	2.2922	1.8294	2.8063	2.4323	2.7917	0.3767		30.68	2.06613	1.9285	3.30293	2.25793	2.39263	0.513533		767	30.68	4.2491	5.8241	4.2491	4.7741
768	30.72	2.0318	2.0443	3.8258	2.1024	2.2003	0.8502		768	30.72	2.0515	1.9088	3.1578	1.9821	2.0192	0.1387		768	30.72	2.2426	1.6829	2.6395	2.166	2.6763	0.3144		30.72	2.10863	1.87867	3.2077	2.0835	2.2986	0.434433		768	30.72	4.8899	5.5464	4.8899	5.10873
769	30.76	1.9823	2.0637	3.9986	1.925	2.1665	0.8322		769	30.76	1.9837	1.8326	3.0981	1.9552	2.2738	0.1948		769	30.76	2.3435	1.6024	2.6429	2.0094	2.7648	0.3307		30.76	2.10317	1.8329	3.24653	1.9632	2.4017	0.452567		769	30.76	3.8152	5.5663	3.8152	4.3989
770	30.8	1.9728	2.1079	4.0166	2.0147	2.1694	0.8452		770	30.8	1.9416	1.8134	3.039	2.2804	1.9796	0.1605		770	30.8	2.378	1.5812	2.6028	2.1092	2.7006	0.434		30.8	2.09747	1.83417	3.21947	2.13477	2.2832	0.4799		770	30.8	4.2339	5.273	4.2339	4.58027
771	30.84	2.1262	2.0132	3.9793	1.8813	2.1258	0.6548		771	30.84	2.0199	1.8329	3.1554	1.9897	2.2466	0.2515		771	30.84	2.3678	1.6645	2.6493	2.0782	2.6829	0.4352		30.84	2.1713	1.83687	3.26133	1.98307	2.35177	0.447167		771	30.84	4.3326	5.2576	4.3326	4.64093
772	30.88	2.0518	2.1247	4.0179	1.9939	2.2104	0.6764		772	30.88	1.9474	1.9148	3.2856	2.033	2.1738	0.148		772	30.88	2.2799	1.5737	2.7612	1.9365	2.6886	0.3321		30.88	2.09303	1.87107	3.3549	1.9878	2.3576	0.3855		772	30.88	4.2631	4.9506	4.2631	4.49227
773	30.92	2.0562	2.0528	3.9851	1.9533	2.2148	0.8467		773	30.92	1.9531	1.8503	3.2272	1.9856	2.1322	0.1128		773	30.92	2.4628	1.5845	2.5472	2.17	2.6724	0.1132		30.92	2.15737	1.8292	3.25317	2.0363	2.3398	0.357567		773	30.92	4.2456	4.9091	4.2456	4.46677
774	30.96	2.136	2.1648	3.901	2.2064	2.1266	0.7346		774	30.96	2.0418	1.8389	3.1975	2.0035	2.2223	0.2212		774	30.96	2.3126	1.6118	2.5172	2.1338	2.7516	0.4066		30.96	2.16347	1.87183	3.20523	2.11457	2.36683	0.454133		774	30.96	4.2042	5.5264	4.2042	4.64493
775	31	2.1346	2.0267	3.9223	2.1121	2.1774	0.7871		775	31	1.9412	1.8379	3.2631	2.1225	2.2423	0.2154		775	31	2.3296	1.502	2.5317	2.4675	2.7492	0.2604		31	2.13513	1.78887	3.23903	2.23403	2.38963	0.420967		775	31	4.6467	5.3079	4.6467	4.8671
776	31.04	2.0125	2.1062	4.0863	2.103	2.1656	0.7632		776	31.04	1.9626	1.7961	3.296	2.1031	2.0448	0.1363		776	31.04	2.3319	1.532	2.5054	2.326	2.6764	0.1448		31.04	2.10233	1.81143	3.2959	2.17737	2.2956	0.3481		776	31.04	3.6007	5.5569	3.6007	4.25277
777	31.08	1.8996	2.2373	4.2466	1.8688	2.2067	0.4614		777	31.08	2.0656	1.8609	3.2745	1.8709	2.1812	0.1047		777	31.08	2.3479	1.6545	2.4565	2.3946	2.8529	0.143		31.08	2.10437	1.91757	3.32587	2.04477	2.4136	0.236367		777	31.08	4.5703	5.8207	4.5703	4.9871
778	31.12	1.9846	2.2054	4.0788	2.1738	2.145	0.7427		778	31.12	1.9272	1.874	3.3182	1.9333	2.3251	0.2781		778	31.12	2.2484	1.6656	2.4278	2.1746	2.7978	0.1592		31.12	2.0534	1.915	3.27493	2.0939	2.42263	0.393333		778	31.12	4.3617	5.2127	4.3617	4.64537
779	31.16	2.0791	2.3349	4.1997	1.9938	2.2137	0.7286		779	31.16	1.845	1.9125	3.2341	1.8466	2.1399	0.1895		779	31.16	2.3728	1.6677	2.5859	2.3338	2.8487	0.4487		31.16	2.09897	1.9717	3.3399	2.05807	2.40077	0.4556		779	31.16	4.3436	4.9908	4.3436	4.55933
780	31.2	2.0345	2.1426	4.2699	2.0173	2.3216	0.744		780	31.2	1.8587	1.9084	3.1378	1.7466	2.2036	0.1506		780	31.2	2.3587	1.6364	2.5838	2.4982	2.7723	0.3425		31.2	2.08397	1.8958	3.3305	2.08737	2.4325	0.412367		780	31.2	4.8854	5.1178	4.8854	4.96287
781	31.24	2.0651	2.2321	4.2721	2.0997	2.3053	0.7227		781	31.24	2.0031	1.9138	3.0561	2.0347	2.1931	0.1203		781	31.24	2.3966	1.7057	2.669	2.3417	2.5653	0.3065		31.24	2.15493	1.95053	3.3324	2.1587	2.35457	0.383167		781	31.24	5.2925	5.1743	5.2925	5.2531
782	31.28	2.0935	2.2966	4.2487	2.046	2.2143	0.8521		782	31.28	1.8947	1.9147	3.0315	2.1464	2.2051	0.148		782	31.28	2.3684	1.7305	2.6741	2.5353	2.7408	0.1594		31.28	2.11887	1.9806	3.3181	2.24257	2.38673	0.3865		782	31.28	4.8678	5.7093	4.8678	5.1483
783	31.32	2.1058	2.1236	4.1962	2.1698	2.1669	0.767		783	31.32	1.9153	1.8731	3.0426	1.9714	2.1134	0.3691		783	31.32	2.3259	1.5705	2.7675	2.6224	2.6781	0.26		31.32	2.11567	1.85573	3.33543	2.25453	2.31947	0.465367		783	31.32	5.2093	5.1905	5.2093	5.20303
784	31.36	2.1455	2.1672	4.1522	2.0728	2.1427	0.8698		784	31.36	1.9339	1.8558	3.0216	2.1768	2.1212	0.2136		784	31.36	2.3613	1.6422	2.9277	2.5124	2.713	0.2818		31.36	2.1469	1.8884	3.36717	2.254	2.32563	0.455067		784	31.36	5.5704	5.5349	5.5704	5.55857
785	31.4	2.1967	2.2548	4.1238	2.0376	2.1959	0.7762		785	31.4	1.9452	1.8807	3.0608	2.1867	2.3504	0.0906		785	31.4	2.3293	1.6857	2.9522	2.6709	2.7204	0.3462		31.4	2.15707	1.9404	3.37893	2.2984	2.42223	0.404333		785	31.4	4.7095	5.3679	4.7095	4.92897
786	31.44	2.1188	2.1402	4.226	2.0827	2.2525	0.7767		786	31.44	1.9756	1.8059	3.0377	2.111	2.2838	0.2335		786	31.44	2.3916	1.7002	2.9949	2.8358	2.756	0.2427		31.44	2.162	1.8821	3.41953	2.34317	2.43077	0.417633		786	31.44	4.997	5.3698	4.997	5.12127
787	31.48	2.1833	2.1964	4.2638	1.9605	2.2578	0.8332		787	31.48	2.052	1.7708	3.2506	2.2237	2.0984	0.1351		787	31.48	2.3614	1.738	2.9498	2.6038	2.7906	0.2514		31.48	2.1989	1.90173	3.48807	2.26267	2.38227	0.406567		787	31.48	5.3128	5.5927	5.3128	5.4061
788	31.52	2.1182	2.1798	4.3446	2.0087	2.293	0.975		788	31.52	2.0567	1.8681	3.0673	2.3623	2.2074	0.1572		788	31.52	2.388	1.7692	2.8499	2.9633	2.716	0.3606		31.52	2.18763	1.93903	3.4206	2.44477	2.40547	0.4976		788	31.52	4.8761	5.5695	4.8761	5.10723
789	31.56	2.1487	2.2088	4.365	1.8852	2.188	0.9783		789	31.56	2.1197	1.9525	3.0554	2.2539	2.1586	0.0838		789	31.56	2.3472	1.6916	2.8932	2.319	2.7863	0.2508		31.56	2.2052	1.95097	3.43787	2.1527	2.37763	0.437633		789	31.56	4.2262	5.6963	4.2262	4.71623
790	31.6	2.1326	2.2396	4.2595	2.1794	2.2283	0.9099		790	31.6	2.2839	1.9085	3.0497	2.2731	2.1806	0.0946		790	31.6	2.4015	1.8319	2.9127	2.635	2.6906	0.1696		31.6	2.27267	1.99333	3.4073	2.3625	2.3665	0.391367		790	31.6	4.867	6.6515	4.867	5.46183
791	31.64	2.1891	2.2316	4.2712	2.1022	2.379	0.9759		791	31.64	2.1359	1.9821	2.9798	2.1774	2.1807	0.1514		791	31.64	2.3968	1.7333	2.911	2.6054	2.7359	0.1749		31.64	2.2406	1.98233	3.38733	2.295	2.43187	0.434067		791	31.64	5.1611	6.5268	5.1611	5.61633
792	31.68	2.0388	2.2178	4.1433	1.9458	2.1984	0.8515		792	31.68	2.124	1.993	3.0384	1.9741	2.2049	0.231		792	31.68	2.3053	1.6769	2.9373	2.6961	2.8864	0.1759		31.68	2.15603	1.96257	3.373	2.20533	2.4299	0.419467		792	31.68	6.0398	5.6319	6.0398	5.90383
793	31.72	2.1124	2.1886	4.059	2.1336	2.2611	0.86		793	31.72	2.1596	2.024	3.0859	1.9254	2.1978	0.2554		793	31.72	2.3705	1.7098	2.7591	2.5428	2.7636	0.119		31.72	2.21417	1.97413	3.30133	2.2006	2.4075	0.411467		793	31.72	4.7814	5.6372	4.7814	5.06667
794	31.76	2.0285	2.2065	3.9964	2.0424	2.2666	0.8037		794	31.76	2.1649	2.0525	3.0949	2.1533	2.1817	0.2598		794	31.76	2.3378	1.694	2.6423	2.778	2.8376	0.0907		31.76	2.17707	1.98433	3.24453	2.32457	2.42863	0.384733		794	31.76	4.5864	5.5676	4.5864	4.91347
795	31.8	1.9995	2.2603	3.9777	2.1444	2.248	0.928		795	31.8	2.1216	2.1433	3.2487	1.9188	2.1538	0.1496		795	31.8	2.3177	1.7473	2.6369	2.6596	2.7772	0.4629		31.8	2.14627	2.0503	3.28777	2.24093	2.393	0.5135		795	31.8	3.5173	6.2111	3.5173	4.41523
796	31.84	2.1596	2.1948	3.9844	1.9955	2.3295	0.806		796	31.84	2.0907	2.2124	3.3379	1.7483	2.1583	0.3052		796	31.84	2.307	1.6217	2.6458	2.5602	2.7948	0.0826		31.84	2.18577	2.00963	3.3227	2.10133	2.42753	0.397933		796	31.84	3.7109	5.35	3.7109	4.25727
797	31.88	2.1023	2.2548	4.031	2.0118	2.3162	0.8134		797	31.88	2.0414	2.171	3.3177	2.2392	2.1005	0.2479		797	31.88	2.324	1.5625	2.7573	2.6026	2.8477	0.224		31.88	2.1559	1.9961	3.36867	2.28453	2.42147	0.428433		797	31.88	3.8565	5.7578	3.8565	4.49027
798	31.92	2.003	2.2575	4.1225	1.9808	2.2126	0.7434		798	31.92	2.1637	2.2712	3.1644	2.2763	2.0044	0.281		798	31.92	2.3626	1.7632	2.699	2.4484	2.7416	0.3309		31.92	2.17643	2.0973	3.32863	2.23517	2.31953	0.451767		798	31.92	4.4559	5.153	4.4559	4.68827
799	31.96	2.0267	2.1827	4.2657	1.9233	2.1603	0.8605		799	31.96	2.0104	2.1368	3.1299	1.8553	1.9153	0.1938		799	31.96	2.2879	1.6543	2.6563	2.4429	2.6331	0.2262		31.96	2.10833	1.99127	3.35063	2.07383	2.23623	0.426833		799	31.96	4.3256	5.0938	4.3256	4.58167
800	32	1.9898	2.2341	4.4388	2.2121	2.2338	0.6516		800	32	2.0643	2.1738	3.0692	2.0508	2.074	0.2136		800	32	2.3384	1.7073	2.6179	2.4119	2.7912	0.2292		32	2.13083	2.0384	3.3753	2.22493	2.36633	0.3648		800	32	4.9012	5.2264	4.9012	5.0096
801	32.04	1.9833	2.2672	4.3926	2.171	2.2661	0.5972		801	32.04	2.0023	2.1629	3.1063	1.9438	2.0201	0.3298		801	32.04	2.3338	1.6323	2.7222	2.4154	2.9079	0.4703		32.04	2.10647	2.0208	3.40703	2.17673	2.39803	0.465767		801	32.04	4.688	5.2519	4.688	4.87597
802	32.08	1.8909	2.2489	4.3095	2.0645	2.1939	0.9084		802	32.08	1.9721	2.0747	3.1476	1.8831	1.9017	0.2943		802	32.08	2.4321	1.6448	2.5695	2.4274	2.7408	0.1531		32.08	2.09837	1.98947	3.3422	2.125	2.2788	0.451933		802	32.08	4.0008	4.8627	4.0008	4.2881
803	32.12	1.9412	2.3873	4.3234	1.99	2.2382	0.7717		803	32.12	1.9346	2.0608	3.2153	1.8128	2.0542	0.3192		803	32.12	2.3841	1.8697	2.6809	2.4583	2.6843	0.4613		32.12	2.08663	2.10593	3.40653	2.08703	2.32557	0.5174		803	32.12	5.5183	5.0972	5.5183	5.37793
804	32.16	2.0502	2.3635	4.1761	1.9728	2.2363	0.7624		804	32.16	1.9747	2.1209	3.3039	1.8631	1.9756	0.2239		804	32.16	2.2588	1.7099	2.6769	2.5354	2.7665	0.1151		32.16	2.09457	2.06477	3.38563	2.12377	2.32613	0.367133		804	32.16	4.9837	5.3771	4.9837	5.11483
805	32.2	2.0444	2.3114	4.1169	2.0833	2.2926	0.7636		805	32.2	1.8126	2.1981	3.212	1.8081	2.0475	0.2458		805	32.2	2.2843	1.8014	2.6398	2.5036	2.835	0.1984		32.2	2.0471	2.10363	3.3229	2.13167	2.3917	0.4026		805	32.2	4.0918	4.877	4.0918	4.35353
806	32.24	2.095	2.3546	4.2364	2.0355	2.27	0.7666		806	32.24	1.8104	2.1207	3.2658	1.8093	2.0422	0.2044		806	32.24	2.241	1.7277	2.6613	2.5486	2.6306	0.1398		32.24	2.0488	2.06767	3.38783	2.13113	2.31427	0.370267		806	32.24	3.94	4.8023	3.94	4.22743
807	32.28	2.0419	2.4332	4.3587	1.8826	2.2815	0.7845		807	32.28	1.8418	2.1768	3.3508	1.7995	2.0827	0.1576		807	32.28	2.3022	1.8552	2.5716	2.5869	2.7707	0.1909		32.28	2.06197	2.15507	3.42703	2.08967	2.3783	0.377667		807	32.28	3.4789	5.3028	3.4789	4.08687
808	32.32	1.88	2.5065	4.4422	1.9096	2.2264	0.6367		808	32.32	1.8418	2.152	3.4715	1.9562	1.9587	0.3225		808	32.32	2.2854	1.8622	2.7087	2.65	2.7484	0.3749		32.32	2.0024	2.17357	3.5408	2.17193	2.31117	0.4447		808	32.32	4.3098	4.5795	4.3098	4.3997
809	32.36	1.9946	2.3673	4.4891	1.9183	2.2242	0.8643		809	32.36	1.9793	2.0373	3.4315	1.824	1.9087	0.1772		809	32.36	2.3102	1.8206	2.8238	2.5875	2.6556	0.3047		32.36	2.0947	2.07507	3.58147	2.10993	2.26283	0.448733		809	32.36	3.9156	6.2184	3.9156	4.6832
810	32.4	1.9805	2.3929	4.5339	2.0162	2.3273	0.6487		810	32.4	1.9843	2.1661	3.6167	1.6871	1.9843	0.3442		810	32.4	2.3691	1.7677	2.7216	2.6218	2.7662	0.28		32.4	2.1113	2.1089	3.62407	2.10837	2.35927	0.4243		810	32.4	4.3721	4.4515	4.3721	4.39857
811	32.44	1.9614	2.2867	4.509	1.873	2.3194	0.7728		811	32.44	1.9062	2.0255	3.6148	1.7803	2.1205	0.2413		811	32.44	2.3953	1.7559	2.7596	2.5963	2.8233	0.2128		32.44	2.08763	2.0227	3.6278	2.0832	2.42107	0.408967		811	32.44	3.9919	4.8869	3.9919	4.29023
812	32.48	1.949	2.2505	4.4568	1.7965	2.34	0.6128		812	32.48	1.8761	2.1368	3.7104	1.7051	2.2509	0.3281		812	32.48	2.3076	1.7794	2.7166	2.8209	2.5645	0.5021		32.48	2.04423	2.05557	3.62793	2.1075	2.38513	0.481		812	32.48	4.6528	4.7314	4.6528	4.679
813	32.52	2.0126	2.2035	4.5048	1.9457	2.2465	0.71		813	32.52	1.9788	2.1415	3.7577	1.8271	2.2205	0.2363		813	32.52	2.3419	1.7876	2.72	2.2856	2.717	0.4008		32.52	2.1111	2.0442	3.66083	2.01947	2.39467	0.449033		813	32.52	4.6594	5.3935	4.6594	4.9041
814	32.56	2.0481	2.0223	4.5764	2.2117	2.226	0.7043		814	32.56	1.9884	2.2776	3.8509	1.714	2.0535	0.146		814	32.56	2.299	1.6812	2.6359	2.3261	2.5364	0.3546		32.56	2.11183	1.9937	3.68773	2.08393	2.27197	0.401633		814	32.56	5.2399	4.3121	5.2399	4.93063
815	32.6	2.0561	2.03	4.5483	2.1137	2.3366	0.7249		815	32.6	2.0559	2.0935	3.8085	1.9371	2.0914	0.19		815	32.6	2.3817	1.747	2.6459	2.1737	2.7636	0.1358		32.6	2.16457	1.95683	3.66757	2.07483	2.3972	0.350233		815	32.6	4.6424	4.3018	4.6424	4.52887
816	32.64	1.9946	2.0488	4.3553	2.1508	2.3269	0.7141		816	32.64	2.0756	2.0905	3.7472	1.7395	2.1055	0.2557		816	32.64	2.413	1.7354	2.7373	2.158	2.6846	0.2955		32.64	2.16107	1.95823	3.61327	2.0161	2.37233	0.421767		816	32.64	5.297	4.2376	5.297	4.94387
817	32.68	1.9201	2.1736	4.6058	1.957	2.3096	0.7822		817	32.68	1.8425	2.0593	3.8167	1.9334	1.965	0.3108		817	32.68	2.4252	1.8324	2.7687	2.0719	2.7627	0.1768		32.68	2.0626	2.02177	3.7304	1.98743	2.34577	0.423267		817	32.68	4.7931	5.3258	4.7931	4.97067
818	32.72	2.022	2.0504	4.4252	2.0206	2.2737	0.7557		818	32.72	1.8859	2.1362	3.6841	1.9429	2.0593	0.1514		818	32.72	2.2895	1.7336	2.8353	2.1776	2.67	0.1669		32.72	2.0658	1.9734	3.6482	2.04703	2.33433	0.358		818	32.72	4.0167	4.6003	4.0167	4.21123
819	32.76	2.1291	2.1447	4.3117	2.1502	2.2521	0.8152		819	32.76	2.054	2.0606	3.5895	1.8323	2.1503	0.6494		819	32.76	2.3258	1.807	2.822	2.2828	2.8067	0.1585		32.76	2.16963	2.0041	3.5744	2.08843	2.40303	0.541033		819	32.76	3.9648	4.9935	3.9648	4.3077
820	32.8	2.0238	2.063	4.14	1.941	2.2508	0.8677		820	32.8	2.0493	2.1285	3.7162	2.0198	2.0258	0.3033		820	32.8	2.3182	1.8552	2.8993	2.3562	2.5287	0.1103		32.8	2.13043	2.01557	3.58517	2.10567	2.26843	0.4271		820	32.8	6.01	5.1502	6.01	5.7234
821	32.84	2.0119	2.1334	4.3066	1.8424	2.3151	0.7042		821	32.84	1.98	2.1838	3.6464	1.9786	2.0452	0.1666		821	32.84	2.2297	1.8154	2.698	2.2162	2.5933	0.5218		32.84	2.07387	2.0442	3.55033	2.0124	2.31787	0.4642		821	32.84	6.4175	5.018	6.4175	5.951
822	32.88	2.0901	2.2885	4.4885	1.9845	2.3755	0.665		822	32.88	2.0906	2.1843	3.7379	1.7253	2.0812	0.6762		822	32.88	2.2623	1.8803	2.6169	2.3173	2.7682	0.2672		32.88	2.14767	2.1177	3.61443	2.00903	2.4083	0.536133		822	32.88	6.3148	4.0777	6.3148	5.5691
823	32.92	2.0174	2.314	4.3499	2.0236	2.3849	0.8895		823	32.92	2.0411	2.2899	3.6255	1.703	1.8947	0.8284		823	32.92	2.3362	1.8675	2.512	2.3869	2.6811	0.4451		32.92	2.13157	2.15713	3.4958	2.03783	2.32023	0.721		823	32.92	6.7116	3.628	6.7116	5.68373
824	32.96	1.9022	2.149	4.4779	2.1042	2.3349	0.677		824	32.96	2.1445	2.2433	3.7626	1.9641	2.0323	0.9524		824	32.96	2.213	1.7393	2.4329	2.2674	2.7342	0.1858		32.96	2.08657	2.04387	3.5578	2.1119	2.36713	0.605067		824	32.96	6.4339	4.7254	6.4339	5.8644
825	33	1.9069	2.3339	4.6175	2.0262	2.2845	0.8691		825	33	2.0831	2.3258	3.6937	2.1065	2.1373	0.4192		825	33	2.25	1.8272	2.3731	2.2989	2.8822	0.0656		33	2.08	2.1623	3.56143	2.14387	2.43467	0.4513		825	33	6.4203	5.4313	6.4203	6.09063
826	33.04	1.9721	2.317	4.5628	1.8891	2.3439	0.6356		826	33.04	2.143	2.2886	3.5081	1.8607	2.2174	0.5528		826	33.04	2.3231	1.7775	2.4536	2.3576	2.6298	0.5312		33.04	2.14607	2.1277	3.50817	2.0358	2.39703	0.5732		826	33.04	6.9696	5.1633	6.9696	6.3675
827	33.08	2.007	2.2633	4.4775	1.9083	2.3309	0.7153		827	33.08	2.0803	2.3344	3.5624	1.9669	2.1485	0.792		827	33.08	2.2352	1.7947	2.4853	2.0582	2.8186	0.2007		33.08	2.1075	2.1308	3.5084	1.9778	2.43267	0.569333		827	33.08	6.855	4.2816	6.855	5.9972
828	33.12	2.0419	2.3028	4.452	2.2919	2.2672	0.6681		828	33.12	2.0908	2.224	3.8095	1.8555	2.2505	0.8226		828	33.12	2.2775	1.7912	2.4441	2.2512	2.7031	0.5116		33.12	2.13673	2.106	3.56853	2.13287	2.40693	0.667433		828	33.12	6.0682	5.05	6.0682	5.7288
829	33.16	2.0809	2.3371	4.3503	2.3657	2.2895	0.6672		829	33.16	1.9996	2.2834	3.7839	1.886	2.267	0.7117		829	33.16	2.1688	1.7621	2.3894	2.4178	2.8568	0.2816		33.16	2.0831	2.12753	3.50787	2.22317	2.4711	0.5535		829	33.16	5.9738	4.7043	5.9738	5.55063
830	33.2	2.1021	2.3767	4.1846	2.381	2.2661	0.6459		830	33.2	1.9932	2.2313	3.7707	1.9698	2.1441	0.4965		830	33.2	2.1556	1.7681	2.3949	2.5647	2.8566	0.1231		33.2	2.08363	2.12537	3.45007	2.30517	2.42227	0.421833		830	33.2	6.4036	5.2536	6.4036	6.02027
831	33.24	2.2143	2.3283	4.2016	2.2312	2.3152	0.6942		831	33.24	2.0454	2.1897	3.7479	1.9007	2.2058	0.3506		831	33.24	2.2536	1.7569	2.362	2.5026	2.6311	0.4195		33.24	2.1711	2.09163	3.43717	2.2115	2.38403	0.4881		831	33.24	6.6452	5.2852	6.6452	6.19187
832	33.28	2.1136	2.1635	4.3457	2.1453	2.2746	0.5918		832	33.28	1.9864	2.2622	3.6957	2.1229	2.2196	0.2843		832	33.28	2.1939	1.7938	2.4769	2.2217	2.8684	0.0997		33.28	2.09797	2.07317	3.5061	2.1633	2.4542	0.325267		832	33.28	4.8222	5.134	4.8222	4.92613
833	33.32	2.1682	2.1013	4.3963	2.1361	2.2597	0.716		833	33.32	1.9647	2.1815	3.662	1.724	2.1247	0.3703		833	33.32	2.3007	1.7105	2.5576	2.3466	2.7521	0.1755		33.32	2.14453	1.99777	3.53863	2.0689	2.37883	0.4206		833	33.32	4.9294	5.0824	4.9294	4.9804
834	33.36	2.1218	2.2299	4.3446	2.3859	2.2175	0.6778		834	33.36	2.0468	2.1244	3.6262	1.8407	2.1676	0.1403		834	33.36	2.1567	1.8102	2.6196	2.0316	2.5834	0.5241		33.36	2.10843	2.05483	3.53013	2.08607	2.32283	0.4474		834	33.36	6.2918	5.6423	6.2918	6.0753
835	33.4	2.2427	2.3753	4.3216	2.2147	2.2036	0.76		835	33.4	1.9869	2.06	3.5545	1.6385	2.0656	0.572		835	33.4	2.1447	1.6753	2.6812	2.2891	2.7944	0.4084		33.4	2.12477	2.03687	3.5191	2.04743	2.35453	0.580133		835	33.4	6.7246	5.1561	6.7246	6.20177
836	33.44	2.3391	2.1662	4.2786	2.4297	2.3383	0.6286		836	33.44	1.9415	2.0963	3.5707	1.9306	2.0641	0.4896		836	33.44	2.1734	1.6864	2.7108	2.3214	2.7459	0.4819		33.44	2.15133	1.98297	3.52003	2.22723	2.38277	0.533367		836	33.44	7.1731	5.3281	7.1731	6.5581
837	33.48	2.1601	2.2841	4.2504	2.3263	2.2412	0.6592		837	33.48	2.0404	2.23	3.4415	1.8788	2.211	0.5114		837	33.48	2.1694	1.667	2.6977	2.3898	2.81	0.5414		33.48	2.1233	2.06037	3.4632	2.1983	2.42073	0.570667		837	33.48	4.9772	5.2344	4.9772	5.06293
838	33.52	2.3267	2.3138	4.2976	2.3919	2.2472	0.851		838	33.52	2.0485	2.2057	3.4767	1.847	2.1579	0.196		838	33.52	2.2783	1.6716	2.5551	2.4859	2.7705	0.2151		33.52	2.21783	2.0637	3.44313	2.2416	2.39187	0.4207		838	33.52	5.9284	4.4971	5.9284	5.4513
839	33.56	2.2909	2.2063	4.2422	2.6097	2.1994	0.8627		839	33.56	2.0154	2.1342	3.4671	1.7294	2.0678	0.2121		839	33.56	2.3178	1.7186	2.525	2.2477	2.7877	0.2556		33.56	2.20803	2.0197	3.41143	2.1956	2.35163	0.443467		839	33.56	5.911	5.0208	5.911	5.61427
840	33.6	2.2772	2.3213	4.1236	2.3476	2.1413	0.6833		840	33.6	1.978	1.9707	3.1838	1.973	2.002	0.2429		840	33.6	2.321	1.6543	2.6927	2.4173	2.7745	0.2423		33.6	2.19207	1.9821	3.33337	2.24597	2.30593	0.3895		840	33.6	6.1808	4.792	6.1808	5.71787
841	33.64	2.2952	2.1764	4.1461	2.4497	2.2438	0.723		841	33.64	2.0837	2.1444	3.2086	2.1541	2.0594	0.1099		841	33.64	2.327	1.6316	2.7423	2.4981	2.7936	0.5448		33.64	2.2353	1.98413	3.36567	2.3673	2.3656	0.459233		841	33.64	6.9383	4.869	6.9383	6.24853
842	33.68	2.2506	2.1561	4.022	2.623	2.2434	0.5879		842	33.68	2.0042	2.1681	3.1618	2.2064	2.2458	0.2136		842	33.68	2.3233	1.6701	2.7133	2.3959	2.8191	0.3996		33.68	2.1927	1.9981	3.29903	2.40843	2.4361	0.400367		842	33.68	6.2281	5.4995	6.2281	5.98523
843	33.72	2.219	2.1663	4.1415	2.2707	2.2317	0.593		843	33.72	2.1154	2.161	3.2123	2.5625	2.0552	0.236		843	33.72	2.3532	1.7101	2.6462	2.3135	2.6257	0.396		33.72	2.2292	2.01247	3.33333	2.38223	2.3042	0.408333		843	33.72	6.435	5.4281	6.435	6.09937
844	33.76	2.2569	2.2096	4.1354	2.3369	2.2806	0.6116		844	33.76	2.054	2.1901	3.1387	2.5023	2.1565	0.4135		844	33.76	2.2626	1.6191	2.5666	2.375	2.7176	0.4372		33.76	2.19117	2.00627	3.28023	2.40473	2.3849	0.487433		844	33.76	6.1171	5.1614	6.1171	5.79853
845	33.8	2.3107	2.1867	4.2084	2.6769	2.2126	0.631		845	33.8	2.0154	2.0913	2.9404	2.4364	2.072	0.1629		845	33.8	2.2645	1.7379	2.5576	2.4314	2.5199	0.1766		33.8	2.19687	2.0053	3.23547	2.5149	2.26817	0.3235		845	33.8	6.0001	5.139	6.0001	5.71307
846	33.84	2.2594	2.0792	4.1975	2.2558	2.1806	0.6392		846	33.84	1.9592	2.1802	2.8446	2.4456	2.0118	0.393		846	33.84	2.1459	1.7041	2.4947	2.3699	2.8236	0.17		33.84	2.1215	1.98783	3.17893	2.3571	2.33867	0.400733		846	33.84	6.1847	5.2024	6.1847	5.85727
847	33.88	2.4484	2.145	4.1439	2.0704	2.1739	0.8657		847	33.88	2.0232	2.2011	2.7839	2.4541	2.0081	0.6721		847	33.88	2.3287	1.6309	2.4454	2.3097	2.7145	0.6447		33.88	2.26677	1.99233	3.1244	2.27807	2.29883	0.7275		847	33.88	5.971	4.9208	5.971	5.62093
848	33.92	2.5904	2.2004	4.226	2.5373	2.1642	0.729		848	33.92	1.9585	2.0505	2.6467	2.8949	1.9629	0.8606		848	33.92	2.2365	1.7006	2.3383	2.2367	2.6919	0.1391		33.92	2.2618	1.98383	3.07033	2.5563	2.273	0.576233		848	33.92	5.8005	6.4398	5.8005	6.0136
849	33.96	2.333	2.2394	4.3215	2.7587	2.1586	0.6799		849	33.96	2.0785	2.0226	2.6516	2.8982	2.0913	0.3179		849	33.96	2.2555	1.6411	2.4505	2.3957	2.7727	0.122		33.96	2.22233	1.9677	3.1412	2.6842	2.34087	0.373267		849	33.96	5.7607	6.1499	5.7607	5.89043
850	34	2.2465	2.2439	4.21	2.6021	2.1976	0.6816		850	34	1.9319	1.9989	2.7603	2.5855	2.0363	0.2469		850	34	2.1997	1.5575	2.417	2.3015	2.5656	0.4884		34	2.12603	1.93343	3.1291	2.49637	2.2665	0.4723		850	34	6.3184	6.2467	6.3184	6.2945
851	34.04	2.4209	2.2753	4.4124	2.3656	2.2343	0.665		851	34.04	2.1185	2.0732	2.8024	2.3405	1.9505	0.5801		851	34.04	2.3243	1.6496	2.405	2.4678	2.759	0.2996		34.04	2.2879	1.99937	3.2066	2.3913	2.3146	0.5149		851	34.04	6.2516	5.3078	6.2516	5.937
852	34.08	2.4177	2.1135	4.4904	2.3801	2.0959	0.712		852	34.08	2.1048	2.1764	2.8394	2.2435	2.0122	0.2377		852	34.08	2.3341	1.6811	2.4727	2.5599	2.5923	0.3287		34.08	2.28553	1.99033	3.2675	2.3945	2.23347	0.426133		852	34.08	4.8784	6.3734	4.8784	5.37673
853	34.12	2.3784	2.3049	4.4767	2.3892	2.2134	0.739		853	34.12	1.9721	2.3305	2.9288	2.4332	2.0644	0.3381		853	34.12	2.2225	1.6725	2.3844	2.5317	2.7424	0.2285		34.12	2.191	2.10263	3.2633	2.45137	2.34007	0.4352		853	34.12	4.4933	7.4076	4.4933	5.46473
854	34.16	2.3014	2.33	4.6455	2.2108	2.1671	0.6158		854	34.16	2.0509	2.1881	2.9135	2.0028	2.0568	0.3174		854	34.16	2.283	1.7219	2.3972	2.535	2.7425	0.2287		34.16	2.21177	2.08	3.31873	2.24953	2.32213	0.3873		854	34.16	6.1429	6.7125	6.1429	6.33277
855	34.2	2.2235	2.2694	4.424	2.2595	2.1498	0.6307		855	34.2	2.0344	2.2701	3.114	2.1552	1.8293	0.48		855	34.2	2.2414	1.6495	2.4098	2.3617	2.6707	0.3372		34.2	2.16643	2.063	3.31593	2.2588	2.2166	0.482633		855	34.2	6.868	5.5094	6.868	6.41513
856	34.24	2.3429	2.2795	4.4241	2.2645	2.1444	0.7892		856	34.24	1.978	2.2652	3.1085	2.0152	1.9635	0.4318		856	34.24	2.3998	1.756	2.3953	2.4184	2.7088	0.6276		34.24	2.24023	2.10023	3.3093	2.2327	2.27223	0.6162		856	34.24	5.8636	6.8885	5.8636	6.20523
857	34.28	2.3725	2.1217	4.439	2.2608	2.2391	0.6785		857	34.28	1.9277	2.1704	3.0635	2.0958	2.1239	0.5842		857	34.28	2.2392	1.743	2.3091	2.5867	2.6667	0.4259		34.28	2.1798	2.0117	3.27053	2.31443	2.34323	0.562867		857	34.28	5.8203	5.4851	5.8203	5.70857
858	34.32	2.2552	2.1123	4.3665	2.3139	2.1964	0.781		858	34.32	1.9199	2.3434	2.9766	2.3089	2.038	0.4843		858	34.32	2.2645	1.7711	2.2879	2.5421	2.812	0.4239		34.32	2.14653	2.0756	3.21033	2.3883	2.3488	0.563067		858	34.32	5.8872	6.4739	5.8872	6.08277
859	34.36	2.1591	2.1705	4.3338	2.1611	2.0644	0.7028		859	34.36	2.0172	2.344	2.9726	2.2952	2.1541	0.4407		859	34.36	2.3914	1.81	2.2876	2.3576	2.7052	0.1556		34.36	2.18923	2.10817	3.198	2.2713	2.3079	0.433033		859	34.36	5.9432	6.4643	5.9432	6.1169
860	34.4	2.354	2.088	4.4251	2.381	2.1286	0.6297		860	34.4	2.0399	2.3265	2.7995	2.2095	2.0633	0.5767		860	34.4	2.3563	1.7866	2.3927	2.5556	2.7619	0.5516		34.4	2.25007	2.06703	3.20577	2.38203	2.31793	0.586		860	34.4	5.4285	6.5068	5.4285	5.78793
861	34.44	2.2052	2.0866	4.4154	2.2136	2.0813	0.7853		861	34.44	2.0645	2.3298	2.7609	2.0209	2.0632	0.4367		861	34.44	2.3295	1.8134	2.4251	2.6752	2.6903	0.2484		34.44	2.19973	2.0766	3.20047	2.30323	2.27827	0.490133		861	34.44	6.121	6.2048	6.121	6.14893
862	34.48	2.1699	2.115	4.3349	2.1325	2.2472	0.7061		862	34.48	2.0442	2.2383	2.7728	1.9952	2.1456	0.3932		862	34.48	2.3847	1.8235	2.4274	2.6643	2.7379	0.4346		34.48	2.1996	2.05893	3.17837	2.264	2.3769	0.5113		862	34.48	6.4752	6.844	6.4752	6.59813
863	34.52	2.1413	2.1718	4.1682	2.1978	2.0754	0.705		863	34.52	2.0571	2.3618	2.6605	2.1816	2.2574	0.2682		863	34.52	2.3617	1.7889	2.5073	2.6003	2.6476	0.5391		34.52	2.1867	2.1075	3.112	2.32657	2.3268	0.5041		863	34.52	6.2442	7.107	6.2442	6.5318
864	34.56	2.2024	2.0797	4.2107	2.2448	2.1799	0.698		864	34.56	1.9999	2.2554	2.6749	2.2069	2.1149	0.2508		864	34.56	2.3225	1.7983	2.5515	2.6484	2.7558	0.472		34.56	2.17493	2.04447	3.1457	2.3667	2.3502	0.4736		864	34.56	6.0004	6.3468	6.0004	6.11587
865	34.6	2.2622	2.0654	4.1813	2.1718	2.201	0.8005		865	34.6	2.0758	2.2654	2.673	1.9767	2.286	0.3932		865	34.6	2.3382	1.8276	2.4807	2.7027	2.9747	0.1485		34.6	2.2254	2.0528	3.11167	2.28373	2.48723	0.4474		865	34.6	7.3962	7.12	7.3962	7.30413
866	34.64	2.2285	2.0008	4.2017	2.2944	2.2731	0.7613		866	34.64	2.0121	2.2454	2.6411	1.7826	2.069	0.1985		866	34.64	2.4372	1.7508	2.5801	2.6516	2.7043	0.4037		34.64	2.22593	1.999	3.14097	2.24287	2.3488	0.4545		866	34.64	6.4041	6.8759	6.4041	6.56137
867	34.68	2.3986	2.0321	4.2941	2.2592	2.1532	0.7246		867	34.68	1.9302	2.3479	2.6452	1.9542	1.9263	0.3923		867	34.68	2.4281	1.6902	2.58	2.4245	2.7415	0.5637		34.68	2.2523	2.0234	3.1731	2.21263	2.27367	0.5602		867	34.68	5.1734	7.0222	5.1734	5.78967
868	34.72	2.3041	2.048	4.0845	2.3491	2.1555	0.658		868	34.72	2.0064	2.0959	2.7879	1.6734	2.147	0.6482		868	34.72	2.4442	1.6768	2.6071	2.4146	2.7875	0.2964		34.72	2.25157	1.94023	3.15983	2.1457	2.36333	0.5342		868	34.72	6.4171	7.1749	6.4171	6.6697
869	34.76	2.3375	2.243	4.0424	2.3301	2.2476	0.737		869	34.76	1.9494	2.2205	2.8258	1.8394	2.2349	0.3327		869	34.76	2.3078	1.655	2.618	2.6385	2.7655	0.1308		34.76	2.19823	2.0395	3.16207	2.26933	2.416	0.400167		869	34.76	7.3402	8.086	7.3402	7.5888
870	34.8	2.1802	2.1407	4.0806	2.2144	2.1573	0.6567		870	34.8	1.922	2.3043	2.7267	1.9819	2.0056	0.5556		870	34.8	2.3448	1.6138	2.538	2.574	2.7174	0.1227		34.8	2.149	2.0196	3.1151	2.25677	2.29343	0.445		870	34.8	6.6718	7.619	6.6718	6.98753
871	34.84	2.2583	2.1316	4.0587	2.693	2.1832	0.6519		871	34.84	1.9341	2.2394	2.971	2.3105	2.1312	0.3771		871	34.84	2.3084	1.5781	2.5053	2.6527	2.7691	0.3045		34.84	2.16693	1.98303	3.17833	2.55207	2.36117	0.4445		871	34.84	6.381	7.5058	6.381	6.75593
872	34.88	2.1798	2.0743	4.1297	2.4742	2.1346	0.729		872	34.88	1.892	2.2146	2.8984	2.0385	2.1246	0.4261		872	34.88	2.3385	1.5897	2.7251	2.3888	2.7311	0.1033		34.88	2.13677	1.95953	3.25107	2.3005	2.3301	0.419467		872	34.88	5.6893	7.0917	5.6893	6.15677
873	34.92	2.1313	2.1384	4.1632	2.4505	2.1778	0.6876		873	34.92	1.8457	2.1797	2.9789	1.9119	2.0007	0.3002		873	34.92	2.2927	1.6169	2.6808	2.4695	2.5285	0.1333		34.92	2.0899	1.97833	3.2743	2.2773	2.23567	0.3737		873	34.92	4.653	6.0636	4.653	5.1232
874	34.96	2.1641	2.1178	4.1214	2.452	2.2226	0.9014		874	34.96	1.8966	2.1709	2.8893	1.9974	2.0453	0.431		874	34.96	2.3404	1.7279	2.5421	2.4466	2.6558	0.3512		34.96	2.1337	2.00553	3.18427	2.29867	2.3079	0.5612		874	34.96	4.0434	5.9659	4.0434	4.68423
875	35	2.1487	2.0702	4.0874	2.7891	2.0949	0.8751		875	35	2.0196	2.0246	2.8556	2.0284	2.1839	0.1369		875	35	2.2633	1.6535	2.666	2.5045	2.6979	0.1512		35	2.14387	1.9161	3.203	2.44067	2.32557	0.387733		875	35	4.9433	6.6096	4.9433	5.49873
876	35.04	2.1936	2.166	4.0658	2.523	2.1872	0.8148		876	35.04	2.0945	1.9574	2.7204	1.8682	2.0099	0.1523		876	35.04	2.2769	1.6262	2.6361	2.4508	2.7041	0.4045		35.04	2.18833	1.91653	3.14077	2.28067	2.3004	0.4572		876	35.04	5.9918	7.0025	5.9918	6.3287
877	35.08	2.2144	2.1971	4.2117	2.5369	2.1174	0.6975		877	35.08	2.1623	2.1306	2.6678	1.9598	2.1748	0.1747		877	35.08	2.3528	1.7046	2.762	2.3688	2.7856	0.366		35.08	2.24317	2.01077	3.21383	2.2885	2.35927	0.412733		877	35.08	5.663	6.4275	5.663	5.91783
878	35.12	2.2881	1.9717	4.1699	2.3204	2.1993	0.7965		878	35.12	2.1222	1.9888	2.6885	1.747	2.0173	0.1095		878	35.12	2.2298	1.7409	2.7741	2.6599	2.6379	0.1564		35.12	2.21337	1.90047	3.21083	2.24243	2.28483	0.354133		878	35.12	5.8546	6.3567	5.8546	6.02197
879	35.16	2.2164	2.0954	4.0285	2.4418	2.259	0.744		879	35.16	2.1325	1.9965	2.7322	1.7426	2.1626	0.1219		879	35.16	2.316	1.5891	2.8217	2.5915	2.6578	0.4011		35.16	2.22163	1.89367	3.19413	2.25863	2.3598	0.422333		879	35.16	4.364	6.6132	4.364	5.11373
880	35.2	2.1037	1.9015	4.0317	2.4335	2.192	0.7149		880	35.2	2.0933	1.8942	2.7397	1.6702	2.2511	0.5188		880	35.2	2.3031	1.5021	2.884	2.5593	2.72	0.2988		35.2	2.1667	1.76593	3.21847	2.221	2.3877	0.510833		880	35.2	4.8191	7.2969	4.8191	5.64503
881	35.24	2.0393	1.9401	3.9865	2.2199	2.3061	0.8199		881	35.24	2.0809	2.0538	2.789	1.6839	2.1887	0.3568		881	35.24	2.3982	1.6383	2.8312	2.506	2.7056	0.3921		35.24	2.1728	1.8774	3.20223	2.1366	2.40013	0.522933		881	35.24	4.547	6.842	4.547	5.312
882	35.28	2.1529	1.9214	3.9886	2.3824	2.4216	0.7613		882	35.28	2.0779	2.0429	2.8453	1.7946	1.9852	0.2346		882	35.28	2.3049	1.6467	2.8899	2.6003	2.7257	0.1257		35.28	2.17857	1.87033	3.24127	2.2591	2.3775	0.373867		882	35.28	5.1839	6.0686	5.1839	5.4788
883	35.32	2.1055	2.0608	4.1436	2.2394	2.2942	0.8258		883	35.32	1.9832	2.0248	2.9285	1.6085	2.1779	0.1371		883	35.32	2.2532	1.6299	2.8322	2.48	2.8124	0.4024		35.32	2.11397	1.90517	3.30143	2.1093	2.42817	0.4551		883	35.32	4.6441	6.1313	4.6441	5.13983
884	35.36	2.1126	2.1293	4.0027	2.5027	2.2028	0.7458		884	35.36	2.0809	2.0281	2.965	1.7037	2.0319	0.1594		884	35.36	2.273	1.6058	2.8308	2.2919	2.6715	0.3663		35.36	2.1555	1.92107	3.26617	2.1661	2.30207	0.423833		884	35.36	4.4994	6.7632	4.4994	5.254
885	35.4	2.1869	2.2111	4.0839	2.2448	2.1771	0.7861		885	35.4	2.1165	1.9343	2.909	2.2031	2.0084	0.2852		885	35.4	2.2561	1.5886	2.8593	2.3399	2.7017	0.2008		35.4	2.1865	1.91133	3.28407	2.2626	2.29573	0.424033		885	35.4	3.7735	6.1984	3.7735	4.5818
886	35.44	2.323	2.0966	3.8864	2.4905	2.2471	0.7184		886	35.44	2.1346	1.9136	2.9182	1.8749	2.2278	0.1244		886	35.44	2.3521	1.612	2.7035	2.3741	2.7362	0.1908		35.44	2.2699	1.87407	3.16937	2.2465	2.4037	0.344533		886	35.44	4.4215	7.2492	4.4215	5.36407
887	35.48	2.3513	2.0931	3.8636	2.497	2.2599	0.839		887	35.48	2.0836	2.0077	2.9942	1.88	2.1342	0.1055		887	35.48	2.2561	1.6724	2.7924	2.6512	2.7755	0.2201		35.48	2.23033	1.9244	3.21673	2.34273	2.38987	0.3882		887	35.48	3.7203	6.5303	3.7203	4.65697
888	35.52	2.4105	2.1224	3.9478	2.6263	2.2143	0.9049		888	35.52	2.0055	1.8484	2.9014	1.8847	2.2086	0.0953		888	35.52	2.2697	1.7424	2.7878	2.7355	2.6532	0.4539		35.52	2.22857	1.9044	3.21233	2.4155	2.3587	0.4847		888	35.52	4.2074	6.381	4.2074	4.93193
889	35.56	2.3308	2.116	3.893	2.3957	2.2624	0.6512		889	35.56	2.0571	1.8776	2.9843	1.8047	2.1417	0.1847		889	35.56	2.3419	1.7816	2.6479	2.5389	2.7047	0.094		35.56	2.24327	1.92507	3.17507	2.24643	2.3696	0.309967		889	35.56	4.5489	6.9334	4.5489	5.34373
890	35.6	2.2586	2.225	3.7669	2.6496	2.1394	0.7175		890	35.6	2.0382	1.7586	2.9399	1.9724	2.0275	0.1836		890	35.6	2.2541	1.7935	2.4707	2.5737	2.7554	0.1264		35.6	2.18363	1.9257	3.05917	2.39857	2.30743	0.3425		890	35.6	4.5345	8.4551	4.5345	5.84137
891	35.64	2.3437	2.248	3.8018	2.2676	2.2841	0.7154		891	35.64	2.1424	2.0212	2.8563	1.7468	2.202	0.3041		891	35.64	2.352	1.8105	2.5829	2.5281	2.8125	0.2933		35.64	2.27937	2.02657	3.08033	2.18083	2.43287	0.4376		891	35.64	4.4403	6.3416	4.4403	5.07407
892	35.68	2.427	2.2121	3.7912	2.5061	2.2063	0.6829		892	35.68	2.0835	2.0369	2.9265	1.7651	2.4441	0.2857		892	35.68	2.3981	1.7331	2.5918	2.5297	2.8186	0.2729		35.68	2.30287	1.99403	3.10317	2.26697	2.48967	0.413833		892	35.68	4.4926	6.504	4.4926	5.16307
893	35.72	2.4892	2.1345	3.7897	2.3623	2.3683	0.747		893	35.72	2.1692	2.0202	2.8861	1.9356	2.2918	0.3669		893	35.72	2.4217	1.7593	2.5325	2.6114	2.8147	0.1799		35.72	2.36003	1.97133	3.06943	2.3031	2.4916	0.431267		893	35.72	5.5379	5.4736	5.5379	5.51647
894	35.76	2.551	2.0259	3.7783	2.6187	2.3387	0.7663		894	35.76	2.1695	2.0668	3.0009	2.02	2.2875	0.2053		894	35.76	2.3667	1.8133	2.5989	2.4669	2.6029	0.374		35.76	2.3624	1.96867	3.12603	2.36853	2.4097	0.448533		894	35.76	5.0875	5.8755	5.0875	5.35017
895	35.8	2.3472	2.0753	3.7771	2.4444	2.1714	0.7771		895	35.8	2.0846	1.998	3.0922	2.0653	2.2422	0.4355		895	35.8	2.3965	1.8676	2.6379	2.4149	2.6937	0.2086		35.8	2.2761	1.9803	3.16907	2.3082	2.3691	0.473733		895	35.8	5.5251	5.7111	5.5251	5.5871
896	35.84	2.3649	2.1277	3.645	2.4146	2.1066	0.8292		896	35.84	2.0093	2.0274	3.0956	2.14	2.3426	0.4613		896	35.84	2.3448	1.8563	2.8682	2.4409	2.683	0.0907		35.84	2.23967	2.0038	3.20293	2.33183	2.3774	0.4604		896	35.84	4.8916	5.7188	4.8916	5.16733
897	35.88	2.462	1.9868	3.7697	2.3858	2.1931	0.7941		897	35.88	1.9123	2.0223	3.1127	1.9819	2.2781	0.379		897	35.88	2.3883	1.7708	2.7253	2.5174	2.9074	0.1105		35.88	2.2542	1.92663	3.20257	2.29503	2.45953	0.427867		897	35.88	4.7212	6.3206	4.7212	5.25433
898	35.92	2.3577	2.1364	3.8151	2.659	2.1125	0.8655		898	35.92	1.9929	1.9831	2.9926	2.092	2.2836	0.2422		898	35.92	2.3952	1.8168	2.6567	2.7219	2.7711	0.1695		35.92	2.2486	1.97877	3.1548	2.49097	2.38907	0.425733		898	35.92	5.051	6.1621	5.051	5.42137
899	35.96	2.3417	1.977	3.7794	2.8244	2.2403	0.7797		899	35.96	2.1021	1.9076	3.0757	1.9055	2.205	0.2193		899	35.96	2.4153	1.7644	2.5722	2.8385	2.8994	0.4069		35.96	2.28637	1.883	3.14243	2.5228	2.44823	0.468633		899	35.96	4.3027	7.0641	4.3027	5.22317
900	36	2.325	2.0497	3.7885	2.592	2.2897	0.8898		900	36	2.0218	2.0364	3.1781	1.8966	2.2361	0.2784		900	36	2.4218	1.8563	2.5223	2.8589	2.7275	0.1687		36	2.2562	1.9808	3.16297	2.44917	2.41777	0.445633		900	36	4.3279	6.8336	4.3279	5.16313
901	36.04	2.1346	2.1406	3.7321	2.5509	2.2716	0.8319		901	36.04	2.0423	1.936	3.0217	1.9331	2.3272	0.3118		901	36.04	2.339	1.7986	2.6584	2.5306	2.6914	0.1041		36.04	2.17197	1.9584	3.1374	2.3382	2.43007	0.415933		901	36.04	4.3329	6.9393	4.3329	5.2017
902	36.08	2.3078	2.1209	3.8623	2.366	2.2285	0.6994		902	36.08	1.9967	2.0388	3.0899	1.9973	2.2474	0.2667		902	36.08	2.3669	1.6921	2.7246	2.3484	2.8135	0.1793		36.08	2.2238	1.9506	3.2256	2.23723	2.4298	0.3818		902	36.08	4.5289	5.945	4.5289	5.00093
903	36.12	2.2599	2.1705	3.929	2.2641	2.2255	0.7656		903	36.12	1.9183	2.0755	3.0739	2.1953	2.2297	0.3964		903	36.12	2.3513	1.8325	2.6863	2.4079	2.7533	0.2085		36.12	2.1765	2.02617	3.22973	2.2891	2.40283	0.456833		903	36.12	4.3699	6.0019	4.3699	4.9139
904	36.16	2.0979	2.3959	3.7668	2.1886	2.2895	0.8837		904	36.16	1.8672	2.1227	2.8505	2.1914	2.222	0.2669		904	36.16	2.3908	1.7692	2.7039	2.5957	2.7021	0.4041		36.16	2.11863	2.09593	3.10707	2.32523	2.40453	0.518233		904	36.16	4.2467	6.0833	4.2467	4.8589
905	36.2	2.329	2.0934	3.9322	2.3123	2.278	0.9119		905	36.2	1.9202	2.0903	2.8917	2.2597	2.3155	0.3307		905	36.2	2.3132	1.7627	2.7016	2.4963	2.8201	0.3039		36.2	2.18747	1.98213	3.17517	2.3561	2.4712	0.5155		905	36.2	3.8463	6.3178	3.8463	4.67013
906	36.24	2.3953	2.1752	3.9277	2.1227	2.1768	0.7115		906	36.24	1.8827	1.9809	3.0669	2.0479	2.2307	0.5977		906	36.24	2.3328	1.7008	2.5677	2.427	2.8212	0.4197		36.24	2.2036	1.9523	3.18743	2.1992	2.40957	0.5763		906	36.24	5.6559	6.0813	5.6559	5.7977
907	36.28	2.3448	2.2254	4.0191	2.2762	2.2519	0.7916		907	36.28	2.0093	1.9978	2.891	2.1553	2.1848	0.2635		907	36.28	2.4058	1.668	2.4891	2.4282	2.8557	0.2799		36.28	2.2533	1.96373	3.13307	2.28657	2.4308	0.445		907	36.28	4.5708	6.4994	4.5708	5.21367
908	36.32	2.4725	2.1486	4.0835	2.1407	2.2716	0.83		908	36.32	1.8762	2.0316	2.9915	2.4519	2.3855	0.3252		908	36.32	2.4707	1.7298	2.4232	2.7055	2.7608	0.2373		36.32	2.27313	1.97	3.16607	2.4327	2.47263	0.464167		908	36.32	4.6017	7.4802	4.6017	5.5612
909	36.36	2.5442	2.0409	4.0381	2.2895	2.2423	0.8666		909	36.36	1.9842	2.0461	3.0324	2.1048	2.3237	0.3045		909	36.36	2.4412	1.814	2.4346	2.5488	2.8136	0.3986		36.36	2.3232	1.967	3.16837	2.31437	2.45987	0.523233		909	36.36	4.7492	7.9538	4.7492	5.8174
910	36.4	2.4138	2.0782	3.9333	2.1156	2.2603	0.8541		910	36.4	1.9103	2.0306	3.1549	1.9213	2.2283	0.3644		910	36.4	2.4069	1.7058	2.3884	2.5594	2.6502	0.169		36.4	2.24367	1.9382	3.15887	2.19877	2.3796	0.4625		910	36.4	4.4554	6.4837	4.4554	5.1315
911	36.44	2.2854	2.1648	3.8278	2.1587	2.1252	0.7753		911	36.44	1.9767	2.0137	3.1487	2.1909	2.4231	0.1638		911	36.44	2.3831	1.7957	2.4527	2.7471	2.9025	0.2591		36.44	2.21507	1.9914	3.14307	2.36557	2.4836	0.3994		911	36.44	4.6454	5.9266	4.6454	5.07247
912	36.48	2.4836	2.1606	3.8391	2.2654	2.3543	0.7599		912	36.48	1.896	2.0922	3.1026	1.9345	2.4341	0.2623		912	36.48	2.3505	1.7202	2.4905	2.6864	2.7027	0.1393		36.48	2.24337	1.991	3.14407	2.29543	2.49703	0.387167		912	36.48	4.1717	7.0614	4.1717	5.13493
913	36.52	2.3504	2.0881	4.011	2.0131	2.2023	0.092		913	36.52	1.98	2.2313	3.2356	2.3029	2.3757	0.2045		913	36.52	2.422	1.7547	2.389	2.7375	2.6835	0.2723		36.52	2.2508	2.0247	3.21187	2.35117	2.4205	0.1896		913	36.52	4.2793	6.901	4.2793	5.1532
914	36.56	2.3928	2.0993	3.8952	2.3233	2.2186	0.1154		914	36.56	1.9411	2.1678	2.9763	2.0902	2.5032	0.3777		914	36.56	2.3284	1.7934	2.3996	2.6792	2.6083	0.2582		36.56	2.22077	2.02017	3.09037	2.36423	2.44337	0.250433		914	36.56	3.9507	7.7258	3.9507	5.20907
915	36.6	2.3681	2.1172	3.932	2.2104	2.2477	0.0813		915	36.6	1.9108	2.1297	3.0317	1.8847	2.4503	0.5137		915	36.6	2.2794	1.7813	2.4676	2.7248	2.546	0.1948		36.6	2.1861	2.0094	3.14377	2.2733	2.41467	0.263267		915	36.6	3.8961	6.7978	3.8961	4.86333
916	36.64	2.2621	2.1139	3.8754	2.1428	2.1744	0.2486		916	36.64	1.9574	2.0668	3.2709	2.0767	2.426	0.2982		916	36.64	2.3199	1.7152	2.3795	2.7223	2.6934	0.141		36.64	2.1798	1.9653	3.17527	2.31393	2.43127	0.229267		916	36.64	4.5394	6.3329	4.5394	5.13723
917	36.68	2.3964	2.0779	4.0101	2.2408	2.1996	0.3076		917	36.68	1.9892	1.9487	3.4781	1.9784	2.4492	0.2585		917	36.68	2.3126	1.7643	2.414	2.6512	2.6444	0.3837		36.68	2.23273	1.9303	3.30073	2.29013	2.43107	0.3166		917	36.68	3.3291	6.0773	3.3291	4.24517
918	36.72	2.458	2.0059	4.0611	2.109	2.2465	0.0762		918	36.72	2.0078	1.8649	3.5617	2.0151	2.3026	0.3766		918	36.72	2.4609	1.8068	2.3923	2.6082	2.6833	0.3924		36.72	2.3089	1.89253	3.33837	2.2441	2.4108	0.281733		918	36.72	3.275	6.5677	3.275	4.37257
919	36.76	2.3915	1.9448	4.0291	2.1278	2.2019	0.1531		919	36.76	1.9908	1.8945	3.3433	1.7283	2.2951	0.2357		919	36.76	2.3522	1.8306	2.355	2.5076	2.6971	0.253		36.76	2.24483	1.88997	3.24247	2.12123	2.39803	0.213933		919	36.76	3.4029	7.3826	3.4029	4.72947
920	36.8	2.4494	2.0787	4.0574	2.2148	2.2829	0.2706		920	36.8	1.9972	1.7928	3.429	1.8684	2.3483	0.3904		920	36.8	2.4649	1.8598	2.4483	2.6365	2.7468	0.1452		36.8	2.30383	1.91043	3.31157	2.2399	2.45933	0.268733		920	36.8	3.2591	6.8831	3.2591	4.4671
921	36.84	2.4469	2.0711	4.0168	2.2278	2.2908	0.265		921	36.84	2.0167	1.8939	3.2684	1.8678	2.3311	0.3937		921	36.84	2.4169	1.8311	2.4698	2.7213	2.7752	0.2761		36.84	2.2935	1.93203	3.25167	2.2723	2.4657	0.3116		921	36.84	3.3132	6.6563	3.3132	4.42757
922	36.88	2.4854	2.0367	4.0429	2.5485	2.2801	0.4068		922	36.88	1.9832	1.8517	3.1706	1.8253	2.1829	0.381		922	36.88	2.43	1.687	2.4832	2.7677	2.5971	0.3356		36.88	2.29953	1.85847	3.23223	2.3805	2.35337	0.374467		922	36.88	3.4005	7.0158	3.4005	4.6056
923	36.92	2.4291	2.0313	4.0196	2.3186	2.2961	0.1178		923	36.92	1.947	1.7821	3.0486	1.6591	2.1612	0.4822		923	36.92	2.4309	1.7441	2.5515	2.7768	2.6934	0.371		36.92	2.269	1.8525	3.20657	2.2515	2.38357	0.323667		923	36.92	3.413	6.2345	3.413	4.3535
924	36.96	2.3921	2.1149	3.9437	2.3063	2.3104	0.1534		924	36.96	2.0198	1.9646	2.941	1.9309	2.2498	0.4239		924	36.96	2.4457	1.7024	2.5554	2.7172	2.7727	0.2578		36.96	2.28587	1.9273	3.1467	2.31813	2.4443	0.278367		924	36.96	3.4631	6.7543	3.4631	4.56017
925	37	2.4853	2.116	4.0059	2.5487	2.1615	0.1324		925	37	2.1278	2.046	2.9665	1.8885	2.0961	0.2695		925	37	2.4234	1.7921	2.6384	2.4443	2.7342	0.2455		37	2.3455	1.9847	3.2036	2.29383	2.3306	0.2158		925	37	3.3533	6.4223	3.3533	4.3763
926	37.04	2.4266	2.1768	3.8985	2.6839	2.3223	0.0884		926	37.04	1.9723	1.9676	3.0366	1.7633	2.1426	0.2196		926	37.04	2.4174	1.7727	2.5466	2.6464	2.8251	0.375		37.04	2.2721	1.97237	3.16057	2.36453	2.43	0.227667		926	37.04	4.3584	6.3499	4.3584	5.02223
927	37.08	2.409	2.0686	3.8829	2.3252	2.4138	0.1603		927	37.08	2.0486	1.9183	2.9964	1.9221	2.3453	0.1258		927	37.08	2.4559	1.713	2.5209	2.8337	2.689	0.2014		37.08	2.3045	1.89997	3.1334	2.36033	2.4827	0.1625		927	37.08	3.7359	7.098	3.7359	4.8566
928	37.12	2.4549	2.0618	3.8115	2.4666	2.3949	0.3066		928	37.12	2.0802	1.9384	2.9027	2.0243	2.2444	0.1047		928	37.12	2.3269	1.7308	2.6019	2.8706	2.801	0.381		37.12	2.28733	1.91033	3.10537	2.45383	2.4801	0.2641		928	37.12	3.8559	6.6874	3.8559	4.79973
929	37.16	2.3782	2.0125	3.9429	2.2796	2.4097	0.1944		929	37.16	2.0588	2.0207	2.9257	2.0133	2.249	0.1268		929	37.16	2.3246	1.8017	2.5855	2.8177	2.5981	0.2895		37.16	2.25387	1.94497	3.15137	2.3702	2.41893	0.203567		929	37.16	3.874	6.713	3.874	4.82033
930	37.2	2.5065	2.1596	3.7851	2.5651	2.4324	0.3387		930	37.2	2.0755	2.0354	2.9632	1.9423	2.0196	0.1623		930	37.2	2.4041	1.6989	2.6078	2.7157	2.7509	0.3889		37.2	2.3287	1.96463	3.1187	2.4077	2.40097	0.296633		930	37.2	3.4584	6.5701	3.4584	4.49563
931	37.24	2.3709	2.1438	3.9068	2.6844	2.3924	0.1258		931	37.24	2.1326	2.0288	3.0057	1.8176	1.9352	0.0853		931	37.24	2.4275	1.8069	2.5261	2.6904	2.8024	0.4975		37.24	2.31033	1.99317	3.1462	2.39747	2.37667	0.2362		931	37.24	3.749	5.8346	3.749	4.4442
932	37.28	2.4688	2.1741	3.7719	2.5101	2.24	0.1656		932	37.28	2.0432	1.8844	3.2075	1.8615	1.8753	0.1538		932	37.28	2.5079	1.722	2.523	2.4363	2.6096	0.1853		37.28	2.33997	1.92683	3.16747	2.2693	2.24163	0.168233		932	37.28	4.7358	6.1862	4.7358	5.21927
933	37.32	2.2897	2.2633	3.8272	2.4532	2.2608	0.1774		933	37.32	2.0898	2.0564	3.2687	1.9132	2.0049	0.0975		933	37.32	2.4815	1.8495	2.4677	2.5643	2.7994	0.194		37.32	2.287	2.0564	3.18787	2.31023	2.35503	0.1563		933	37.32	4.4	6.0147	4.4	4.93823
934	37.36	2.2407	2.2318	3.8136	2.3454	2.2242	0.233		934	37.36	2.126	2.1229	3.2546	1.9133	2.0315	0.3091		934	37.36	2.536	1.7066	2.4687	2.6056	2.6478	0.1408		37.36	2.3009	2.02043	3.17897	2.2881	2.30117	0.227633		934	37.36	3.727	5.6385	3.727	4.36417
935	37.4	2.1326	2.2194	3.7507	2.2565	2.2501	0.248		935	37.4	2.1343	2.1608	3.1175	2.0906	2.1912	0.5002		935	37.4	2.5442	1.6471	2.6278	2.7821	2.7137	0.1544		37.4	2.27037	2.0091	3.16533	2.3764	2.385	0.300867		935	37.4	3.4233	7.0292	3.4233	4.62527
936	37.44	2.1577	2.213	3.866	2.217	2.1199	0.1398		936	37.44	2.0226	2.2785	3.0605	1.9014	2.1469	0.1092		936	37.44	2.4748	1.6437	2.6099	2.7394	2.6348	0.1531		37.44	2.21837	2.04507	3.1788	2.28593	2.30053	0.134033		936	37.44	3.5691	6.1456	3.5691	4.42793
937	37.48	2.1389	2.2569	3.9386	2.1214	2.2658	0.1477		937	37.48	2.0536	2.0388	3.2039	1.8388	2.2512	0.2398		937	37.48	2.4765	1.7178	2.6088	2.5682	2.6971	0.1297		37.48	2.223	2.0045	3.25043	2.17613	2.4047	0.1724		937	37.48	3.4078	5.729	3.4078	4.18153
938	37.52	2.2001	2.2188	4.0665	2.4679	2.1914	0.3142		938	37.52	2.0433	1.9928	3.175	1.9175	2.2771	0.2723		938	37.52	2.5713	1.7259	2.5189	2.719	2.8464	0.1666		37.52	2.27157	1.97917	3.25347	2.36813	2.4383	0.251033		938	37.52	3.5018	6.6662	3.5018	4.5566
939	37.56	2.1375	2.1532	4.0313	2.4966	2.2604	0.129		939	37.56	1.977	2.0123	3.1966	1.9229	2.1447	0.3711		939	37.56	2.4124	1.6278	2.4889	3.0147	2.6802	0.1745		37.56	2.17563	1.9311	3.23893	2.47807	2.36177	0.224867		939	37.56	4.333	6.7203	4.333	5.12877
940	37.6	2.1612	2.1954	4.0135	2.4843	2.2411	0.1921		940	37.6	2.1008	1.9731	3.2638	1.9629	2.0945	0.2		940	37.6	2.4346	1.7806	2.5429	2.6037	2.7092	0.1488		37.6	2.2322	1.98303	3.2734	2.3503	2.34827	0.1803		940	37.6	3.3593	5.8377	3.3593	4.18543
941	37.64	2.1424	2.2012	4.0178	2.3086	2.2267	0.2013		941	37.64	2.0488	1.8679	3.2035	1.9243	1.9986	0.2157		941	37.64	2.455	1.6724	2.563	2.7148	2.7493	0.2351		37.64	2.2154	1.91383	3.26143	2.3159	2.32487	0.217367		941	37.64	3.6456	6.0248	3.6456	4.43867
942	37.68	2.0978	2.2199	3.9572	2.4709	2.2149	0.2803		942	37.68	1.9904	2.0958	3.32	1.8896	2.1532	0.172		942	37.68	2.3515	1.6959	2.574	2.3613	2.6825	0.1595		37.68	2.14657	2.00387	3.28373	2.2406	2.3502	0.203933		942	37.68	3.4841	6.0934	3.4841	4.35387
943	37.72	2.145	2.2499	3.8548	2.6233	2.2905	0.2222		943	37.72	1.8643	2.0082	3.3595	1.8852	2.0409	0.2771		943	37.72	2.5194	1.7104	2.5371	2.2817	2.6835	0.2592		37.72	2.17623	1.9895	3.25047	2.2634	2.3383	0.252833		943	37.72	3.7025	6.2845	3.7025	4.56317
944	37.76	2.1396	2.2571	3.9381	2.5754	2.2833	0.1591		944	37.76	1.9378	1.837	3.3677	1.9889	2.011	0.3635		944	37.76	2.4734	1.622	2.5283	2.5243	2.6093	0.2332		37.76	2.1836	1.90537	3.27803	2.36287	2.3012	0.251933		944	37.76	3.5201	6.612	3.5201	4.55073
945	37.8	2.3138	2.34	3.8156	2.5676	2.2369	0.1528		945	37.8	2.1354	1.8983	3.3435	2.029	2.0191	0.4105		945	37.8	2.561	1.6917	2.4766	2.2303	2.6567	0.1778		37.8	2.33673	1.97667	3.2119	2.27563	2.30423	0.247033		945	37.8	3.2617	6.383	3.2617	4.30213
946	37.84	2.2428	2.273	3.7949	2.6102	2.1817	0.7257		946	37.84	2.066	2.0838	3.5726	2.0683	1.9664	0.5321		946	37.84	2.5409	1.6766	2.5435	2.2686	2.6688	0.3214		37.84	2.28323	2.01113	3.30367	2.3157	2.2723	0.5264		946	37.84	3.3807	5.9478	3.3807	4.2364
947	37.88	2.192	2.2585	3.8215	2.6094	2.054	0.7804		947	37.88	2.0319	1.8485	3.6128	1.906	2.043	0.1739		947	37.88	2.4554	1.7845	2.4889	2.3753	2.7986	0.3667		37.88	2.22643	1.96383	3.30773	2.2969	2.29853	0.440333		947	37.88	3.5236	6.1919	3.5236	4.41303
948	37.92	2.227	2.1894	3.6618	2.5495	2.2012	0.4196		948	37.92	1.9472	1.9286	3.6477	1.7852	2.0096	0.3244		948	37.92	2.558	1.7646	2.5592	2.8442	2.6643	0.2178		37.92	2.24407	1.96087	3.28957	2.39297	2.2917	0.3206		948	37.92	4.011	5.4509	4.011	4.49097
949	37.96	2.2071	2.1748	3.744	2.5828	2.2769	0.1225		949	37.96	2.0084	1.8944	3.818	2.054	2.0778	0.3387		949	37.96	2.4802	1.7943	2.4382	2.8876	2.7419	0.2363		37.96	2.2319	1.9545	3.3334	2.50813	2.36553	0.2325		949	37.96	4.9677	6.6656	4.9677	5.53367
950	38	2.1559	2.1255	3.7834	2.3747	2.298	0.3917		950	38	2.087	1.8137	3.6361	1.9536	1.9459	0.1109		950	38	2.6013	1.9231	2.476	2.7073	2.7976	0.0955		38	2.2814	1.9541	3.2985	2.3452	2.34717	0.199367		950	38	5.1032	6.3147	5.1032	5.50703
951	38.04	2.2368	2.1187	3.8116	2.3059	2.3111	0.2761		951	38.04	2.0884	1.8909	3.654	1.8078	1.9764	0.3025		951	38.04	2.5005	1.7536	2.4841	2.765	2.6643	0.1657		38.04	2.27523	1.92107	3.31657	2.2929	2.31727	0.2481		951	38.04	5.2827	6.4685	5.2827	5.67797
952	38.08	2.2888	2.2485	3.7306	2.4776	2.2961	0.1116		952	38.08	2.0012	1.8269	3.5746	1.7542	1.9709	0.2937		952	38.08	2.4689	1.7852	2.5335	2.7042	2.6493	0.4094		38.08	2.25297	1.95353	3.27957	2.312	2.30543	0.271567		952	38.08	5.1753	5.6782	5.1753	5.34293
953	38.12	2.0717	2.0938	3.769	2.3798	2.2289	0.1777		953	38.12	2.06	1.9316	3.6772	1.7964	2.0703	0.3405		953	38.12	2.4428	1.7266	2.6358	2.7113	2.6802	0.2995		38.12	2.1915	1.91733	3.36067	2.29583	2.32647	0.272567		953	38.12	5.4296	5.8146	5.4296	5.55793
954	38.16	2.2012	2.1396	3.6872	2.4828	2.3721	0.149		954	38.16	2.0939	1.9901	3.686	1.7835	2.0114	0.5166		954	38.16	2.5136	1.7386	2.7296	2.6278	2.688	0.4915		38.16	2.26957	1.9561	3.3676	2.29803	2.35717	0.3857		954	38.16	5.1191	5.9089	5.1191	5.38237
955	38.2	2.177	2.1802	3.7683	2.6482	2.2443	0.7936		955	38.2	1.9775	2.1892	3.5947	2.0309	2.0539	0.275		955	38.2	2.4463	1.7052	2.5988	2.7768	2.5912	0.3211		38.2	2.20027	2.02487	3.3206	2.4853	2.29647	0.463233		955	38.2	6.6421	6.7202	6.6421	6.66813
956	38.24	1.9892	2.2332	3.7882	2.5285	2.2644	0.9774		956	38.24	1.9223	2.1209	3.5765	1.9667	2.0681	0.3247		956	38.24	2.5676	1.7845	2.6896	2.6294	2.5998	0.1663		38.24	2.1597	2.0462	3.35143	2.37487	2.31077	0.489467		956	38.24	5.3168	6.1772	5.3168	5.6036
957	38.28	2.0479	2.3546	3.6993	2.1904	2.182	0.7331		957	38.28	2.0072	2.063	3.5301	1.9236	2.2853	0.4104		957	38.28	2.4095	1.7959	2.684	2.6717	2.6016	0.2251		38.28	2.15487	2.07117	3.30447	2.2619	2.3563	0.4562		957	38.28	6.149	6.8199	6.149	6.37263
958	38.32	2.123	2.3917	3.744	2.4275	2.223	0.6097		958	38.32	1.9323	1.9191	3.4569	2.1343	2.067	0.3561		958	38.32	2.4785	1.7644	2.5938	2.4997	2.6242	0.2319		38.32	2.17793	2.02507	3.2649	2.35383	2.30473	0.399233		958	38.32	5.5448	6.2067	5.5448	5.76543
959	38.36	1.9419	2.3358	3.7479	2.2523	2.1747	0.7809		959	38.36	2.0533	1.9976	3.5563	1.8563	2.1813	0.5448		959	38.36	2.531	1.7318	2.6171	2.6288	2.7568	0.2824		38.36	2.1754	2.02173	3.3071	2.2458	2.37093	0.536033		959	38.36	4.824	6.6322	4.824	5.42673
960	38.4	1.9839	2.2448	3.6963	2.365	2.2292	0.9193		960	38.4	2.0598	2.007	3.3748	2.1931	2.3068	0.4568		960	38.4	2.4222	1.7702	2.6484	2.582	2.8508	0.5024		38.4	2.1553	2.00733	3.23983	2.38003	2.46227	0.626167		960	38.4	3.3095	7.1239	3.3095	4.58097
961	38.44	2.1131	2.1886	3.8484	2.4954	2.2817	0.6695		961	38.44	2.1296	2.2148	3.3121	2.236	2.2343	0.5022		961	38.44	2.4752	1.8334	2.6292	2.548	2.8105	0.1119		38.44	2.2393	2.07893	3.26323	2.42647	2.44217	0.427867		961	38.44	3.5043	7.2239	3.5043	4.74417
962	38.48	2.0337	2.2171	3.8681	2.457	2.1999	0.8283		962	38.48	2.1208	1.9795	3.4627	2.0255	2.4025	0.4336		962	38.48	2.4919	1.7554	2.5376	2.635	2.7422	0.1351		38.48	2.21547	1.984	3.28947	2.3725	2.4482	0.465667		962	38.48	3.1566	7.3598	3.1566	4.55767
963	38.52	1.9877	2.2173	3.8596	2.3891	2.2158	0.7329		963	38.52	2.0551	2.0343	3.5046	2.01	2.3413	0.3094		963	38.52	2.3879	1.8254	2.5545	2.5569	2.6569	0.2152		38.52	2.14357	2.02567	3.30623	2.31867	2.40467	0.419167		963	38.52	3.7589	6.7904	3.7589	4.7694
964	38.56	1.9215	2.1695	3.8735	2.4623	2.3782	0.5782		964	38.56	2.0014	1.9039	3.5163	2.2399	2.2587	0.3348		964	38.56	2.5597	1.8551	2.5368	2.2973	2.58	0.263		38.56	2.16087	1.97617	3.30887	2.33317	2.40563	0.392		964	38.56	3.2741	6.7615	3.2741	4.43657
965	38.6	1.969	2.2228	3.851	2.9525	2.2426	0.2748		965	38.6	1.9365	1.8795	3.4971	2.1331	2.4063	0.5535		965	38.6	2.5339	1.7759	2.5635	2.3374	2.5896	0.1109		38.6	2.14647	1.9594	3.30387	2.47433	2.41283	0.313067		965	38.6	3.738	6.973	3.738	4.81633
966	38.64	1.9249	2.1733	3.8673	2.5143	2.2475	0.2172		966	38.64	1.9275	2.0262	3.2778	2.0249	2.4354	0.4352		966	38.64	2.5622	1.8069	2.5536	2.4835	2.7004	0.1536		38.64	2.1382	2.00213	3.2329	2.3409	2.4611	0.268667		966	38.64	4.2604	6.3465	4.2604	4.95577
967	38.68	1.9796	2.3363	3.9507	2.287	2.3971	0.4103		967	38.68	2.0977	2.0187	3.1948	1.9125	2.3788	0.15		967	38.68	2.4667	1.8178	2.6286	2.4253	2.7043	0.2252		38.68	2.18133	2.0576	3.25803	2.20827	2.4934	0.261833		967	38.68	4.7632	7.261	4.7632	5.5958
968	38.72	2.0803	2.2464	3.9158	2.2638	2.2113	0.7207		968	38.72	2.1156	1.9303	3.3242	1.9763	2.4435	0.5359		968	38.72	2.4982	1.8756	2.6222	2.4021	2.6869	0.1559		38.72	2.23137	2.01743	3.2874	2.21407	2.44723	0.470833		968	38.72	3.7921	7.6557	3.7921	5.07997
969	38.76	2.04	2.3384	3.6336	2.2644	2.3196	0.6641		969	38.76	2.1234	2.0937	3.468	2.0287	2.3704	0.2966		969	38.76	2.4931	1.755	2.6355	2.5336	2.6995	0.2486		38.76	2.21883	2.06237	3.2457	2.27557	2.46317	0.4031		969	38.76	4.5551	7.6623	4.5551	5.59083
970	38.8	2.0666	2.3417	3.7675	2.3979	2.3971	0.6846		970	38.8	2.1048	2.0896	3.5083	1.9781	2.4543	0.1914		970	38.8	2.3694	1.7463	2.5713	2.4948	2.518	0.3587		38.8	2.18027	2.0592	3.28237	2.29027	2.45647	0.411567		970	38.8	3.8547	9.0323	3.8547	5.58057
971	38.84	2.2771	2.0876	3.7139	2.4629	2.1808	0.624		971	38.84	1.9926	1.9936	3.5995	2.0141	2.1934	0.1663		971	38.84	2.425	1.6975	2.559	2.4557	2.7865	0.3446		38.84	2.23157	1.92623	3.2908	2.3109	2.3869	0.3783		971	38.84	3.8763	8.342	3.8763	5.36487
972	38.88	2.1654	2.358	3.8823	2.6355	2.3097	0.4923		972	38.88	2.1104	1.9605	3.5177	2.1016	2.4841	0.3936		972	38.88	2.3562	1.7785	2.5283	2.5609	2.6835	0.2414		38.88	2.21067	2.03233	3.30943	2.43267	2.49243	0.375767		972	38.88	3.898	8.6556	3.898	5.48387
973	38.92	2.2101	2.3155	3.9722	2.4924	2.2879	0.424		973	38.92	2.0555	1.9477	3.5227	2.1538	2.2604	0.5479		973	38.92	2.3886	1.8613	2.503	2.416	2.6859	0.1429		38.92	2.21807	2.0415	3.33263	2.35407	2.4114	0.3716		973	38.92	4.0207	7.5419	4.0207	5.19443
974	38.96	2.1425	2.1542	3.8252	2.1486	2.2505	0.1217		974	38.96	2.0829	2.1021	3.6542	2.1509	2.386	0.4424		974	38.96	2.347	1.7397	2.5686	2.2722	2.5983	0.2242		38.96	2.1908	1.99867	3.34933	2.19057	2.4116	0.262767		974	38.96	4.1201	8.6089	4.1201	5.61637
975	39	2.1284	2.1834	3.7647	2.3706	2.3364	0.6182		975	39	1.9912	2.0324	3.6541	2.1754	2.3172	0.2184		975	39	2.3892	1.6514	2.484	2.4884	2.8131	0.1778		39	2.1696	1.95573	3.30093	2.3448	2.4889	0.338133		975	39	4.3065	8.2021	4.3065	5.60503
976	39.04	2.0477	2.1705	3.8005	2.4116	2.2258	0.9484		976	39.04	2.0225	2.0296	3.5757	2.3477	2.3342	0.6892		976	39.04	2.4216	1.618	2.5175	2.3805	2.768	0.1044		39.04	2.16393	1.93937	3.2979	2.37993	2.44267	0.580667		976	39.04	3.7651	8.3409	3.7651	5.29037
977	39.08	2.1143	2.1902	3.731	2.3985	2.3024	0.6054		977	39.08	2.098	2.0823	3.6689	2.2842	2.2539	0.2324		977	39.08	2.4014	1.6431	2.3861	2.4201	2.8355	0.1331		39.08	2.20457	1.97187	3.262	2.3676	2.46393	0.323633		977	39.08	4.1142	8.6048	4.1142	5.61107
978	39.12	2.0885	2.2296	3.8355	2.2852	2.3108	0.3132		978	39.12	2.1777	1.9735	3.675	2.0567	2.2426	0.4093		978	39.12	2.5302	1.6267	2.3855	2.331	2.8909	0.5063		39.12	2.26547	1.94327	3.29867	2.2243	2.48143	0.4096		978	39.12	4.2711	8.1279	4.2711	5.5567
979	39.16	2.1938	2.3142	3.7407	2.1425	2.3156	0.6881		979	39.16	2.133	1.9735	3.718	2.2951	2.3096	0.579		979	39.16	2.4895	1.6857	2.3437	2.4223	2.6859	0.1644		39.16	2.2721	1.99113	3.26747	2.28663	2.43703	0.477167		979	39.16	4.1818	7.5658	4.1818	5.3098
980	39.2	2.175	2.1861	3.9021	2.0864	2.4084	0.2425		980	39.2	2.1144	2.021	3.606	2.3983	2.2973	0.6288		980	39.2	2.5007	1.6425	2.4067	2.4993	2.6887	0.5399		39.2	2.26337	1.94987	3.30493	2.328	2.4648	0.4704		980	39.2	5.6343	6.9216	5.6343	6.0634
981	39.24	2.1462	2.35	4.0082	2.1335	2.4091	0.5664		981	39.24	2.1506	1.9729	3.4235	2.1126	2.12	0.4783		981	39.24	2.4613	1.6342	2.3618	2.4915	2.6124	0.165		39.24	2.2527	1.9857	3.2645	2.24587	2.3805	0.403233		981	39.24	4.0674	6.6842	4.0674	4.93967
982	39.28	2.2699	2.3155	3.8467	2.176	2.4102	0.6445		982	39.28	2.3379	2.0518	3.5673	2.198	2.1638	0.6301		982	39.28	2.4915	1.7068	2.3016	2.4383	2.7559	0.1603		39.28	2.36643	2.0247	3.23853	2.27077	2.4433	0.4783		982	39.28	4.5375	7.0724	4.5375	5.38247
983	39.32	2.2301	2.264	3.8645	2.3802	2.4845	0.7928		983	39.32	2.1446	2.0253	3.5316	2.2292	2.1684	0.4311		983	39.32	2.4624	1.7036	2.5182	2.379	2.7905	0.2775		39.32	2.27903	1.99763	3.30477	2.32947	2.48113	0.500467		983	39.32	5.323	6.8587	5.323	5.8349
984	39.36	2.2245	2.3352	3.8556	2.3616	2.3134	0.636		984	39.36	2.125	2.1123	3.5207	2.2882	2.2359	0.5276		984	39.36	2.4447	1.7251	2.4844	2.299	2.888	0.1374		39.36	2.26473	2.05753	3.2869	2.31627	2.4791	0.433667		984	39.36	4.7987	6.8516	4.7987	5.483
985	39.4	2.2399	2.305	3.8867	2.2954	2.2402	0.6433		985	39.4	2.0581	2.1119	3.6132	2.4043	2.1377	0.5911		985	39.4	2.5507	1.6377	2.4657	2.3108	2.897	0.2175		39.4	2.2829	2.0182	3.32187	2.33683	2.42497	0.483967		985	39.4	5.5591	6.7856	5.5591	5.96793
986	39.44	2.0792	2.2335	3.9153	2.2344	2.4747	0.1773		986	39.44	2.0374	2.0832	3.7664	2.2119	2.2563	0.7527		986	39.44	2.4695	1.5966	2.5516	2.3476	2.8714	0.467		39.44	2.19537	1.9711	3.4111	2.26463	2.53413	0.465667		986	39.44	5.8041	6.3432	5.8041	5.9838
987	39.48	2.1354	2.2817	3.9103	2.3064	2.3054	0.2294		987	39.48	2.045	2.0336	3.7167	2.2343	2.1645	0.7696		987	39.48	2.5148	1.6075	2.4753	2.3681	2.7778	0.3097		39.48	2.23173	1.97427	3.36743	2.30293	2.4159	0.436233		987	39.48	5.9888	8.0568	5.9888	6.67813
988	39.52	2.3462	2.3044	3.9612	2.0981	2.4124	0.1464		988	39.52	2.1157	1.9598	3.6109	1.9688	2.1278	0.729		988	39.52	2.4475	1.5846	2.4736	2.2802	2.8877	0.2628		39.52	2.30313	1.9496	3.34857	2.1157	2.47597	0.3794		988	39.52	5.9786	7.5502	5.9786	6.50247
989	39.56	2.4751	2.3488	4.0327	1.8854	2.4084	0.2621		989	39.56	2.0848	1.9619	3.6285	1.9918	2.3084	0.2838		989	39.56	2.4405	1.7309	2.4669	2.4244	2.7666	0.2555		39.56	2.33347	2.01387	3.37603	2.10053	2.49447	0.267133		989	39.56	5.8143	6.6082	5.8143	6.07893
990	39.6	2.3796	2.3684	4.1216	2.2503	2.4196	0.294		990	39.6	2.037	2.1295	3.6788	2.0686	2.1931	0.2409		990	39.6	2.4453	1.7378	2.3937	2.2711	2.7724	0.169		39.6	2.2873	2.07857	3.39803	2.19667	2.4617	0.234633		990	39.6	4.9713	6.4164	4.9713	5.453
991	39.64	2.4727	2.3058	4.1648	2.021	2.454	0.4093		991	39.64	1.9	2.1508	3.7076	2.0481	2.1127	0.5338		991	39.64	2.4879	1.7321	2.471	2.1602	3.0671	0.3955		39.64	2.28687	2.0629	3.4478	2.07643	2.5446	0.4462		991	39.64	5.1353	6.0312	5.1353	5.43393
992	39.68	2.4135	2.3166	4.1975	1.9815	2.4123	0.8644		992	39.68	2.0199	1.9612	3.7526	2.0231	2.1536	0.6883		992	39.68	2.5596	1.7151	2.3978	2.1931	3.0132	0.4759		39.68	2.331	1.99763	3.4493	2.0659	2.52637	0.6762		992	39.68	4.9764	4.8675	4.9764	4.9401
993	39.72	2.5379	2.3926	4.2132	1.9234	2.2906	0.7409		993	39.72	2.0897	2.0596	3.7998	2.2124	2.1866	0.6402		993	39.72	2.4782	1.7008	2.3817	2.3876	2.8049	0.4498		39.72	2.3686	2.051	3.4649	2.17447	2.42737	0.6103		993	39.72	4.9146	5.045	4.9146	4.95807
994	39.76	2.405	2.2108	4.0799	2.1401	2.3376	0.1126		994	39.76	2.0024	2.0173	3.6901	2.1047	2.1233	0.5653		994	39.76	2.5749	1.6309	2.477	2.3058	2.8444	0.2127		39.76	2.32743	1.953	3.41567	2.18353	2.4351	0.296867		994	39.76	4.9278	4.794	4.9278	4.8832
995	39.8	2.4036	2.2791	4.1152	1.8869	2.2744	0.1661		995	39.8	1.9524	2.1522	3.6707	2.0481	2.2338	0.2526		995	39.8	2.494	1.6536	2.44	2.5444	2.9291	0.0639		39.8	2.28333	2.0283	3.40863	2.1598	2.4791	0.160867		995	39.8	5.254	6.5168	5.254	5.67493
996	39.84	2.1514	2.0443	4.0003	1.9797	2.4403	0.1267		996	39.84	2.0072	2.1493	3.5819	2.2834	2.0428	0.658		996	39.84	2.4564	1.6181	2.3652	2.4903	2.6553	0.3185		39.84	2.205	1.93723	3.3158	2.25113	2.37947	0.367733		996	39.84	5.641	4.2615	5.641	5.18117
997	39.88	2.3369	2.2833	3.8817	2.2217	2.2366	0.2256		997	39.88	2.053	2.3082	3.6873	2.1792	2.1879	0.2793		997	39.88	2.4294	1.6096	2.3874	2.8648	2.9068	0.1667		39.88	2.2731	2.06703	3.3188	2.4219	2.44377	0.223867		997	39.88	5.8521	5.1614	5.8521	5.62187
998	39.92	2.4422	2.1618	3.9215	2.1764	2.257	0.1755		998	39.92	2.1002	2.2026	3.64	2.3858	2.3216	0.3579		998	39.92	2.3959	1.6323	2.4043	2.8253	2.9218	0.2459		39.92	2.31277	1.9989	3.32193	2.4625	2.50013	0.259767		998	39.92	5.554	5.6311	5.554	5.5797
999	39.96	2.1644	2.0586	3.8268	2.141	2.3242	0.152		999	39.96	1.975	2.1836	3.5247	2.2282	2.1375	0.443		999	39.96	2.4044	1.5638	2.3637	2.5094	2.7341	0.1666		39.96	2.18127	1.93533	3.2384	2.29287	2.3986	0.253867		999	39.96	4.9417	4.5649	4.9417	4.8161
1000	40	2.294	2.1756	3.859	2.1684	2.3451	0.1422		1000	40	1.9347	2.1115	3.5263	2.2614	2.1765	0.4538		1000	40	2.4632	1.6226	2.4508	2.5689	2.7465	0.362		40	2.23063	1.9699	3.2787	2.3329	2.4227	0.319333		1000	40	5.127	4.7181	5.127	4.9907
1001	40.04	2.2505	2.1416	3.8308	2.0021	2.3768	0.393		1001	40.04	2.0275	2.1814	3.4741	2.4791	2.2316	0.6257		1001	40.04	2.4556	1.5964	2.5647	2.5537	2.7889	0.2861		40.04	2.24453	1.97313	3.28987	2.34497	2.46577	0.434933		1001	40.04	4.9332	5.1303	4.9332	4.9989
1002	40.08	2.3261	2.2418	3.8518	2.1424	2.3136	0.1632		1002	40.08	1.8938	2.1601	3.6718	2.2835	2.1103	0.2618		1002	40.08	2.5398	1.5667	2.6484	2.507	2.7198	0.4005		40.08	2.25323	1.98953	3.39067	2.31097	2.38123	0.275167		1002	40.08	4.5079	5.9136	4.5079	4.97647
1003	40.12	2.2816	2.2462	3.8427	2.1207	2.2727	0.1704		1003	40.12	2.0978	2.2334	3.7902	2.1595	2.1957	0.2654		1003	40.12	2.4028	1.6353	2.6186	2.5931	2.6487	0.1896		40.12	2.26073	2.0383	3.41717	2.2911	2.37237	0.208467		1003	40.12	4.741	5.9646	4.741	5.14887
1004	40.16	2.3404	2.2751	3.8395	2.2198	2.191	0.186		1004	40.16	2.0046	2.2052	3.7839	2.1876	2.4225	0.3636		1004	40.16	2.4142	1.5608	2.5502	2.8212	2.7161	0.1346		40.16	2.25307	2.0137	3.3912	2.40953	2.4432	0.228067		1004	40.16	4.566	6.1985	4.566	5.11017
1005	40.2	2.265	2.198	3.7837	2.2297	2.2259	0.3047		1005	40.2	2.0907	2.1434	3.7359	2.233	2.3773	0.2601		1005	40.2	2.4569	1.5764	2.5205	2.8604	2.7026	0.104		40.2	2.27087	1.9726	3.3467	2.44103	2.43527	0.222933		1005	40.2	4.5687	6.0656	4.5687	5.06767
1006	40.24	2.3141	2.1407	3.8392	2.3685	2.2656	0.1115		1006	40.24	2.1515	2.1389	3.7816	2.2347	2.4507	0.1928		1006	40.24	2.4356	1.6577	2.6588	2.7561	2.8515	0.2729		40.24	2.3004	1.9791	3.42653	2.4531	2.5226	0.1924		1006	40.24	4.3642	6.4656	4.3642	5.06467
1007	40.28	2.2461	2.1143	3.7906	2.1576	2.2658	0.1		1007	40.28	2.0375	1.96	3.6695	2.3285	2.2726	0.2393		1007	40.28	2.456	1.5105	2.5899	2.809	2.8663	0.1187		40.28	2.24653	1.8616	3.35	2.4317	2.46823	0.152667		1007	40.28	3.8755	6.2373	3.8755	4.66277
1008	40.32	2.2879	2.2695	3.9289	2.1843	2.3151	0.1091		1008	40.32	1.9752	1.906	3.7412	2.0486	2.3116	0.6665		1008	40.32	2.5089	1.5977	2.5293	2.5805	2.8271	0.5192		40.32	2.25733	1.9244	3.3998	2.27113	2.4846	0.4316		1008	40.32	3.688	5.553	3.688	4.30967
1009	40.36	2.3701	2.0942	3.9179	2.2181	2.3599	0.0863		1009	40.36	2.0192	2.1164	3.6708	2.0344	2.3019	0.6971		1009	40.36	2.4903	1.6278	2.47	2.692	2.7532	0.2418		40.36	2.2932	1.94613	3.3529	2.31483	2.47167	0.341733		1009	40.36	4.2728	5.6621	4.2728	4.7359
1010	40.4	2.3234	2.22	3.8317	1.9983	2.2961	0.1801		1010	40.4	2.0414	2.214	3.5737	1.8497	2.3279	0.3825		1010	40.4	2.4178	1.6723	2.43	2.5652	2.7232	0.4134		40.4	2.26087	2.03543	3.27847	2.13773	2.44907	0.325333		1010	40.4	3.9888	5.8473	3.9888	4.6083
1011	40.44	2.1875	2.2238	3.8131	2.0519	2.3348	0.145		1011	40.44	2.1345	2.0129	3.4981	2.0463	2.3889	0.36		1011	40.44	2.3786	1.6092	2.4274	2.6221	2.74	0.3427		40.44	2.23353	1.94863	3.2462	2.2401	2.4879	0.282567		1011	40.44	4.5462	5.6234	4.5462	4.90527
1012	40.48	2.2553	2.3342	3.8389	2.0413	2.2824	0.1641		1012	40.48	2.2746	2.1831	3.6782	1.8919	2.3035	0.1937		1012	40.48	2.3677	1.6781	2.3942	2.5892	2.7318	0.3663		40.48	2.2992	2.06513	3.30377	2.17413	2.43923	0.241367		1012	40.48	3.7765	6.2214	3.7765	4.59147
1013	40.52	2.1942	2.3748	3.8027	2.1813	2.2815	0.1251		1013	40.52	2.1524	2.0588	3.705	1.9907	2.3655	0.153		1013	40.52	2.4076	1.6018	2.5563	2.4226	2.774	0.3547		40.52	2.2514	2.0118	3.35467	2.1982	2.47367	0.210933		1013	40.52	3.5204	5.8864	3.5204	4.30907
1014	40.56	2.1106	2.3069	3.7848	2.118	2.1839	0.0874		1014	40.56	2.0325	2.1535	3.6202	2.1182	2.3558	0.3995		1014	40.56	2.444	1.6577	2.6115	2.3178	2.906	0.1668		40.56	2.1957	2.03937	3.33883	2.18467	2.4819	0.2179		1014	40.56	4.6548	6.0968	4.6548	5.13547
1015	40.6	2.1167	2.2692	3.7814	2.3442	2.2486	0.1091		1015	40.6	2.1502	2.2427	3.5303	1.9541	2.1653	0.4466		1015	40.6	2.4773	1.6627	2.5722	2.4222	2.7359	0.3072		40.6	2.24807	2.0582	3.29463	2.24017	2.38327	0.287633		1015	40.6	4.2561	6.1282	4.2561	4.88013
1016	40.64	2.0665	2.2224	3.7734	1.9175	2.2877	0.1127		1016	40.64	2.1387	2.2449	3.4432	2.0252	2.1601	0.5778		1016	40.64	2.5147	1.7394	2.4388	2.305	2.6785	0.4176		40.64	2.23997	2.0689	3.21847	2.08257	2.37543	0.369367		1016	40.64	4.5393	5.102	4.5393	4.72687
1017	40.68	2.0926	2.293	3.6814	1.9699	2.2662	0.129		1017	40.68	2.147	2.2546	3.3111	2.0486	2.4071	0.3995		1017	40.68	2.463	1.7109	2.4367	2.4633	2.6478	0.5972		40.68	2.2342	2.08617	3.14307	2.1606	2.44037	0.375233		1017	40.68	4.5855	6.158	4.5855	5.10967
1018	40.72	2.2367	2.1196	3.8018	1.9036	2.2216	0.0796		1018	40.72	2.2828	2.0698	3.2714	2.1365	2.3719	0.1592		1018	40.72	2.5491	1.6124	2.3793	2.4948	2.6897	0.4176		40.72	2.3562	1.93393	3.15083	2.1783	2.42773	0.2188		1018	40.72	4.7149	6.7267	4.7149	5.3855
1019	40.76	2.2363	2.1715	3.8505	2.2488	2.3668	0.1501		1019	40.76	2.2021	2.3262	3.2413	2.4668	2.4962	0.1639		1019	40.76	2.4595	1.647	2.4408	2.3725	2.865	0.4768		40.76	2.2993	2.04823	3.17753	2.3627	2.576	0.2636		1019	40.76	4.2998	6.2405	4.2998	4.9467
1020	40.8	2.2375	2.1377	3.8116	1.9968	2.1351	0.0967		1020	40.8	2.1535	2.1362	3.4787	2.2243	2.4865	0.1799		1020	40.8	2.5024	1.6391	2.4019	2.3882	2.7317	0.207		40.8	2.2978	1.971	3.23073	2.2031	2.4511	0.1612		1020	40.8	3.9692	6.7565	3.9692	4.8983
1021	40.84	2.2321	2.1855	3.7453	2.0862	2.2478	0.2696		1021	40.84	2.0775	2.2194	3.3738	2.1963	2.3519	0.2345		1021	40.84	2.5378	1.7233	2.447	2.4757	2.6821	0.1754		40.84	2.28247	2.04273	3.1887	2.25273	2.42727	0.2265		1021	40.84	3.8384	6.0831	3.8384	4.58663
1022	40.88	2.3262	2.1478	3.8046	2.1872	2.3319	0.1981		1022	40.88	2.1883	2.078	3.4408	2.1887	2.3283	0.267		1022	40.88	2.5088	1.6388	2.4744	2.5439	2.6673	0.4391		40.88	2.3411	1.95487	3.23993	2.3066	2.4425	0.3014		1022	40.88	4.2019	6.5102	4.2019	4.97133
1023	40.92	2.1675	2.0457	3.7837	2.121	2.3677	0.1621		1023	40.92	2.1373	2.2173	3.6431	2.25	2.1909	0.427		1023	40.92	2.4803	1.6619	2.4927	2.5294	2.6487	0.1856		40.92	2.2617	1.97497	3.3065	2.30013	2.40243	0.258233		1023	40.92	4.0575	6.4604	4.0575	4.85847
1024	40.96	2.0496	2.1679	3.7037	2.2035	2.3598	0.0851		1024	40.96	2.2595	2.1741	3.779	2.1662	2.228	0.222		1024	40.96	2.4113	1.5915	2.4876	2.4373	2.6643	0.1543		40.96	2.24013	1.97783	3.32343	2.269	2.41737	0.1538		1024	40.96	4.1961	6.1112	4.1961	4.83447
1025	41	2.1489	2.078	3.6059	2.1725	2.3393	0.1677		1025	41	2.2885	2.1399	3.697	2.0835	2.3028	0.2678		1025	41	2.5458	1.5964	2.4833	2.5316	2.679	0.3242		41	2.32773	1.9381	3.26207	2.26253	2.44037	0.253233		1025	41	3.7548	6.4243	3.7548	4.64463
1026	41.04	2.1362	2.0467	3.6059	2.0714	2.2561	0.1431		1026	41.04	2.2538	2.2246	3.6243	1.9754	2.2984	0.2415		1026	41.04	2.486	1.8402	2.3921	2.588	2.578	0.2451		41.04	2.292	2.03717	3.20743	2.2116	2.3775	0.2099		1026	41.04	3.552	6.781	3.552	4.62833
1027	41.08	2.0683	2.0235	3.685	2.3994	2.283	0.1237		1027	41.08	2.1694	2.2173	3.559	2.1623	2.2822	0.31		1027	41.08	2.4713	1.7563	2.3727	2.764	2.6273	0.3086		41.08	2.23633	1.99903	3.20557	2.4419	2.3975	0.247433		1027	41.08	3.5527	6.0975	3.5527	4.40097
1028	41.12	2.1449	2.1006	3.7474	2.4048	2.2776	0.241		1028	41.12	2.0713	2.1083	3.4793	2.1611	2.2445	0.4476		1028	41.12	2.3532	1.6003	2.3957	2.6001	2.5919	0.3058		41.12	2.1898	1.9364	3.20747	2.38867	2.37133	0.331467		1028	41.12	3.2275	5.8657	3.2275	4.1069
1029	41.16	2.1808	2.0122	3.6395	2.1719	2.3331	0.1467		1029	41.16	2.1598	2.1544	3.5005	2.1017	2.2996	0.4711		1029	41.16	2.3846	1.6506	2.542	2.7049	2.4789	0.1384		41.16	2.24173	1.93907	3.22733	2.32617	2.37053	0.252067		1029	41.16	3.6305	5.6795	3.6305	4.3135
1030	41.2	2.0957	1.9957	3.7144	2.381	2.2323	0.1094		1030	41.2	2.0723	2.1979	3.5961	2.1876	2.3734	0.3812		1030	41.2	2.3247	1.7026	2.5166	2.5733	2.5892	0.2993		41.2	2.16423	1.9654	3.2757	2.38063	2.3983	0.2633		1030	41.2	4.2056	6.091	4.2056	4.83407
1031	41.24	2.1409	2.0768	3.6469	2.3663	2.3043	0.1552		1031	41.24	2.1536	1.9418	3.325	2.1713	2.38	0.3746		1031	41.24	2.4305	1.6293	2.4849	2.6859	2.7276	0.1669		41.24	2.24167	1.88263	3.15227	2.40783	2.47063	0.232233		1031	41.24	4.0441	5.7247	4.0441	4.6043
1032	41.28	2.1508	2.1072	3.7307	1.9777	2.3572	0.0945		1032	41.28	2.1199	2.0831	3.2304	2.0364	2.2209	0.1077		1032	41.28	2.4825	1.6217	2.5466	2.6296	2.5504	0.2013		41.28	2.25107	1.93733	3.16923	2.21457	2.37617	0.1345		1032	41.28	3.8933	5.9547	3.8933	4.58043
1033	41.32	2.1009	2.1118	3.5862	2.071	2.3128	0.2155		1033	41.32	2.1216	1.9516	3.0238	2.1482	2.3806	0.4322		1033	41.32	2.5016	1.6317	2.4893	2.3688	2.5783	0.132		41.32	2.24137	1.89837	3.0331	2.196	2.4239	0.2599		1033	41.32	3.5674	6.1826	3.5674	4.43913
1034	41.36	2.1347	2.3164	3.6639	2.1219	2.3448	0.1437		1034	41.36	2.0609	1.8663	3.0277	2.1574	2.3741	0.2098		1034	41.36	2.5484	1.6426	2.5459	2.6483	2.7084	0.211		41.36	2.248	1.94177	3.07917	2.3092	2.47577	0.188167		1034	41.36	3.6942	5.8172	3.6942	4.40187
1035	41.4	2.0725	2.215	3.7775	2.1007	2.2943	0.1874		1035	41.4	2.1518	1.9903	3.2203	2.1426	2.2608	0.1704		1035	41.4	2.448	1.6751	2.6265	2.5858	2.5998	0.4148		41.4	2.2241	1.96013	3.2081	2.27637	2.38497	0.257533		1035	41.4	3.8266	5.8221	3.8266	4.49177
1036	41.44	2.1613	2.1851	3.7935	1.984	2.3093	0.1242		1036	41.44	2.2287	2.0431	3.1807	2.0377	2.4475	0.1948		1036	41.44	2.6148	1.6591	2.5183	2.4822	2.5829	0.0853		41.44	2.33493	1.96243	3.16417	2.16797	2.44657	0.134767		1036	41.44	3.6324	6.7548	3.6324	4.6732
1037	41.48	2.3149	2.1168	3.7363	2.095	2.2909	0.151		1037	41.48	2.2621	2.0526	3.173	1.9172	2.3185	0.2742		1037	41.48	2.437	1.7133	2.5353	2.4963	2.6263	0.2768		41.48	2.338	1.9609	3.1482	2.1695	2.4119	0.234		1037	41.48	4.002	5.7859	4.002	4.59663
1038	41.52	2.1884	2.2852	3.835	1.9339	2.1938	0.2233		1038	41.52	2.0717	1.9596	3.3638	2.1725	2.2833	0.3806		1038	41.52	2.4065	1.7094	2.4825	2.602	2.6202	0.4568		41.52	2.2222	1.98473	3.2271	2.23613	2.36577	0.353567		1038	41.52	3.6643	5.7439	3.6643	4.3575
1039	41.56	2.3163	2.2443	3.7615	1.9721	2.3296	0.1013		1039	41.56	2.2037	1.9643	3.2288	2.2483	2.2646	0.3804		1039	41.56	2.4453	1.699	2.4354	2.5286	2.6804	0.2786		41.56	2.32177	1.9692	3.1419	2.24967	2.42487	0.253433		1039	41.56	3.3758	5.8194	3.3758	4.19033
1040	41.6	2.2496	2.1045	3.7398	2.2141	2.361	0.179		1040	41.6	2.2633	2.2022	3.2627	2.3542	2.3748	0.1435		1040	41.6	2.4569	1.7435	2.5015	2.5474	2.7264	0.1142		41.6	2.32327	2.01673	3.168	2.3719	2.4874	0.145567		1040	41.6	3.5216	6.9698	3.5216	4.671
1041	41.64	2.2251	2.1767	3.6693	2.1006	2.2349	0.1398		1041	41.64	2.272	2.2459	3.2959	2.5343	2.1714	0.0853		1041	41.64	2.4284	1.7353	2.5551	2.3837	2.7687	0.1604		41.64	2.3085	2.05263	3.17343	2.33953	2.39167	0.1285		1041	41.64	3.882	6.3763	3.882	4.71343
1042	41.68	2.2436	2.166	3.6855	2.0691	2.1954	0.1243		1042	41.68	2.2599	2.0105	3.3474	2.6412	2.3828	0.1261		1042	41.68	2.4566	1.752	2.4707	2.5191	2.7319	0.2375		41.68	2.32003	1.97617	3.16787	2.4098	2.4367	0.162633		1042	41.68	3.5039	7.1785	3.5039	4.72877
1043	41.72	2.4334	2.202	3.8161	2.005	2.2742	0.1219		1043	41.72	2.5554	2.274	3.294	2.6032	2.3254	0.4052		1043	41.72	2.384	1.764	2.4872	2.6033	2.9183	0.1205		41.72	2.4576	2.08	3.1991	2.40383	2.50597	0.215867		1043	41.72	4.2661	6.2465	4.2661	4.92623
1044	41.76	2.3466	2.276	3.6948	2.1368	2.1947	0.1017		1044	41.76	2.3394	2.0608	3.4539	2.3565	2.3004	0.5761		1044	41.76	2.539	1.7237	2.4655	2.4898	2.756	0.2873		41.76	2.40833	2.02017	3.20473	2.3277	2.41703	0.3217		1044	41.76	3.5852	5.6224	3.5852	4.26427
1045	41.8	2.3675	2.2847	3.6225	2.0677	2.3319	0.2121		1045	41.8	2.153	2.0213	3.3686	2.5174	2.2354	0.4072		1045	41.8	2.5534	1.7189	2.5173	2.6398	2.8907	0.2413		41.8	2.35797	2.0083	3.16947	2.4083	2.486	0.286867		1045	41.8	3.9729	5.9678	3.9729	4.63787
1046	41.84	2.3618	2.1354	3.8714	2.0886	2.3056	0.1208		1046	41.84	2.3818	1.8379	3.3548	2.2012	2.319	0.3406		1046	41.84	2.5844	1.8505	2.5069	2.5132	2.9184	0.4668		41.84	2.44267	1.94127	3.24437	2.26767	2.51433	0.3094		1046	41.84	3.2943	5.5325	3.2943	4.04037
1047	41.88	2.4311	2.1239	3.6626	2.3788	2.3019	0.175		1047	41.88	2.3985	2.0289	3.418	2.2002	2.3211	0.4121		1047	41.88	2.4754	1.8135	2.6087	2.4613	2.7862	0.2766		41.88	2.435	1.98877	3.22977	2.34677	2.46973	0.2879		1047	41.88	3.5507	6.042	3.5507	4.38113
1048	41.92	2.3618	2.328	3.6841	2.3147	2.2023	0.1211		1048	41.92	2.3078	2.0988	3.3892	2.2576	2.3988	0.3606		1048	41.92	2.5606	1.7158	2.5494	2.4265	2.7262	0.1828		41.92	2.41007	2.04753	3.20757	2.33293	2.44243	0.2215		1048	41.92	3.39	5.9774	3.39	4.25247
1049	41.96	2.2779	2.2106	3.7293	2.2781	2.219	0.1739		1049	41.96	2.2738	1.9351	3.3142	2.1746	2.25	0.5217		1049	41.96	2.5866	1.7856	2.5199	2.3868	2.9198	0.5376		41.96	2.37943	1.9771	3.1878	2.27983	2.46293	0.411067		1049	41.96	3.5199	6.1765	3.5199	4.40543
1050	42	2.2214	2.1918	3.753	2.0737	2.293	0.1102		1050	42	2.2247	2.0725	3.3229	2.4567	2.3418	0.1255		1050	42	2.5601	1.8147	2.5356	2.342	3.0144	0.2569		42	2.3354	2.02633	3.20383	2.2908	2.54973	0.1642		1050	42	3.3258	7.1576	3.3258	4.60307
1051	42.04	2.3026	2.118	3.7635	2.3511	2.2255	0.1464		1051	42.04	2.234	2.0494	3.6274	2.0389	2.3658	0.3397		1051	42.04	2.59	1.6985	2.4805	2.2697	2.8059	0.5231		42.04	2.37553	1.9553	3.29047	2.2199	2.46573	0.3364		1051	42.04	3.4	7.2528	3.4	4.68427
1052	42.08	2.3598	2.1996	3.8069	2.0789	2.2813	0.1776		1052	42.08	2.1277	2.0115	3.6177	1.8417	2.4035	0.1467		1052	42.08	2.5307	1.7633	2.5825	2.3191	2.765	0.3151		42.08	2.3394	1.99147	3.3357	2.0799	2.48327	0.213133		1052	42.08	3.6028	6.8086	3.6028	4.6714
1053	42.12	2.3258	2.2895	3.8091	2.0216	2.2174	0.1579		1053	42.12	2.2413	1.8705	3.5303	2.0221	2.2895	0.2136		1053	42.12	2.5487	1.6822	2.4661	2.3694	2.8884	0.2742		42.12	2.37193	1.9474	3.2685	2.1377	2.4651	0.215233		1053	42.12	3.6689	6.3678	3.6689	4.56853
1054	42.16	2.4155	2.2412	3.7996	2.129	2.3707	0.1461		1054	42.16	2.3703	1.948	3.4643	1.9295	2.3855	0.4216		1054	42.16	2.4498	1.6635	2.6362	2.3171	2.81	0.1752		42.16	2.41187	1.9509	3.30003	2.1252	2.52207	0.247633		1054	42.16	3.588	6.6752	3.588	4.61707
1055	42.2	2.3315	2.142	3.6826	2.0032	2.2644	0.1398		1055	42.2	2.6334	2.0146	3.5323	1.9305	2.4191	0.1162		1055	42.2	2.55	1.7108	2.6561	2.473	2.8631	0.2637		42.2	2.50497	1.9558	3.29033	2.13557	2.51553	0.173233		1055	42.2	3.4844	6.3022	3.4844	4.42367
1056	42.24	2.279	2.2327	3.7584	1.8442	2.2066	0.2144		1056	42.24	2.3695	1.9993	3.668	1.8618	2.4669	0.2169		1056	42.24	2.5855	1.6996	2.6825	2.3425	2.7579	0.3646		42.24	2.41133	1.9772	3.36963	2.01617	2.47713	0.2653		1056	42.24	4.1709	5.6631	4.1709	4.6683
1057	42.28	2.3274	2.1135	3.8209	2.1854	2.2864	0.1358		1057	42.28	2.4024	1.9222	3.5773	2.09	2.4718	0.258		1057	42.28	2.4986	1.676	2.5675	2.1697	2.695	0.1982		42.28	2.40947	1.9039	3.3219	2.14837	2.4844	0.197333		1057	42.28	3.4866	7.21	3.4866	4.72773
1058	42.32	2.211	2.081	3.7474	2.1688	2.1952	0.1321		1058	42.32	2.4647	1.9003	3.4802	2.1869	2.367	0.1709		1058	42.32	2.5047	1.695	2.5596	2.1299	2.6066	0.1869		42.32	2.39347	1.8921	3.2624	2.16187	2.3896	0.1633		1058	42.32	3.9255	6.7097	3.9255	4.85357
1059	42.36	2.3771	2.1612	3.6981	2.0551	2.2766	0.2051		1059	42.36	2.4243	1.8231	3.3288	1.9957	2.4314	0.2147		1059	42.36	2.6526	1.7471	2.6143	2.2428	2.734	0.1355		42.36	2.48467	1.91047	3.21373	2.09787	2.48067	0.1851		1059	42.36	4.0227	6.8321	4.0227	4.95917
1060	42.4	2.3927	2.1203	3.6832	2.0395	2.3353	0.1646		1060	42.4	2.3736	1.9379	3.2257	2.0856	2.5239	0.2444		1060	42.4	2.5648	1.6065	2.5323	1.9538	2.7676	0.0822		42.4	2.4437	1.88823	3.14707	2.0263	2.54227	0.163733		1060	42.4	4.1888	6.6735	4.1888	5.01703
1061	42.44	2.318	2.2273	3.6824	2.1588	2.1988	0.1945		1061	42.44	2.4266	2.0183	3.2249	2.4867	2.4345	0.2485		1061	42.44	2.6389	1.7127	2.6843	1.9942	2.688	0.1503		42.44	2.46117	1.9861	3.1972	2.21323	2.44043	0.197767		1061	42.44	3.4166	6.6203	3.4166	4.4845
1062	42.48	2.4675	2.3657	3.7148	1.9677	2.1899	0.1683		1062	42.48	2.2872	2.1217	3.2687	2.256	2.3567	0.2086		1062	42.48	2.6264	1.8346	2.7469	1.8186	2.7743	0.1119		42.48	2.46037	2.10733	3.24347	2.0141	2.4403	0.162933		1062	42.48	3.5913	6.0861	3.5913	4.4229
1063	42.52	2.416	2.1698	3.5254	2.1212	2.1807	0.0618		1063	42.52	2.2572	1.989	3.2179	2.0167	2.4565	0.3181		1063	42.52	2.5747	1.7474	2.7359	1.9487	2.6702	0.144		42.52	2.41597	1.96873	3.15973	2.02887	2.4358	0.174633		1063	42.52	3.7358	6.4252	3.7358	4.63227
1064	42.56	2.1614	2.2025	3.6051	2.2921	2.1631	0.1176		1064	42.56	2.2175	2.116	3.1336	1.854	2.5679	0.3816		1064	42.56	2.6132	1.7781	2.6895	2.1635	2.8056	0.1243		42.56	2.3307	2.0322	3.14273	2.1032	2.5122	0.207833		1064	42.56	4.1782	6.9403	4.1782	5.0989
1065	42.6	2.156	2.2258	3.498	2.3317	2.1665	0.1151		1065	42.6	2.2367	2.1017	3.0972	2.0759	2.534	0.3981		1065	42.6	2.5438	1.7955	2.6575	2.1918	2.6722	0.2776		42.6	2.31217	2.041	3.08423	2.1998	2.45757	0.2636		1065	42.6	4.0376	5.9403	4.0376	4.67183
1066	42.64	2.37	2.3075	3.471	2.453	2.1371	0.2426		1066	42.64	2.2294	2.1531	3.236	2.1487	2.447	0.3968		1066	42.64	2.5557	1.7147	2.7046	2.2232	2.771	0.1533		42.64	2.38503	2.05843	3.1372	2.27497	2.4517	0.264233		1066	42.64	4.1671	6.276	4.1671	4.87007
1067	42.68	2.292	2.2601	3.4953	2.0486	2.3446	0.1849		1067	42.68	2.2541	2.1906	3.384	2.0838	2.4112	0.1059		1067	42.68	2.5155	1.76	2.6126	2.4364	2.8205	0.1097		42.68	2.35387	2.07023	3.16397	2.1896	2.52543	0.1335		1067	42.68	3.9181	7.0799	3.9181	4.97203
1068	42.72	2.1996	2.2364	3.4982	1.9676	2.2487	0.1275		1068	42.72	2.242	2.0894	3.3558	2.0875	2.372	0.3384		1068	42.72	2.5836	1.8027	2.6294	2.349	2.7962	0.1485		42.72	2.34173	2.04283	3.16113	2.1347	2.4723	0.2048		1068	42.72	3.9484	6.8432	3.9484	4.91333
1069	42.76	2.1855	2.2231	3.341	2.187	2.282	0.1909		1069	42.76	2.2581	2.0884	3.3986	1.907	2.2819	0.1965		1069	42.76	2.5789	1.6453	2.6067	2.2501	2.6977	0.1096		42.76	2.34083	1.9856	3.11543	2.1147	2.42053	0.165667		1069	42.76	4.4789	6.3692	4.4789	5.109
1070	42.8	2.2182	2.2237	3.4593	2.0722	2.1766	0.145		1070	42.8	2.2542	1.9666	3.4722	2.1561	2.3712	0.201		1070	42.8	2.6374	1.8	2.6427	2.1248	2.7096	0.2151		42.8	2.36993	1.99677	3.1914	2.1177	2.41913	0.187033		1070	42.8	4.4321	7.3116	4.4321	5.39193
1071	42.84	2.127	2.2574	3.5308	2.0692	2.253	0.0778		1071	42.84	2.2644	1.8836	3.4226	1.9306	2.3609	0.307		1071	42.84	2.5744	1.8643	2.855	2.1373	2.7293	0.0708		42.84	2.32193	2.00177	3.26947	2.0457	2.44773	0.151867		1071	42.84	3.5163	6.4749	3.5163	4.5025
1072	42.88	2.205	2.3773	3.543	2.2726	2.3049	0.1516		1072	42.88	2.2707	1.9608	3.3481	1.972	2.3158	0.2561		1072	42.88	2.5241	1.8822	2.6867	1.9268	2.8555	0.3137		42.88	2.33327	2.07343	3.1926	2.05713	2.49207	0.240467		1072	42.88	3.9894	7.1593	3.9894	5.04603
1073	42.92	2.0748	2.228	3.6629	2.2694	2.251	0.2046		1073	42.92	2.2808	2.0375	3.3732	2.0774	2.2738	0.2997		1073	42.92	2.6328	2.0217	2.6898	1.9907	2.7847	0.0859		42.92	2.32947	2.09573	3.24197	2.1125	2.4365	0.196733		1073	42.92	3.9317	6.7514	3.9317	4.8716
1074	42.96	2.2014	2.262	3.6685	2.2504	2.2553	0.2174		1074	42.96	2.3933	1.9355	3.4614	2.1467	2.3671	0.179		1074	42.96	2.6285	2.0417	2.6214	2.0644	2.574	0.0974		42.96	2.40773	2.07973	3.25043	2.15383	2.3988	0.1646		1074	42.96	3.4744	6.5704	3.4744	4.5064
1075	43	2.145	2.2437	3.7727	2.2608	2.2116	0.1665		1075	43	2.272	2.1046	3.2658	2.2308	2.2181	0.0861		1075	43	2.5544	1.8841	2.6306	1.952	2.8525	0.3795		43	2.3238	2.07747	3.22303	2.14787	2.4274	0.2107		1075	43	3.5702	6.34	3.5702	4.49347
1076	43.04	2.03	2.2073	3.7777	2.2114	2.2382	0.2246		1076	43.04	2.389	2.1184	3.306	2.1768	2.131	0.3263		1076	43.04	2.6631	1.9297	2.5569	1.9147	2.7314	0.154		43.04	2.3607	2.08513	3.21353	2.10097	2.36687	0.234967		1076	43.04	3.6688	6.2198	3.6688	4.51913
1077	43.08	2.1049	2.2146	3.7926	2.2596	2.2436	0.1102		1077	43.08	2.4341	2.195	3.3523	2.0836	2.2932	0.3603		1077	43.08	2.6144	1.95	2.5735	2.0069	2.863	0.1437		43.08	2.38447	2.11987	3.23947	2.1167	2.4666	0.204733		1077	43.08	3.6486	6.501	3.6486	4.5994
1078	43.12	2.0932	2.2834	3.7928	2.01	2.1181	0.1666		1078	43.12	2.4752	1.9587	3.0284	1.8844	2.1016	0.1455		1078	43.12	2.5378	1.9148	2.6085	1.9994	2.8353	0.4094		43.12	2.36873	2.0523	3.14323	1.9646	2.35167	0.2405		1078	43.12	3.9525	6.6635	3.9525	4.85617
1079	43.16	2.0996	2.3126	3.7611	2.1279	2.2073	0.1357		1079	43.16	2.3541	2.0411	2.9935	1.9174	2.1584	0.1653		1079	43.16	2.6	1.9477	2.7223	1.9301	2.8277	0.3354		43.16	2.35123	2.10047	3.15897	1.9918	2.3978	0.212133		1079	43.16	3.8027	6.6558	3.8027	4.75373
1080	43.2	2.0385	2.3196	3.824	2.2235	2.1919	0.1365		1080	43.2	2.4976	2.0947	2.997	1.8127	2.2386	0.223		1080	43.2	2.4361	1.9286	2.7337	2.044	2.9729	0.2703		43.2	2.32407	2.1143	3.1849	2.02673	2.4678	0.209933		1080	43.2	3.6447	6.7013	3.6447	4.66357
1081	43.24	2.1393	2.4266	3.8404	2.0364	2.0738	0.1177		1081	43.24	2.5738	2.2019	2.9961	1.8555	2.3068	0.321		1081	43.24	2.4962	1.7288	2.9813	2.0746	2.9162	0.1711		43.24	2.4031	2.1191	3.2726	1.98883	2.43227	0.203267		1081	43.24	3.9764	6.6319	3.9764	4.86157
1082	43.28	2.1248	2.3145	3.6733	2.0858	2.2264	0.1409		1082	43.28	2.6614	2.1091	3.0096	1.8675	2.1923	0.1828		1082	43.28	2.5263	1.9563	2.865	1.7921	2.8156	0.2698		43.28	2.4375	2.12663	3.18263	1.91513	2.41143	0.197833		1082	43.28	4.1828	6.765	4.1828	5.04353
1083	43.32	2.2158	2.3729	3.7153	2.1196	2.1806	0.1148		1083	43.32	2.6482	2.0526	3.1531	1.9728	2.1523	0.2446		1083	43.32	2.4775	1.8889	2.8049	1.9773	2.9373	0.3754		43.32	2.44717	2.1048	3.22443	2.02323	2.4234	0.244933		1083	43.32	3.7866	6.8723	3.7866	4.81517
1084	43.36	2.0874	2.3598	3.6988	2.0877	2.1509	0.1762		1084	43.36	2.5241	2.083	3.0588	1.8749	2.2966	0.4173		1084	43.36	2.5426	1.8945	2.8841	1.7553	2.9689	0.3005		43.36	2.3847	2.11243	3.2139	1.90597	2.47213	0.298		1084	43.36	3.7405	6.7376	3.7405	4.73953
1085	43.4	2.1494	2.327	3.6791	2.4525	2.1516	0.1333		1085	43.4	2.5335	1.9357	3.0563	1.9006	2.216	0.1762		1085	43.4	2.5862	2.0211	2.9219	1.8736	2.9584	0.3114		43.4	2.42303	2.0946	3.2191	2.07557	2.442	0.206967		1085	43.4	3.4784	6.9785	3.4784	4.6451
1086	43.44	2.2576	2.2836	3.6555	2.304	2.117	0.0923		1086	43.44	2.411	1.9613	3.1606	2.1741	2.1478	0.1082		1086	43.44	2.5174	2.092	2.8917	1.738	2.7858	0.3488		43.44	2.39533	2.1123	3.23593	2.07203	2.3502	0.1831		1086	43.44	3.806	6.7291	3.806	4.78037
1087	43.48	2.1801	2.3501	3.7922	2.0187	2.0772	0.1743		1087	43.48	2.4228	2.0491	3.241	1.8452	2.0923	0.2314		1087	43.48	2.4728	1.9646	2.9184	1.7625	2.6409	0.4353		43.48	2.35857	2.12127	3.3172	1.87547	2.27013	0.280333		1087	43.48	3.9627	6.2503	3.9627	4.72523
1088	43.52	2.229	2.2655	3.6711	2.4492	2.256	0.1579		1088	43.52	2.5324	1.9744	3.2087	2.0073	2.1801	0.1634		1088	43.52	2.5311	1.9098	2.8861	1.7585	2.7303	0.4908		43.52	2.43083	2.0499	3.2553	2.07167	2.3888	0.2707		1088	43.52	3.9031	7.4814	3.9031	5.09587
1089	43.56	2.2635	2.4408	3.6272	2.5036	2.1483	0.1013		1089	43.56	2.6171	1.9985	3.2255	1.988	2.3527	0.1752		1089	43.56	2.4778	1.8224	2.8821	1.8381	2.6754	0.4301		43.56	2.4528	2.08723	3.24493	2.1099	2.39213	0.235533		1089	43.56	3.2832	7.1682	3.2832	4.5782
1090	43.6	2.1744	2.4994	3.6488	2.589	2.2135	0.1089		1090	43.6	2.6164	1.8674	3.0684	2.0653	2.3601	0.2348		1090	43.6	2.4824	1.913	2.7343	1.7066	2.5966	0.245		43.6	2.4244	2.09327	3.1505	2.1203	2.39007	0.196233		1090	43.6	4.1834	6.8746	4.1834	5.08047
1091	43.64	2.155	2.2284	3.5351	2.6848	2.2194	0.1612		1091	43.64	2.6672	1.911	3.1317	2.2518	2.2435	0.2267		1091	43.64	2.4789	1.8276	2.6686	1.9253	2.6745	0.3122		43.64	2.4337	1.989	3.1118	2.2873	2.37913	0.233367		1091	43.64	4.3592	6.495	4.3592	5.07113
1092	43.68	2.2142	2.1988	3.6067	2.5288	2.3373	0.2093		1092	43.68	2.4542	2.0053	3.3182	2.3279	2.2218	0.0775		1092	43.68	2.4814	1.8138	2.6014	1.953	2.6662	0.2091		43.68	2.38327	2.00597	3.17543	2.2699	2.40843	0.1653		1092	43.68	3.9026	7.1915	3.9026	4.9989
1093	43.72	2.194	2.3548	3.6677	2.5102	2.222	0.1937		1093	43.72	2.634	1.8783	3.0648	1.9854	2.2876	0.5845		1093	43.72	2.5382	1.8374	2.5604	1.907	2.4551	0.1768		43.72	2.4554	2.0235	3.09763	2.1342	2.32157	0.318333		1093	43.72	3.5804	6.6365	3.5804	4.5991
1094	43.76	2.2747	2.4262	3.6797	2.473	2.2246	0.1519		1094	43.76	2.4956	2.0891	3.011	2.2785	2.3389	0.2802		1094	43.76	2.4851	1.8035	2.5869	1.924	2.6275	0.2385		43.76	2.41847	2.10627	3.09253	2.22517	2.397	0.223533		1094	43.76	3.93	7.6414	3.93	5.16713
1095	43.8	2.3238	2.3572	3.6921	2.4523	2.2084	0.1357		1095	43.8	2.3759	1.9024	3.2177	2.246	2.1468	0.2207		1095	43.8	2.5414	1.7562	2.533	1.846	2.7431	0.4226		43.8	2.4137	2.00527	3.1476	2.18143	2.3661	0.259667		1095	43.8	3.6283	7.3592	3.6283	4.87193
1096	43.84	2.2414	2.3452	3.7334	2.4366	2.2532	0.1817		1096	43.84	2.2722	1.9806	3.1886	1.9194	2.0166	0.1724		1096	43.84	2.6305	1.7565	2.5963	1.9026	2.7336	0.218		43.84	2.38137	2.02743	3.17277	2.0862	2.33447	0.1907		1096	43.84	3.711	6.9212	3.711	4.78107
1097	43.88	2.2203	2.2901	3.7329	2.3947	2.334	0.2559		1097	43.88	2.3459	1.8079	3.2655	1.9298	2.0596	0.1498		1097	43.88	2.5951	1.667	2.6291	1.8499	2.6355	0.2485		43.88	2.3871	1.92167	3.20917	2.05813	2.34303	0.218067		1097	43.88	4.035	6.5786	4.035	4.88287
1098	43.92	2.438	2.5245	3.6914	2.5876	2.1708	0.132		1098	43.92	2.2787	1.9774	3.2734	2.0134	2.069	0.3039		1098	43.92	2.5965	1.7741	2.6786	1.7244	2.7371	0.4952		43.92	2.43773	2.092	3.21447	2.10847	2.32563	0.310367		1098	43.92	4.0302	6.5728	4.0302	4.87773
1099	43.96	2.2929	2.65	3.5605	2.4395	2.2506	0.133		1099	43.96	2.3799	2.0499	3.3082	1.9628	2.1859	0.2301		1099	43.96	2.6893	1.8037	2.783	1.8334	2.7183	0.3211		43.96	2.45403	2.16787	3.21723	2.07857	2.38493	0.228067		1099	43.96	3.9087	7.086	3.9087	4.9678
1100	44	2.3488	2.5974	3.6294	2.2072	2.2337	0.1196		1100	44	2.322	2.0961	3.4025	2.0533	2.098	0.2286		1100	44	2.7121	1.8683	2.8756	1.941	2.7263	0.2636		44	2.46097	2.18727	3.3025	2.06717	2.35267	0.203933		1100	44	3.4718	7.0116	3.4718	4.65173
1101	44.04	2.3453	2.5688	3.5512	2.189	2.2877	0.2051		1101	44.04	2.4662	1.9383	3.3435	2.0376	2.1008	0.2419		1101	44.04	2.7706	1.8124	3.0586	1.9147	2.6098	0.3432		44.04	2.52737	2.1065	3.31777	2.0471	2.33277	0.2634		1101	44.04	3.768	6.8351	3.768	4.79037
1102	44.08	2.3041	2.5291	3.6068	2.5152	2.2241	0.1834		1102	44.08	2.3232	2.0295	3.2572	2.2067	2.1687	0.5501		1102	44.08	2.5561	1.6376	3.052	1.8494	2.7232	0.1229		44.08	2.39447	2.0654	3.30533	2.19043	2.372	0.285467		1102	44.08	4.0129	5.8406	4.0129	4.62213
1103	44.12	2.3094	2.3925	3.7874	2.3297	2.2927	0.2108		1103	44.12	2.4043	2.0218	3.1941	2.2466	2.2622	0.5082		1103	44.12	2.6214	1.7254	2.9543	2.0312	2.6562	0.1634		44.12	2.44503	2.04657	3.31193	2.2025	2.4037	0.294133		1103	44.12	3.6514	6.6788	3.6514	4.66053
1104	44.16	2.1902	2.4679	3.6468	2.246	2.2989	0.0995		1104	44.16	2.3214	1.9395	3.1601	2.3085	2.0362	0.292		1104	44.16	2.6588	1.625	2.9043	1.8468	2.9339	0.0982		44.16	2.39013	2.0108	3.23707	2.13377	2.423	0.163233		1104	44.16	4.1978	6.3479	4.1978	4.9145
1105	44.2	2.2556	2.4223	3.7038	2.6635	2.2463	0.1798		1105	44.2	2.253	1.996	3.2367	2.3542	2.1112	0.3338		1105	44.2	2.6803	1.6126	2.8062	1.9611	2.7866	0.1862		44.2	2.3963	2.0103	3.2489	2.32627	2.38137	0.233267		1105	44.2	4.1498	6.4067	4.1498	4.9021
1106	44.24	2.3202	2.5003	3.7546	2.3095	2.2948	0.1217		1106	44.24	2.1963	2.0418	2.9638	2.55	2.1255	0.1875		1106	44.24	2.761	1.663	2.7668	1.9499	2.9375	0.2783		44.24	2.42583	2.06837	3.16173	2.2698	2.4526	0.195833		1106	44.24	3.7238	6.7656	3.7238	4.73773
1107	44.28	2.2724	2.5019	3.5218	2.3041	2.3797	0.0972		1107	44.28	2.277	2.168	2.7892	2.0254	2.3148	0.2137		1107	44.28	2.806	1.6181	2.7705	2.0738	2.6671	0.4051		44.28	2.4518	2.096	3.02717	2.13443	2.45387	0.238667		1107	44.28	3.5475	6.7987	3.5475	4.63123
1108	44.32	2.3608	2.4051	3.613	2.6991	2.2546	0.1335		1108	44.32	2.3125	2.0632	2.7307	1.9027	2.3526	0.1521		1108	44.32	2.725	1.6334	2.8146	1.819	2.9559	0.2295		44.32	2.4661	2.0339	3.05277	2.14027	2.52103	0.1717		1108	44.32	3.949	6.471	3.949	4.78967
1109	44.36	2.3203	2.4586	3.6774	2.304	2.2328	0.1143		1109	44.36	2.2463	2.0877	2.8368	1.8393	2.3655	0.1469		1109	44.36	2.7869	1.6064	2.6973	1.7841	2.8044	0.2578		44.36	2.45117	2.0509	3.0705	1.9758	2.46757	0.173		1109	44.36	4.0156	7.2391	4.0156	5.0901
1110	44.4	2.3108	2.3944	3.9419	2.669	2.2557	0.2163		1110	44.4	2.14	2.1537	2.957	2.0551	2.3192	0.1714		1110	44.4	2.8919	1.7364	2.8441	1.7627	2.9528	0.2148		44.4	2.44757	2.09483	3.24767	2.16227	2.50923	0.200833		1110	44.4	4.1555	7.5591	4.1555	5.29003
1111	44.44	2.3367	2.3474	3.9427	2.6163	2.4278	0.194		1111	44.44	2.1854	1.9404	2.9712	1.9826	2.3945	0.2141		1111	44.44	2.8502	1.6699	2.8499	1.6611	2.934	0.2252		44.44	2.45743	1.9859	3.2546	2.08667	2.58543	0.2111		1111	44.44	3.6846	6.9452	3.6846	4.77147
1112	44.48	2.2277	2.37	3.9864	2.7578	2.4248	0.0732		1112	44.48	2.1066	2.1232	3.0198	2.1977	2.2603	0.2803		1112	44.48	2.9485	1.6698	2.9015	1.6597	2.9687	0.1178		44.48	2.4276	2.05433	3.30257	2.20507	2.55127	0.1571		1112	44.48	3.5829	6.985	3.5829	4.71693
1113	44.52	2.1422	2.3268	3.851	2.3447	2.3963	0.1019		1113	44.52	2.223	2.0911	2.935	2.1074	2.2539	0.2039		1113	44.52	2.8661	1.6543	2.7721	1.9065	2.8701	0.2205		44.52	2.41043	2.02407	3.18603	2.11953	2.50677	0.175433		1113	44.52	3.7353	7.7001	3.7353	5.0569
1114	44.56	2.2261	2.4687	3.8555	2.5897	2.2892	0.116		1114	44.56	2.257	2.0916	2.8096	2.2449	2.2855	0.219		1114	44.56	2.8534	1.6771	2.9209	1.9061	2.9263	0.1949		44.56	2.4455	2.07913	3.19533	2.2469	2.50033	0.176633		1114	44.56	3.6949	6.3675	3.6949	4.58577
1115	44.6	2.3141	2.3593	3.7237	2.3156	2.3606	0.1511		1115	44.6	2.1251	2.0941	2.8032	2.3403	2.1899	0.3037		1115	44.6	2.9443	1.7154	2.9296	1.7972	2.8619	0.1224		44.6	2.46117	2.05627	3.15217	2.15103	2.4708	0.1924		1115	44.6	3.9851	6.2676	3.9851	4.74593
1116	44.64	2.1992	2.2969	3.675	2.6372	2.3754	0.1134		1116	44.64	2.2104	2.1166	2.7623	2.3831	2.1887	0.1988		1116	44.64	2.9619	1.583	2.9782	1.9277	2.7773	0.5845		44.64	2.45717	1.99883	3.1385	2.316	2.44713	0.2989		1116	44.64	3.6316	6.9719	3.6316	4.74503
1117	44.68	2.0839	2.3539	3.8463	2.0993	2.3653	0.1233		1117	44.68	2.2603	2.3059	2.7586	2.1891	2.2935	0.2262		1117	44.68	2.9654	1.7257	3.0817	1.6416	2.8162	0.1967		44.68	2.43653	2.1285	3.22887	1.97667	2.49167	0.182067		1117	44.68	3.999	7.7546	3.999	5.25087
1118	44.72	2.191	2.3006	3.6737	2.1585	2.4477	0.1542		1118	44.72	2.2934	2.3247	2.8225	2.0992	2.2327	0.2289		1118	44.72	2.9035	1.8094	2.916	1.7568	2.8725	0.2561		44.72	2.46263	2.1449	3.1374	2.00483	2.51763	0.213067		1118	44.72	3.7664	6.559	3.7664	4.69727
1119	44.76	2.2092	2.394	3.7145	2.1603	2.407	0.0867		1119	44.76	2.3101	2.2934	2.7437	2.1333	2.3465	0.1519		1119	44.76	2.9316	1.7435	2.8608	1.8908	2.9086	0.3991		44.76	2.48363	2.14363	3.10633	2.06147	2.55403	0.212567		1119	44.76	3.516	6.6061	3.516	4.54603
1120	44.8	2.1858	2.5528	3.6692	2.2695	2.388	0.0919		1120	44.8	2.1324	2.2985	2.7595	2.0922	2.2816	0.1576		1120	44.8	2.9543	1.65	2.8184	1.9158	2.899	0.1109		44.8	2.42417	2.1671	3.08237	2.0925	2.52287	0.120133		1120	44.8	3.6401	8.0951	3.6401	5.1251
1121	44.84	2.2231	2.3995	3.7926	2.298	2.3978	0.1429		1121	44.84	2.2257	2.4192	2.7	1.8696	2.2839	0.1196		1121	44.84	2.871	1.7309	2.8117	2.04	2.7987	0.3352		44.84	2.43993	2.1832	3.10143	2.0692	2.49347	0.199233		1121	44.84	3.5366	6.6655	3.5366	4.57957
1122	44.88	2.3017	2.2888	3.8055	2.469	2.4742	0.2412		1122	44.88	2.2714	2.5418	2.7829	2.0563	2.2715	0.1387		1122	44.88	2.9135	1.817	2.8375	1.7408	2.7407	0.2013		44.88	2.49553	2.21587	3.14197	2.0887	2.49547	0.193733		1122	44.88	3.4975	6.6526	3.4975	4.5492
1123	44.92	2.3038	2.2572	3.9272	2.573	2.4478	0.1715		1123	44.92	2.1827	2.4259	2.7763	1.978	2.2773	0.2308		1123	44.92	2.8757	1.7825	2.9046	1.8144	2.9741	0.2446		44.92	2.45407	2.1552	3.2027	2.1218	2.5664	0.215633		1123	44.92	3.6286	6.6449	3.6286	4.63403
1124	44.96	2.2983	2.3783	3.9146	2.4841	2.5196	0.1577		1124	44.96	2.233	2.2504	2.8836	2.1011	2.2616	0.1313		1124	44.96	2.9226	1.8456	2.8176	1.8357	2.7698	0.2631		44.96	2.48463	2.1581	3.20527	2.1403	2.517	0.184033		1124	44.96	3.64	7.2476	3.64	4.84253
1125	45	2.3625	2.3147	3.8798	2.2649	2.4656	0.1225		1125	45	1.9524	2.3166	2.8736	2.0829	2.5091	0.2217		1125	45	2.8926	1.7701	2.923	1.6895	2.8246	0.3799		45	2.4025	2.1338	3.22547	2.01243	2.59977	0.241367		1125	45	3.7762	7.2106	3.7762	4.921
1126	45.04	2.3988	2.3977	3.7974	2.1761	2.3265	0.1368		1126	45.04	2.2293	2.2587	2.9214	2.176	2.2749	0.389		1126	45.04	2.8226	1.7031	2.8574	1.7338	2.8056	0.166		45.04	2.48357	2.11983	3.19207	2.02863	2.469	0.2306		1126	45.04	3.782	6.3174	3.782	4.62713
1127	45.08	2.3772	2.2495	3.8452	2.1075	2.3458	0.2167		1127	45.08	2.351	2.0525	3.0001	2.1803	2.4425	0.3011		1127	45.08	2.7513	1.6758	2.7655	1.8628	2.8666	0.4296		45.08	2.49317	1.9926	3.2036	2.0502	2.55163	0.3158		1127	45.08	4.1282	7.8015	4.1282	5.35263
1128	45.12	2.4422	2.2419	3.98	2.1261	2.4453	0.201		1128	45.12	2.1832	2.2058	2.8872	2.1423	2.3208	0.3759		1128	45.12	2.8036	1.629	2.7754	1.7049	2.7567	0.3371		45.12	2.47633	2.02557	3.2142	1.9911	2.5076	0.304667		1128	45.12	3.4063	7.5266	3.4063	4.77973
1129	45.16	2.4147	2.4452	3.9214	2.1572	2.3543	0.0837		1129	45.16	2.2778	2.3915	3.0023	2.1041	2.3781	0.2016		1129	45.16	2.8521	1.7552	2.9526	1.7536	2.9539	0.1287		45.16	2.51487	2.1973	3.2921	2.00497	2.5621	0.138		1129	45.16	4.0816	7.6074	4.0816	5.25687
1130	45.2	2.4427	2.4318	4.0104	2.5326	2.5463	0.1011		1130	45.2	2.2114	2.2995	3.0446	2.1752	2.4116	0.176		1130	45.2	2.9616	1.6367	2.8497	1.9775	2.8779	0.13		45.2	2.53857	2.12267	3.30157	2.22843	2.61193	0.1357		1130	45.2	3.4336	6.6008	3.4336	4.48933
1131	45.24	2.5059	2.487	3.9255	2.3556	2.3637	0.1543		1131	45.24	2.2418	2.2911	2.9383	2.0027	2.1145	0.1672		1131	45.24	2.8044	1.5769	2.8726	1.9134	2.9291	0.254		45.24	2.51737	2.11833	3.24547	2.09057	2.4691	0.191833		1131	45.24	3.7795	7.0777	3.7795	4.8789
1132	45.28	2.4423	2.5358	3.9169	2.2539	2.5036	0.1858		1132	45.28	2.4457	2.2774	2.7511	2.0875	2.3316	0.2471		1132	45.28	2.8914	1.5349	2.8816	1.9207	2.9183	0.1548		45.28	2.59313	2.11603	3.1832	2.08737	2.5845	0.1959		1132	45.28	3.5105	7.0216	3.5105	4.68087
1133	45.32	2.4826	2.431	4.0042	2.1202	2.4356	0.1877		1133	45.32	2.4287	2.156	2.7084	1.9472	2.2089	0.1073		1133	45.32	2.8538	1.645	2.8187	1.6404	2.9869	0.2922		45.32	2.58837	2.07733	3.1771	1.9026	2.5438	0.195733		1133	45.32	3.6754	7.151	3.6754	4.83393
1134	45.36	2.5208	2.6056	4.0495	1.9905	2.3511	0.178		1134	45.36	2.3688	2.0126	2.9103	1.9251	2.3908	0.1391		1134	45.36	2.9057	1.4766	2.7829	1.9055	2.6758	0.2399		45.36	2.59843	2.0316	3.24757	1.94037	2.47257	0.185667		1134	45.36	4.2001	6.6156	4.2001	5.00527
1135	45.4	2.5243	2.5467	4.1325	2.0738	2.4598	0.0895		1135	45.4	2.3969	2.014	2.8143	2.2005	2.307	0.2492		1135	45.4	2.9329	1.5423	2.8678	2.183	2.8502	0.3042		45.4	2.61803	2.03433	3.27153	2.15243	2.539	0.2143		1135	45.4	4.3214	6.2462	4.3214	4.963
1136	45.44	2.4903	2.483	3.9976	1.9248	2.3727	0.0969		1136	45.44	2.4117	1.9582	2.8239	2.2	2.3786	0.1981		1136	45.44	3.0079	1.4705	2.847	1.9061	2.8137	0.1461		45.44	2.63663	1.97057	3.22283	2.0103	2.52167	0.147033		1136	45.44	3.661	7.3441	3.661	4.8887
1137	45.48	2.4636	2.3676	3.9511	1.9853	2.4002	0.1284		1137	45.48	2.3186	1.9654	2.757	2.0603	2.2737	0.2377		1137	45.48	2.8705	1.5562	2.9193	1.9319	2.9951	0.3547		45.48	2.5509	1.96307	3.20913	1.9925	2.55633	0.240267		1137	45.48	3.6994	7.7989	3.6994	5.0659
1138	45.52	2.4801	2.4146	4.0138	1.9557	2.3709	0.1463		1138	45.52	2.3459	1.8303	2.8718	1.9921	2.3371	0.1185		1138	45.52	2.8145	1.6671	2.9596	1.9129	3.0614	0.172		45.52	2.54683	1.97067	3.28173	1.95357	2.5898	0.1456		1138	45.52	3.9417	7.0636	3.9417	4.98233
1139	45.56	2.4186	2.4252	4.0954	1.9734	2.3786	0.0835		1139	45.56	2.4557	2.2271	2.9713	2.0316	2.2011	0.2065		1139	45.56	2.9467	1.614	2.8665	1.9188	2.858	0.378		45.56	2.607	2.08877	3.31107	1.9746	2.47923	0.222667		1139	45.56	4.0623	6.6248	4.0623	4.91647
1140	45.6	2.5399	2.389	4.1036	2.0731	2.3445	0.1131		1140	45.6	2.5156	2.0261	2.9928	2.0606	2.2786	0.2476		1140	45.6	2.9078	1.6661	2.9536	2.2242	2.8394	0.2433		45.6	2.65443	2.02707	3.35	2.1193	2.4875	0.201333		1140	45.6	4.6198	6.7543	4.6198	5.3313
1141	45.64	2.6246	2.6379	4.1116	1.9348	2.3827	0.1932		1141	45.64	2.6112	2.0118	2.917	2.1416	2.4015	0.1663		1141	45.64	2.8728	1.6239	2.8656	1.9042	2.6572	0.0893		45.64	2.70287	2.0912	3.29807	1.99353	2.48047	0.1496		1141	45.64	4.061	6.6845	4.061	4.9355
1142	45.68	2.6182	2.3729	4.0126	2.2241	2.4374	0.0935		1142	45.68	2.7069	2.054	2.9207	2.1126	2.3993	0.2143		1142	45.68	2.9358	1.5773	2.8091	1.8552	2.9202	0.1456		45.68	2.75363	2.0014	3.24747	2.06397	2.58563	0.151133		1142	45.68	3.6996	7.4358	3.6996	4.945
1143	45.72	2.6472	2.3495	3.9577	1.9723	2.2299	0.1078		1143	45.72	2.7343	1.9441	2.9014	2.0597	2.5158	0.1532		1143	45.72	2.9957	1.5984	2.7092	2.1269	2.9055	0.425		45.72	2.7924	1.964	3.18943	2.05297	2.5504	0.228667		1143	45.72	3.8636	7.5372	3.8636	5.08813
1144	45.76	2.5296	2.4754	4.1082	2.0601	2.3576	0.0731		1144	45.76	2.685	2.0845	2.9254	1.9757	2.4329	0.095		1144	45.76	2.8648	1.5681	2.553	2.0147	2.8483	0.2968		45.76	2.69313	2.04267	3.19553	2.01683	2.54627	0.154967		1144	45.76	3.4234	7.8791	3.4234	4.90863
1145	45.8	2.5409	2.5907	4.1723	2.4422	2.4755	0.1466		1145	45.8	2.655	2.0527	2.8888	2.0693	2.3571	0.099		1145	45.8	2.9813	1.5892	2.6137	2.1335	2.8884	0.2591		45.8	2.72573	2.07753	3.22493	2.215	2.57367	0.168233		1145	45.8	3.9491	7.3971	3.9491	5.09843
1146	45.84	2.487	2.5598	4.1134	2.11	2.2416	0.1053		1146	45.84	2.5767	2.116	2.8864	1.9041	2.2976	0.5884		1146	45.84	2.7612	1.7185	2.6174	1.9719	3.0174	0.1212		45.84	2.6083	2.13143	3.20573	1.99533	2.51887	0.271633		1146	45.84	4.0757	6.8088	4.0757	4.98673
1147	45.88	2.4783	2.6355	4.2037	2.1942	2.206	0.1342		1147	45.88	2.7298	2.1705	2.9437	2.0786	2.3295	0.1534		1147	45.88	2.888	1.5934	2.6363	2.0451	2.8436	0.4023		45.88	2.6987	2.13313	3.26123	2.10597	2.4597	0.229967		1147	45.88	3.8797	6.9759	3.8797	4.91177
1148	45.92	2.3794	2.5925	4.1421	2.0732	2.2668	0.1895		1148	45.92	2.6925	2.1576	2.8461	1.9598	2.3724	0.5841		1148	45.92	2.7843	1.52	2.8048	1.848	2.9558	0.4397		45.92	2.61873	2.09003	3.26433	1.96033	2.53167	0.404433		1148	45.92	3.9385	5.9515	3.9385	4.6095
1149	45.96	2.5214	2.5308	4.1524	2.2149	2.432	0.1259		1149	45.96	2.4603	2.153	2.9059	1.9951	2.3713	0.6928		1149	45.96	2.7288	1.6361	2.8486	2.0652	2.9302	0.1824		45.96	2.57017	2.10663	3.3023	2.09173	2.57783	0.3337		1149	45.96	3.5451	6.9572	3.5451	4.68247
1150	46	2.4875	2.6642	4.0793	2.3413	2.3874	0.1514		1150	46	2.3375	2.1512	2.9767	1.9157	2.4876	0.1901		1150	46	2.868	1.6995	2.8915	2.2239	2.8316	0.237		46	2.56433	2.17163	3.31583	2.1603	2.56887	0.192833		1150	46	3.4165	6.2381	3.4165	4.35703
1151	46.04	2.4074	2.587	4.0525	2.2382	2.3717	0.1634		1151	46.04	2.4959	2.1809	3.0871	1.8376	2.4028	0.196		1151	46.04	2.8485	1.7017	2.999	1.8988	2.777	0.3407		46.04	2.58393	2.15653	3.37953	1.99153	2.51717	0.233367		1151	46.04	4.1102	6.2735	4.1102	4.8313
1152	46.08	2.379	2.6193	3.9415	1.9309	2.3516	0.0885		1152	46.08	2.6518	2.1438	3.1866	1.825	2.3251	0.1067		1152	46.08	2.9061	1.6175	2.8789	2.1566	2.6006	0.3624		46.08	2.64563	2.12687	3.33567	1.97083	2.42577	0.185867		1152	46.08	4.2009	7.1568	4.2009	5.1862
1153	46.12	2.5292	2.5064	3.9382	1.7565	2.4191	0.0943		1153	46.12	2.4684	2.2211	3.0701	1.8551	2.4003	0.2892		1153	46.12	2.8795	1.5533	3.0798	2.3561	2.6518	0.2387		46.12	2.6257	2.0936	3.3627	1.98923	2.4904	0.2074		1153	46.12	3.8572	6.8169	3.8572	4.84377
1154	46.16	2.5432	2.4075	3.9216	1.9599	2.4675	0.084		1154	46.16	2.6378	2.268	2.9858	1.9611	2.4188	0.3973		1154	46.16	2.8794	1.6444	2.9501	2.0833	2.6393	0.3466		46.16	2.6868	2.10663	3.28583	2.00143	2.50853	0.275967		1154	46.16	3.9523	6.1331	3.9523	4.67923
1155	46.2	2.5741	2.3505	4.0042	1.9305	2.4081	0.1338		1155	46.2	2.6529	2.2565	3.121	2.0266	2.1933	0.1829		1155	46.2	2.9272	1.7527	2.974	2.2022	2.8301	0.3086		46.2	2.71807	2.1199	3.3664	2.0531	2.47717	0.208433		1155	46.2	3.7255	6.5279	3.7255	4.65963
1156	46.24	2.4963	2.454	3.9168	1.9099	2.1728	0.1504		1156	46.24	2.7188	2.3491	3.047	2.0552	2.2071	0.2247		1156	46.24	2.8834	1.6982	3.1733	2.0147	2.8471	0.1973		46.24	2.6995	2.1671	3.37903	1.99327	2.409	0.1908		1156	46.24	3.4	5.5861	3.4	4.1287
1157	46.28	2.5243	2.4781	3.8336	2.1806	2.43	0.0696		1157	46.28	2.447	2.3343	3.2126	2.0319	2.3963	0.1432		1157	46.28	2.7991	1.7646	3.0913	2.1565	2.6444	0.2739		46.28	2.59013	2.19233	3.37917	2.123	2.49023	0.162233		1157	46.28	3.8495	6.3285	3.8495	4.67583
1158	46.32	2.5251	2.4912	3.77	2.2503	2.33	0.088		1158	46.32	2.5402	2.3232	3.4498	2.0991	2.45	0.2135		1158	46.32	2.9524	1.7572	3.1456	2.176	2.7659	0.2686		46.32	2.67257	2.19053	3.45513	2.17513	2.5153	0.190033		1158	46.32	3.4716	5.5098	3.4716	4.151
1159	46.36	2.454	2.4877	3.8453	2.2507	2.283	0.1014		1159	46.36	2.6254	2.405	3.4421	1.7467	2.1368	0.1972		1159	46.36	3.0406	1.7388	3.3397	2.2569	2.8147	0.1382		46.36	2.70667	2.2105	3.54237	2.08477	2.4115	0.1456		1159	46.36	3.7384	6.6887	3.7384	4.72183
1160	46.4	2.4695	2.5	3.8186	2.0582	2.2756	0.164		1160	46.4	2.686	2.3377	3.394	1.7399	2.2703	0.1951		1160	46.4	3.0125	1.6435	3.428	2.2133	2.7568	0.3033		46.4	2.72267	2.1604	3.54687	2.0038	2.43423	0.2208		1160	46.4	3.8832	5.7766	3.8832	4.51433
1161	46.44	2.4499	2.5089	3.8692	2.1606	2.2796	0.0907		1161	46.44	2.9313	2.2753	3.4927	1.8782	2.3656	0.3822		1161	46.44	2.9747	1.7512	3.2753	2.147	2.7127	0.3006		46.44	2.7853	2.17847	3.54573	2.06193	2.45263	0.257833		1161	46.44	3.4956	5.5613	3.4956	4.18417
1162	46.48	2.4799	2.6195	3.9365	2.2691	2.3722	0.1645		1162	46.48	2.9338	2.1977	3.4603	2.0121	2.2965	0.2558		1162	46.48	2.9874	1.6499	3.239	1.8542	2.7344	0.5355		46.48	2.80037	2.1557	3.54527	2.04513	2.4677	0.3186		1162	46.48	3.557	6.3885	3.557	4.50083
1163	46.52	2.4939	2.4077	4.0293	2.2543	2.307	0.1543		1163	46.52	2.6566	2.1433	3.2985	2.1997	2.0972	0.4711		1163	46.52	2.9819	1.707	3.3021	1.8843	2.7311	0.5657		46.52	2.7108	2.086	3.5433	2.11277	2.37843	0.397033		1163	46.52	3.4361	5.2202	3.4361	4.0308
1164	46.56	2.3786	2.4813	3.918	2.4595	2.2663	0.0733		1164	46.56	2.805	2.2671	3.2629	2.1275	2.1884	0.383		1164	46.56	3.0214	1.8429	3.2569	1.8102	2.7442	0.1826		46.56	2.735	2.1971	3.47927	2.1324	2.39963	0.212967		1164	46.56	3.6605	5.8548	3.6605	4.39193
1165	46.6	2.4425	2.5267	3.7636	2.2555	2.3011	0.0909		1165	46.6	2.7027	2.2094	3.1601	2.208	2.0687	0.5946		1165	46.6	2.8976	1.7318	3.5179	1.8256	2.7181	0.1351		46.6	2.68093	2.15597	3.48053	2.09637	2.36263	0.273533		1165	46.6	3.9746	5.3469	3.9746	4.43203
1166	46.64	2.601	2.6241	3.8376	2.2069	2.365	0.0736		1166	46.64	2.6688	2.1473	3.1253	1.9965	2.1046	0.2471		1166	46.64	2.7794	1.75	3.5014	1.9093	2.6678	0.2195		46.64	2.68307	2.1738	3.4881	2.03757	2.37913	0.180067		1166	46.64	3.7941	5.7914	3.7941	4.45987
1167	46.68	2.4193	2.6072	3.9209	2.2172	2.3857	0.1023		1167	46.68	2.772	2.4042	3.0684	2.1012	2.1764	0.193		1167	46.68	2.911	1.6076	3.555	2.214	2.7781	0.1915		46.68	2.70077	2.20633	3.51477	2.17747	2.44673	0.162267		1167	46.68	3.6184	6.0826	3.6184	4.4398
1168	46.72	2.2636	2.3947	3.918	2.0001	2.3052	0.0986		1168	46.72	2.6683	2.2767	2.9612	2.009	1.958	0.2719		1168	46.72	2.9217	1.6883	3.6063	2.3268	2.6978	0.3069		46.72	2.61787	2.1199	3.49517	2.11197	2.32033	0.2258		1168	46.72	3.5973	7.3173	3.5973	4.8373
1169	46.76	2.3785	2.5392	4.0608	2.0734	2.3768	0.1458		1169	46.76	2.687	2.2056	3.1632	2.0486	1.9022	0.3119		1169	46.76	2.913	1.7958	3.7139	2.1536	2.6857	0.3568		46.76	2.6595	2.1802	3.64597	2.09187	2.32157	0.2715		1169	46.76	4.0648	6.8752	4.0648	5.0016
1170	46.8	2.3687	2.5898	3.9522	2.0593	2.346	0.0979		1170	46.8	2.6276	2.3148	3.1816	2.2656	1.9891	0.2135		1170	46.8	2.8367	1.6504	3.7287	2.2419	2.5934	0.201		46.8	2.611	2.185	3.62083	2.18893	2.3095	0.1708		1170	46.8	3.7332	6.8924	3.7332	4.78627
1171	46.84	2.594	2.549	4.0035	2.2439	2.3714	0.0919		1171	46.84	2.529	2.2449	3.0791	2.3978	2.0201	0.1556		1171	46.84	2.8151	1.7403	3.6705	2.1622	2.6327	0.4211		46.84	2.64603	2.17807	3.58437	2.26797	2.3414	0.222867		1171	46.84	3.6224	7.4438	3.6224	4.8962
1172	46.88	2.4523	2.6191	4.0513	2.3018	2.2746	0.1259		1172	46.88	2.5252	2.3403	3.0735	2.0751	2.2847	0.1683		1172	46.88	2.7733	1.7008	3.6125	2.3029	2.7601	0.3849		46.88	2.5836	2.22007	3.5791	2.2266	2.4398	0.226367		1172	46.88	3.735	6.4881	3.735	4.6527
1173	46.92	2.4303	2.6212	4.0468	2.1412	2.3314	0.1203		1173	46.92	2.6606	2.3114	3.158	2.2958	2.1016	0.2338		1173	46.92	2.7531	1.7	3.7149	2.3873	2.6917	0.423		46.92	2.61467	2.21087	3.6399	2.27477	2.3749	0.259033		1173	46.92	3.8584	6.0776	3.8584	4.59813
1174	46.96	2.49	2.3615	4.1047	2.2587	2.2191	0.0969		1174	46.96	2.5481	2.2383	3.1709	2.2246	2.1183	0.4645		1174	46.96	2.8317	1.6629	3.7311	2.4699	2.7411	0.1305		46.96	2.62327	2.08757	3.6689	2.31773	2.3595	0.230633		1174	46.96	3.5277	5.8263	3.5277	4.2939
1175	47	2.497	2.5561	4.1579	2.1644	2.3887	0.1722		1175	47	2.6309	2.2662	3.0005	2.1574	2.1688	0.3619		1175	47	2.6128	1.7069	3.9612	2.523	2.7932	0.4042		47	2.58023	2.1764	3.70653	2.2816	2.45023	0.312767		1175	47	3.4426	7.9831	3.4426	4.9561
1176	47.04	2.4194	2.5457	4.2287	2.1274	2.3141	0.1747		1176	47.04	2.4001	2.2947	3.0392	2.1523	2.031	0.583		1176	47.04	2.8045	1.6112	3.8093	2.6689	2.7403	0.5785		47.04	2.54133	2.15053	3.6924	2.3162	2.3618	0.4454		1176	47.04	3.9227	7.5809	3.9227	5.1421
1177	47.08	2.3631	2.4647	4.0908	1.9462	2.2898	0.1017		1177	47.08	2.3827	2.181	2.8605	2.2646	1.9759	0.6298		1177	47.08	2.6788	1.7092	3.7591	2.3307	2.7761	0.2742		47.08	2.47487	2.1183	3.57013	2.1805	2.34727	0.335233		1177	47.08	3.9534	7.4331	3.9534	5.1133
1178	47.12	2.3564	2.5551	4.0701	2.2185	2.3671	0.1175		1178	47.12	2.2936	2.1981	3.0051	2.2291	2.0122	0.4423		1178	47.12	2.6252	1.7199	3.7242	2.2014	2.7929	0.5598		47.12	2.42507	2.1577	3.5998	2.21633	2.39073	0.3732		1178	47.12	4.0875	7.9958	4.0875	5.39027
1179	47.16	2.5128	2.5728	3.9883	1.9993	2.2819	0.1234		1179	47.16	2.292	2.3382	2.9133	2.2349	1.9408	0.1875		1179	47.16	2.6296	1.6061	3.8817	2.0345	2.7805	0.1577		47.16	2.47813	2.17237	3.59443	2.08957	2.3344	0.1562		1179	47.16	3.4771	8.1143	3.4771	5.02283
1180	47.2	2.4327	2.508	3.9628	2.2037	2.2624	0.1691		1180	47.2	2.4338	2.1055	2.8586	2.0034	2.0929	0.257		1180	47.2	2.5693	1.7231	3.734	2.1405	2.9102	0.5939		47.2	2.4786	2.1122	3.51847	2.11587	2.42183	0.34		1180	47.2	3.5997	8.0676	3.5997	5.089
1181	47.24	2.3007	2.4425	3.9655	2.0217	2.2122	0.1575		1181	47.24	2.1643	2.0445	2.7632	2.0165	2.093	0.1794		1181	47.24	2.6573	1.621	3.6198	2.0742	2.9084	0.1903		47.24	2.3741	2.036	3.4495	2.03747	2.40453	0.175733		1181	47.24	3.8273	6.8179	3.8273	4.82417
1182	47.28	2.2695	2.6597	3.9619	2.0316	2.3155	0.1486		1182	47.28	2.2485	2.1607	2.7764	2.1401	1.8978	0.5196		1182	47.28	2.698	1.6982	3.4856	2.4346	2.7398	0.2909		47.28	2.40533	2.17287	3.40797	2.2021	2.3177	0.3197		1182	47.28	3.4052	6.4051	3.4052	4.40517
1183	47.32	2.2538	2.6158	4.0064	2.1956	2.2891	0.1157		1183	47.32	2.3006	2.2194	2.7373	2.0629	1.9857	0.3287		1183	47.32	2.701	1.6648	3.5956	2.6306	2.7236	0.396		47.32	2.41847	2.16667	3.44643	2.29637	2.3328	0.280133		1183	47.32	3.7846	6.879	3.7846	4.81607
1184	47.36	2.3783	2.6606	4.0492	2.1531	2.2448	0.1707		1184	47.36	2.3686	2.0764	2.5812	2.1442	1.9152	0.5056		1184	47.36	2.6765	1.5988	3.5618	2.3021	2.7972	0.3568		47.36	2.47447	2.11193	3.3974	2.1998	2.31907	0.344367		1184	47.36	3.6443	6.1845	3.6443	4.49103
1185	47.4	2.4489	2.6371	3.9681	2.2275	2.2531	0.1308		1185	47.4	2.1992	2.0397	2.5861	2.1138	1.9404	0.2973		1185	47.4	2.667	1.6673	3.6437	2.4569	2.8614	0.4529		47.4	2.43837	2.1147	3.3993	2.26607	2.35163	0.293667		1185	47.4	3.6609	6.749	3.6609	4.69027
1186	47.44	2.3377	2.6297	3.8428	2.221	2.3584	0.1299		1186	47.44	2.0962	1.9451	2.5204	2.2052	1.8635	0.2115		1186	47.44	2.8906	1.6267	3.352	2.3389	2.8748	0.3374		47.44	2.4415	2.06717	3.2384	2.25503	2.36557	0.226267		1186	47.44	3.9409	6.9418	3.9409	4.9412
1187	47.48	2.2218	2.6274	3.953	2.0616	2.3082	0.107		1187	47.48	2.039	2.1298	2.4393	2.0321	2.0482	0.2695		1187	47.48	2.7272	1.751	3.3848	2.3842	2.6492	0.4429		47.48	2.32933	2.1694	3.25903	2.1593	2.3352	0.273133		1187	47.48	3.5737	5.9268	3.5737	4.35807
1188	47.52	2.2989	2.4779	3.9666	1.9958	2.2248	0.1124		1188	47.52	2.2408	2.1037	2.4121	2.0376	2.0285	0.245		1188	47.52	2.8141	1.5505	3.4565	2.0482	2.9254	0.3644		47.52	2.45127	2.04403	3.2784	2.0272	2.3929	0.2406		1188	47.52	3.9148	7.0209	3.9148	4.95017
1189	47.56	2.4003	2.5264	3.8621	1.9638	2.2674	0.1156		1189	47.56	2.5824	2.1151	2.4802	2.1665	2.0129	0.2982		1189	47.56	2.9422	1.6748	3.5518	2.4069	2.7364	0.303		47.56	2.64163	2.10543	3.29803	2.17907	2.3389	0.238933		1189	47.56	3.7585	6.0547	3.7585	4.5239
1190	47.6	2.389	2.6365	3.8702	2.0798	2.0902	0.098		1190	47.6	2.5625	2.1703	2.3878	2.0053	2.0163	0.2475		1190	47.6	2.9096	1.8068	3.5188	2.5177	3.0065	0.1768		47.6	2.62037	2.20453	3.25893	2.20093	2.371	0.1741		1190	47.6	3.8072	6.4043	3.8072	4.6729
1191	47.64	2.289	2.4091	3.7353	2.1289	2.2195	0.2434		1191	47.64	2.5491	2.0917	2.4782	2.1182	2.047	0.1285		1191	47.64	2.878	1.7027	3.2466	2.2865	2.6151	0.3177		47.64	2.57203	2.06783	3.15337	2.17787	2.29387	0.229867		1191	47.64	3.6915	6.1761	3.6915	4.5197
1192	47.68	2.4575	2.6099	3.8054	1.9962	2.3372	0.1271		1192	47.68	2.5578	2.1573	2.3083	2.1267	2.0163	0.1827		1192	47.68	2.8838	1.595	3.1331	2.3329	2.6273	0.2907		47.68	2.63303	2.12073	3.08227	2.15193	2.32693	0.200167		1192	47.68	3.6189	7.6612	3.6189	4.96633
1193	47.72	2.3698	2.5174	3.6823	2.0969	2.3563	0.0784		1193	47.72	2.4659	2.2115	2.2911	2.0381	2.0521	0.2199		1193	47.72	2.8323	1.5608	3.1869	2.3996	2.5223	0.4127		47.72	2.556	2.09657	3.05343	2.1782	2.31023	0.237		1193	47.72	3.6539	8.3382	3.6539	5.21533
1194	47.76	2.3141	2.4517	3.7576	1.8218	2.2269	0.1533		1194	47.76	2.3581	2.3029	2.4778	1.9876	2.0275	0.1473		1194	47.76	2.7176	1.685	3.1915	2.5542	2.6516	0.5017		47.76	2.46327	2.14653	3.1423	2.1212	2.302	0.267433		1194	47.76	3.9418	7.0743	3.9418	4.98597
1195	47.8	2.4639	2.484	3.9021	2.091	2.349	0.1309		1195	47.8	2.4582	2.2764	2.5135	1.9801	1.9682	0.1509		1195	47.8	2.6219	1.6534	3.2806	2.3864	2.5113	0.3716		47.8	2.51467	2.13793	3.23207	2.1525	2.27617	0.2178		1195	47.8	3.4577	7.4299	3.4577	4.78177
1196	47.84	2.3179	2.4486	3.9462	1.9278	2.2649	0.1093		1196	47.84	2.4051	2.2778	2.687	1.9833	2.0988	0.1347		1196	47.84	2.6626	1.75	3.1949	2.4198	2.5916	0.1427		47.84	2.46187	2.1588	3.27603	2.1103	2.31843	0.1289		1196	47.84	3.5785	6.2178	3.5785	4.45827
1197	47.88	2.3273	2.4564	3.9134	1.8456	2.3209	0.1735		1197	47.88	2.5105	2.0676	2.6336	1.9272	1.988	0.2753		1197	47.88	2.7682	1.8387	3.2372	2.3861	2.5492	0.3143		47.88	2.53533	2.1209	3.2614	2.05297	2.28603	0.254367		1197	47.88	3.3606	6.5252	3.3606	4.41547
1198	47.92	2.4209	2.3996	3.9437	1.9144	2.3296	0.0861		1198	47.92	2.5183	2.0595	2.7106	2.0101	1.9949	0.1784		1198	47.92	2.7544	1.8409	3.2051	2.26	2.6851	0.3149		47.92	2.56453	2.1	3.28647	2.0615	2.33653	0.193133		1198	47.92	3.5179	6.8254	3.5179	4.6204
1199	47.96	2.4499	2.379	4.0211	1.8929	2.1916	0.1528		1199	47.96	2.5985	2.1167	2.8296	2.1547	2.0331	0.1464		1199	47.96	2.8035	1.7149	3.2991	2.1574	2.5944	0.322		47.96	2.6173	2.0702	3.38327	2.06833	2.27303	0.207067		1199	47.96	3.4876	6.992	3.4876	4.65573
1200	48	2.3385	2.306	3.9426	1.9935	2.2805	0.1591		1200	48	2.4536	2.2237	2.7072	2.1722	1.9235	0.1258		1200	48	2.8904	1.765	3.4368	2.2771	2.5292	0.5119		48	2.56083	2.09823	3.3622	2.1476	2.2444	0.2656		1200	48	3.36	7.1511	3.36	4.6237
1201	48.04	2.4565	2.323	3.9292	2.0163	2.2835	0.1313		1201	48.04	2.5388	2.0603	2.7396	1.969	2.1162	0.29		1201	48.04	3.0111	1.8523	3.4737	2.2991	2.674	0.3063		48.04	2.6688	2.07853	3.38083	2.0948	2.3579	0.242533		1201	48.04	3.2317	6.4599	3.2317	4.30777
1202	48.08	2.3192	2.4277	3.9251	2.0164	2.3215	0.1071		1202	48.08	2.6196	2.0979	2.7955	2.0463	1.996	0.4038		1202	48.08	2.9681	1.8708	3.5186	2.2569	2.8047	0.3985		48.08	2.63563	2.13213	3.41307	2.10653	2.37407	0.303133		1202	48.08	3.55	7.9116	3.55	5.00387
1203	48.12	2.2266	2.4134	4.0045	2.2221	2.3822	0.1243		1203	48.12	2.5056	2.1105	2.8007	2.0168	2.0336	0.1175		1203	48.12	2.93	1.8488	3.6037	2.6153	2.5639	0.6394		48.12	2.55407	2.12423	3.46963	2.28473	2.32657	0.293733		1203	48.12	3.6869	7.9653	3.6869	5.11303
1204	48.16	2.3879	2.3069	4.0049	2.3497	2.3439	0.0909		1204	48.16	2.5745	2.2066	2.882	1.9309	2.0414	0.3029		1204	48.16	2.8431	1.9327	3.772	2.5289	2.5376	0.3454		48.16	2.60183	2.14873	3.55297	2.26983	2.30763	0.2464		1204	48.16	3.637	7.1571	3.637	4.81037
1205	48.2	2.4025	2.257	3.9782	2.1933	2.3507	0.1313		1205	48.2	2.5807	2.1336	2.6656	1.9959	2.1739	0.1271		1205	48.2	2.7771	1.8451	3.5818	2.6563	2.6903	0.4488		48.2	2.58677	2.07857	3.40853	2.28183	2.40497	0.235733		1205	48.2	3.7122	6.4927	3.7122	4.63903
1206	48.24	2.3804	2.2533	4.0154	2.2706	2.3839	0.0737		1206	48.24	2.7302	2.0722	2.7901	1.9188	2.1438	0.343		1206	48.24	2.8636	1.9147	3.5659	2.4447	2.8512	0.5392		48.24	2.65807	2.08007	3.45713	2.21137	2.45963	0.318633		1206	48.24	3.6874	7.1648	3.6874	4.84653
1207	48.28	2.5389	2.2516	3.8992	2.1851	2.3005	0.1277		1207	48.28	2.5835	2.1477	2.9871	1.8547	2.0469	0.2124		1207	48.28	2.8888	2.009	3.7012	2.256	2.8719	0.6031		48.28	2.6704	2.1361	3.52917	2.0986	2.40643	0.3144		1207	48.28	3.4029	6.224	3.4029	4.34327
1208	48.32	2.5142	2.2935	3.9753	2.2205	2.3105	0.1264		1208	48.32	2.7629	1.9816	3.0436	1.9996	2.114	0.1415		1208	48.32	2.8157	1.9538	3.7988	2.3164	2.7798	0.4492		48.32	2.6976	2.0763	3.6059	2.17883	2.40143	0.239033		1208	48.32	3.4979	7.2186	3.4979	4.73813
1209	48.36	2.4774	2.2972	3.881	2.1708	2.2243	0.2043		1209	48.36	2.5634	2.1686	3.0734	2.1456	2.3879	0.3088		1209	48.36	2.7858	2.0298	3.715	2.2147	2.7532	0.1871		48.36	2.60887	2.1652	3.55647	2.17703	2.45513	0.2334		1209	48.36	4.3348	7.4453	4.3348	5.37163
1210	48.4	2.5153	2.2432	3.9969	2.5325	2.322	0.146		1210	48.4	2.5932	2.1325	2.8181	1.8672	2.2404	0.2078		1210	48.4	2.88	1.8856	3.6935	2.22	2.796	0.1194		48.4	2.66283	2.0871	3.50283	2.20657	2.4528	0.157733		1210	48.4	4.0814	6.2494	4.0814	4.80407
1211	48.44	2.624	2.2077	3.9074	2.6818	2.262	0.0908		1211	48.44	2.7184	2.1171	2.7883	2.0675	2.1157	0.1508		1211	48.44	2.7362	1.8659	3.752	2.2211	2.7241	0.3301		48.44	2.69287	2.06357	3.48257	2.32347	2.36727	0.190567		1211	48.44	4.1393	6.2925	4.1393	4.85703
1212	48.48	2.6283	2.3825	3.9818	2.6526	2.292	0.1398		1212	48.48	2.6993	2.1423	2.7832	1.9311	2.029	0.512		1212	48.48	2.8494	1.8834	3.5071	2.7352	2.7861	0.305		48.48	2.72567	2.13607	3.42403	2.43963	2.36903	0.318933		1212	48.48	3.4028	6.5925	3.4028	4.46603
1213	48.52	2.6106	2.3558	3.8597	2.5709	2.3289	0.1301		1213	48.52	2.7789	2.2345	2.7507	2.0176	2.0061	0.1722		1213	48.52	2.8497	1.9113	3.4758	2.5261	2.6262	0.1479		48.52	2.7464	2.1672	3.36207	2.37153	2.3204	0.150067		1213	48.52	3.3213	7.5023	3.3213	4.71497
1214	48.56	2.663	2.2699	3.7718	2.5521	2.2417	0.0895		1214	48.56	2.6375	2.1109	2.742	1.8469	1.9243	0.2874		1214	48.56	2.8485	1.9732	3.6947	2.6868	2.7936	0.3852		48.56	2.71633	2.118	3.40283	2.36193	2.31987	0.254033		1214	48.56	3.7227	6.9773	3.7227	4.80757
1215	48.6	2.6529	2.3441	3.8428	2.7055	2.3095	0.1436		1215	48.6	2.7836	2.0518	2.676	1.8369	1.9552	0.0764		1215	48.6	2.8931	1.9069	3.6646	2.4905	2.9399	0.2751		48.6	2.77653	2.10093	3.39447	2.3443	2.40153	0.165033		1215	48.6	4.0295	6.8777	4.0295	4.9789
1216	48.64	2.5027	2.277	3.9257	2.6655	2.3544	0.1197		1216	48.64	2.8307	2.1609	2.661	2.0087	1.9808	0.2031		1216	48.64	2.8792	1.9224	3.8106	2.3014	2.762	0.3117		48.64	2.73753	2.1201	3.46577	2.3252	2.36573	0.2115		1216	48.64	3.3993	6.2392	3.3993	4.34593
1217	48.68	2.4627	2.3406	3.9277	2.531	2.4475	0.0934		1217	48.68	2.6224	2.1544	2.7164	2.1196	1.9728	0.1353		1217	48.68	2.9578	1.7924	3.8154	2.6073	2.7965	0.2992		48.68	2.68097	2.0958	3.4865	2.4193	2.4056	0.175967		1217	48.68	3.6931	6.7882	3.6931	4.7248
1218	48.72	2.3646	2.2662	4.1028	2.6926	2.3878	0.2365		1218	48.72	2.658	2.1464	2.6811	2.1727	2.053	0.2574		1218	48.72	2.815	1.88	3.7232	2.6666	2.685	0.1923		48.72	2.61253	2.09753	3.50237	2.51063	2.37527	0.228733		1218	48.72	4.1501	6.7558	4.1501	5.01867
1219	48.76	2.4567	2.2498	4.0423	2.6022	2.3734	0.0663		1219	48.76	2.9564	2.1101	2.8479	2.3253	2.0733	0.4567		1219	48.76	2.9218	1.8339	3.6252	2.6146	2.7132	0.1203		48.76	2.7783	2.0646	3.50513	2.51403	2.38663	0.214433		1219	48.76	3.6565	6.7973	3.6565	4.70343
1220	48.8	2.6056	2.3028	3.9967	2.7481	2.4499	0.1207		1220	48.8	2.8173	2.0959	2.9107	2.2017	1.986	0.3365		1220	48.8	3.0602	1.9091	3.8177	2.2499	2.6011	0.3533		48.8	2.8277	2.1026	3.57503	2.3999	2.34567	0.270167		1220	48.8	4.0103	6.909	4.0103	4.97653
1221	48.84	2.489	2.2566	3.8877	2.6303	2.3645	0.1206		1221	48.84	2.7074	2.109	2.9437	2.084	2.1136	0.1853		1221	48.84	3.009	1.8365	3.6865	2.3308	2.689	0.1288		48.84	2.73513	2.06737	3.50597	2.34837	2.38903	0.1449		1221	48.84	3.8732	6.8653	3.8732	4.87057
1222	48.88	2.3603	2.3791	3.8904	2.4876	2.3687	0.0928		1222	48.88	2.7368	2.1292	2.6687	2.1011	2.1035	0.1465		1222	48.88	2.9919	1.865	3.6573	2.0561	2.6983	0.1975		48.88	2.69633	2.12443	3.40547	2.21493	2.39017	0.1456		1222	48.88	4.2567	7.4103	4.2567	5.3079
1223	48.92	2.4193	2.3839	3.8825	2.6567	2.475	0.2202		1223	48.92	2.7239	2.0357	2.6669	2.0048	2.1411	0.2345		1223	48.92	2.9158	1.9798	3.6543	2.004	2.7181	0.1873		48.92	2.68633	2.13313	3.40123	2.22183	2.44473	0.214		1223	48.92	3.9262	7.4046	3.9262	5.08567
1224	48.96	2.3924	2.2217	3.7788	2.6123	2.3964	0.1577		1224	48.96	2.7597	2.2049	2.6585	1.8515	2.0919	0.264		1224	48.96	2.9985	1.8405	3.5116	2.1894	2.6215	0.266		48.96	2.71687	2.08903	3.3163	2.21773	2.36993	0.229233		1224	48.96	3.328	7.4436	3.328	4.69987
1225	49	2.4154	2.2336	3.6476	2.698	2.4006	0.0944		1225	49	2.8761	1.9641	2.8289	1.9448	2.0742	0.1614		1225	49	2.9015	1.7798	3.4471	2.0667	2.7431	0.1771		49	2.731	1.9925	3.30787	2.2365	2.40597	0.1443		1225	49	4.3089	6.5672	4.3089	5.06167
1226	49.04	2.4993	2.3076	3.5536	2.6127	2.3764	0.1249		1226	49.04	2.7951	2.1592	2.719	1.9185	2.1054	0.2883		1226	49.04	2.8427	1.8221	3.5389	2.0136	2.8028	0.1385		49.04	2.71237	2.0963	3.2705	2.1816	2.4282	0.1839		1226	49.04	3.3437	6.5177	3.3437	4.4017
1227	49.08	2.4001	2.3842	3.3688	2.5981	2.3112	0.1739		1227	49.08	2.816	2.0792	2.6518	2.0367	2.1208	0.3187		1227	49.08	2.7671	2.024	3.4661	1.9379	2.7435	0.3252		49.08	2.66107	2.16247	3.16223	2.1909	2.39183	0.2726		1227	49.08	3.6637	6.7233	3.6637	4.68357
1228	49.12	2.3787	2.4218	3.6038	2.5517	2.385	0.1123		1228	49.12	2.6812	2.2234	2.7691	1.9715	2.1821	0.625		1228	49.12	2.7813	1.8331	3.3882	1.8969	2.8697	0.1416		49.12	2.61373	2.15943	3.2537	2.14003	2.47893	0.292967		1228	49.12	4.024	5.6296	4.024	4.5592
1229	49.16	2.4944	2.4593	3.684	2.6852	2.3884	0.1842		1229	49.16	2.8609	2.4819	2.6128	1.9684	2.2768	0.2508		1229	49.16	2.7719	1.7868	3.4806	1.9311	2.8086	0.1447		49.16	2.70907	2.24267	3.25913	2.1949	2.49127	0.193233		1229	49.16	3.6452	5.9645	3.6452	4.4183
1230	49.2	2.3323	2.3858	3.6062	2.4517	2.2422	0.2797		1230	49.2	2.9838	2.3032	2.6969	1.9395	2.2605	0.3844		1230	49.2	2.8041	1.7832	3.5348	1.9182	2.7837	0.1051		49.2	2.70673	2.1574	3.2793	2.10313	2.4288	0.2564		1230	49.2	4.7252	6.2421	4.7252	5.23083
1231	49.24	2.3445	2.3795	3.6316	2.7064	2.3593	0.0656		1231	49.24	2.893	2.2569	2.5893	2.0221	2.0356	0.3077		1231	49.24	2.7992	1.8396	3.3182	1.8923	2.8106	0.1538		49.24	2.6789	2.15867	3.1797	2.20693	2.40183	0.1757		1231	49.24	3.7032	6.3714	3.7032	4.5926
1232	49.28	2.5176	2.3065	3.5764	2.6347	2.2519	0.0593		1232	49.28	3.0315	2.3782	2.434	1.8666	2.0691	0.2346		1232	49.28	2.8367	2.0116	3.4131	1.8098	2.6977	0.1985		49.28	2.79527	2.2321	3.14117	2.1037	2.33957	0.164133		1232	49.28	3.7632	7.1305	3.7632	4.88563
1233	49.32	2.5404	2.3611	3.5671	2.7508	2.2033	0.1029		1233	49.32	2.8747	2.3746	2.5161	1.7263	2.0074	0.1957		1233	49.32	2.8127	1.8349	3.4387	1.9789	2.6651	0.1542		49.32	2.7426	2.1902	3.17397	2.152	2.29193	0.150933		1233	49.32	3.7817	6.3632	3.7817	4.6422
1234	49.36	2.4111	2.3473	3.5854	2.6887	2.3134	0.0922		1234	49.36	2.798	2.4704	2.7026	2.0039	2.0527	0.1773		1234	49.36	2.9117	1.9191	3.3934	1.7467	2.6768	0.29		49.36	2.70693	2.2456	3.22713	2.14643	2.34763	0.1865		1234	49.36	3.6386	6.8506	3.6386	4.70927
1235	49.4	2.4758	2.3894	3.6601	2.5981	2.389	0.1193		1235	49.4	2.7343	2.4276	2.7787	1.9912	2.0565	0.1657		1235	49.4	2.7543	1.8054	3.2599	1.7218	2.701	0.2821		49.4	2.6548	2.20747	3.2329	2.1037	2.38217	0.189033		1235	49.4	3.6607	6.6531	3.6607	4.65817
1236	49.44	2.5212	2.4507	3.7378	2.6495	2.3928	0.1276		1236	49.44	2.6912	2.284	2.6335	2.1677	2.0387	0.3287		1236	49.44	2.7419	1.8738	3.2844	2.0366	2.6975	0.216		49.44	2.65143	2.20283	3.21857	2.2846	2.37633	0.2241		1236	49.44	3.7311	6.8554	3.7311	4.77253
1237	49.48	2.4731	2.4818	3.6122	2.2893	2.2291	0.1203		1237	49.48	2.6101	2.3499	2.6245	1.996	2.0306	0.2373		1237	49.48	2.7843	1.8058	3.299	1.8042	2.9312	0.2749		49.48	2.6225	2.2125	3.17857	2.02983	2.39697	0.210833		1237	49.48	4.0172	7.4296	4.0172	5.15467
1238	49.52	2.5296	2.4919	3.7933	2.3632	2.2063	0.1293		1238	49.52	2.5646	2.3286	2.7225	1.9484	2.0054	0.1815		1238	49.52	2.7693	1.9408	3.3703	1.9204	2.7573	0.4385		49.52	2.62117	2.25377	3.29537	2.07733	2.323	0.249767		1238	49.52	4.3548	6.387	4.3548	5.0322
1239	49.56	2.5214	2.6283	3.7117	2.2887	2.2669	0.0809		1239	49.56	2.6707	2.2082	2.7637	2.032	2.0719	0.181		1239	49.56	2.741	1.9633	3.3337	1.7702	2.6595	0.4517		49.56	2.64437	2.2666	3.2697	2.0303	2.33277	0.237867		1239	49.56	3.7606	6.8848	3.7606	4.802
1240	49.6	2.5042	2.6314	3.7781	2.1825	2.3132	0.128		1240	49.6	2.7012	2.3156	2.7428	2.2381	2.0449	0.4195		1240	49.6	2.5726	1.856	3.3787	1.8773	2.9076	0.274		49.6	2.59267	2.26767	3.29987	2.0993	2.4219	0.273833		1240	49.6	3.7711	6.542	3.7711	4.69473
1241	49.64	2.5551	2.4477	3.7601	2.4506	2.3266	0.1222		1241	49.64	2.5622	2.191	2.7798	2.2281	2.1214	0.3264		1241	49.64	2.6364	1.7802	3.2701	1.9452	2.81	0.1285		49.64	2.58457	2.13963	3.27	2.20797	2.41933	0.192367		1241	49.64	3.7095	7.6458	3.7095	5.0216
1242	49.68	2.5707	2.4841	3.8094	2.612	2.4029	0.0949		1242	49.68	2.766	2.2307	2.9357	2.1099	2.0066	0.276		1242	49.68	2.7014	1.6928	3.3028	1.7294	2.9165	0.2108		49.68	2.67937	2.13587	3.3493	2.15043	2.442	0.1939		1242	49.68	3.8964	7.0542	3.8964	4.949
1243	49.72	2.4332	2.5957	3.7746	2.7227	2.359	0.1129		1243	49.72	2.4705	2.3568	2.832	2.0203	2.0729	0.4846		1243	49.72	2.9123	1.6838	3.4616	2.1891	2.644	0.175		49.72	2.60533	2.2121	3.35607	2.3107	2.35863	0.2575		1243	49.72	3.3645	8.472	3.3645	5.067
1244	49.76	2.4414	2.5956	3.7239	2.7298	2.3448	0.1776		1244	49.76	2.3292	2.0962	2.708	1.9135	1.9471	0.3485		1244	49.76	2.9046	1.8647	3.4522	2.1022	2.771	0.2469		49.76	2.5584	2.1855	3.2947	2.2485	2.3543	0.257667		1244	49.76	3.3176	8.7101	3.3176	5.1151
1245	49.8	2.4266	2.6338	3.7242	2.4923	2.3228	0.2248		1245	49.8	2.4332	2.2138	2.8797	2.1142	1.9784	0.4381		1245	49.8	2.832	1.856	3.3864	2.11	2.7085	0.4036		49.8	2.56393	2.23453	3.3301	2.23883	2.33657	0.3555		1245	49.8	3.738	8.2997	3.738	5.25857
1246	49.84	2.5651	2.5583	3.8303	2.6301	2.3443	0.0583		1246	49.84	2.4745	2.0918	2.7702	1.95	2.0373	0.1683		1246	49.84	2.7889	1.9282	3.4794	1.7898	2.8136	0.2894		49.84	2.6095	2.19277	3.35997	2.1233	2.3984	0.172		1246	49.84	3.6541	10.1322	3.6541	5.81347
1247	49.88	2.5263	2.56	3.7489	2.6893	2.3657	0.0793		1247	49.88	2.4436	2.0422	2.764	2.043	1.9537	0.542		1247	49.88	2.7946	1.923	3.5437	1.8582	2.8947	0.2316		49.88	2.58817	2.17507	3.3522	2.19683	2.4047	0.2843		1247	49.88	3.461	9.0444	3.461	5.32213
1248	49.92	2.436	2.5096	3.7658	2.7698	2.2446	0.1182		1248	49.92	2.5735	2.2052	2.9419	2.0203	2.0538	0.3921		1248	49.92	2.7986	2.0099	3.3374	1.7461	2.74	0.0803		49.92	2.6027	2.24157	3.34837	2.17873	2.34613	0.196867		1248	49.92	3.9567	9.5876	3.9567	5.83367
1249	49.96	2.2624	2.4829	3.7296	2.8329	2.3201	0.1601		1249	49.96	2.4968	2.0923	2.8961	2.2055	1.8004	0.6384		1249	49.96	2.8226	2.0393	3.2174	1.7207	2.7161	0.1062		49.96	2.52727	2.20483	3.28103	2.25303	2.27887	0.301567		1249	49.96	4.5347	8.7762	4.5347	5.94853
1250	50	2.4281	2.5553	3.8863	2.6796	2.3209	0.1165		1250	50	2.627	2.0501	3.0336	2.048	1.9712	0.5746		1250	50	2.8871	2.0255	3.2113	1.9137	2.697	0.2049		50	2.6474	2.2103	3.37707	2.21377	2.3297	0.298667		1250	50	3.8182	9.0105	3.8182	5.54897
1251	50.04	2.4137	2.3602	3.7179	2.6879	2.241	0.1062		1251	50.04	2.7383	2.1467	3.031	2.1225	2.0684	0.5231		1251	50.04	2.8849	2.0104	3.3539	1.8238	2.7408	0.2258		50.04	2.67897	2.17243	3.3676	2.2114	2.35007	0.285033		1251	50.04	3.5447	9.4074	3.5447	5.49893
1252	50.08	2.4338	2.5537	3.6987	2.7195	2.2426	0.1805		1252	50.08	2.5574	2.0303	2.8836	1.9919	1.9657	0.5257		1252	50.08	2.8648	1.9122	3.2658	1.711	2.8169	0.2629		50.08	2.61867	2.1654	3.2827	2.1408	2.34173	0.323033		1252	50.08	3.9462	8.0894	3.9462	5.32727
1253	50.12	2.3978	2.5268	3.7176	2.7589	2.3016	0.0747		1253	50.12	2.4509	1.9979	2.9307	2.0492	2.0608	0.6245		1253	50.12	2.7902	2.0185	3.4279	1.9746	2.8769	0.0882		50.12	2.5463	2.18107	3.35873	2.2609	2.4131	0.262467		1253	50.12	3.7412	8.6575	3.7412	5.37997
1254	50.16	2.3321	2.738	3.7055	2.6605	2.3602	0.1464		1254	50.16	2.4282	2.1817	2.9059	2.0512	2.0228	0.3913		1254	50.16	2.7386	1.9833	3.4578	1.8894	2.7467	0.1255		50.16	2.49963	2.301	3.3564	2.20037	2.37657	0.221067		1254	50.16	3.5974	8.0016	3.5974	5.06547
1255	50.2	2.3459	2.5546	3.7792	2.6551	2.3217	0.2346		1255	50.2	2.3956	2.0833	3.0456	1.9504	2.0281	0.3275		1255	50.2	2.824	1.9009	3.3729	1.8816	2.8861	0.2342		50.2	2.52183	2.1796	3.39923	2.16237	2.41197	0.265433		1255	50.2	3.4536	8.4684	3.4536	5.1252
1256	50.24	2.3158	2.4853	3.782	2.4225	2.4391	0.1588		1256	50.24	2.4936	2.07	3.0023	2.1218	1.9746	0.555		1256	50.24	2.7945	1.9164	3.3042	1.8289	2.9716	0.4162		50.24	2.53463	2.15723	3.36283	2.1244	2.46177	0.376667		1256	50.24	3.2937	8.0196	3.2937	4.869
1257	50.28	2.3594	2.4317	3.8692	2.5056	2.3862	0.1784		1257	50.28	2.5001	2.034	3.0758	2.4058	1.9908	0.6298		1257	50.28	2.6886	1.9324	3.2667	1.7342	2.79	0.1375		50.28	2.51603	2.1327	3.4039	2.2152	2.389	0.315233		1257	50.28	3.2695	7.6388	3.2695	4.72593
1258	50.32	2.383	2.4227	3.7228	2.4683	2.3416	0.1462		1258	50.32	2.4494	2.0149	2.8513	2.0783	1.7407	0.7244		1258	50.32	2.7254	1.8917	3.2508	2.0672	2.7981	0.2323		50.32	2.51927	2.10977	3.27497	2.2046	2.29347	0.367633		1258	50.32	3.9814	7.7965	3.9814	5.2531
1259	50.36	2.2637	2.379	3.8407	2.2949	2.2763	0.0992		1259	50.36	2.5569	2.0069	2.9845	1.8969	1.8205	0.5692		1259	50.36	2.6297	1.7988	3.1916	2.058	2.7572	0.1705		50.36	2.48343	2.06157	3.33893	2.08327	2.28467	0.279633		1259	50.36	3.6857	8.4356	3.6857	5.269
1260	50.4	2.5052	2.4912	3.7728	2.4719	2.2966	0.1162		1260	50.4	2.6465	2.0414	3.0112	1.872	1.8308	0.7497		1260	50.4	2.7262	1.7983	3.2984	2.0326	2.6515	0.1217		50.4	2.62597	2.1103	3.3608	2.1255	2.25963	0.3292		1260	50.4	3.5424	8.3925	3.5424	5.1591
1261	50.44	2.3691	2.4436	3.793	2.5418	2.4323	0.0885		1261	50.44	2.6248	2.0195	3.0539	1.9216	1.7717	0.2966		1261	50.44	2.5929	1.5583	3.3741	2.1134	2.7507	0.2297		50.44	2.52893	2.00713	3.407	2.19227	2.31823	0.204933		1261	50.44	3.4003	8.3004	3.4003	5.03367
1262	50.48	2.2528	2.401	3.8415	2.3402	2.208	0.2047		1262	50.48	2.6282	2.2164	3.1095	2.0234	1.924	0.2845		1262	50.48	2.5843	1.6541	3.4904	2.1862	2.7221	0.2825		50.48	2.48843	2.0905	3.48047	2.18327	2.2847	0.257233		1262	50.48	3.7719	9.248	3.7719	5.59727
1263	50.52	2.3775	2.4144	3.7983	2.3792	2.2151	0.1888		1263	50.52	2.4738	2.1604	3.0082	2.0194	1.9544	0.5255		1263	50.52	2.5228	1.6852	3.6017	2.3743	2.7925	0.1349		50.52	2.45803	2.08667	3.4694	2.25763	2.32067	0.283067		1263	50.52	3.3857	8.4539	3.3857	5.0751
1264	50.56	2.3863	2.4146	3.9305	2.4669	2.3326	0.137		1264	50.56	2.5124	2.0755	3.0888	2.0589	2.0333	0.5081		1264	50.56	2.6402	1.899	3.4945	2.3172	2.8734	0.165		50.56	2.51297	2.1297	3.5046	2.281	2.4131	0.270033		1264	50.56	3.4217	7.9907	3.4217	4.9447
1265	50.6	2.3632	2.48	3.922	2.3614	2.2963	0.1343		1265	50.6	2.5413	2.0807	3.0766	2.0978	2.2919	0.2166		1265	50.6	2.5963	1.7427	3.524	2.1323	2.8891	0.1179		50.6	2.50027	2.10113	3.50753	2.19717	2.49243	0.156267		1265	50.6	3.4604	8.0605	3.4604	4.99377
1266	50.64	2.2851	2.3609	3.8181	2.2172	2.2919	0.0924		1266	50.64	2.3722	2.1158	3.0224	2.0283	1.8767	0.4868		1266	50.64	2.6212	1.8666	3.421	2.2205	2.9369	0.4651		50.64	2.42617	2.11443	3.4205	2.15533	2.3685	0.3481		1266	50.64	3.2295	8.5302	3.2295	4.9964
1267	50.68	2.2542	2.4059	3.8959	2.1117	2.4378	0.1076		1267	50.68	2.3208	2.1255	3.0117	2.2302	1.8141	0.5733		1267	50.68	2.5589	1.9554	3.3171	2.401	2.6614	0.1368		50.68	2.37797	2.16227	3.40823	2.24763	2.30443	0.272567		1267	50.68	3.5545	7.4726	3.5545	4.86053
1268	50.72	2.2459	2.2897	3.888	2.1953	2.4479	0.1158		1268	50.72	2.1948	2.2119	3.1821	2.0031	1.9248	0.549		1268	50.72	2.6444	1.814	3.3958	2.2735	2.7348	0.5339		50.72	2.3617	2.1052	3.48863	2.1573	2.36917	0.399567		1268	50.72	3.4016	8.8704	3.4016	5.22453
1269	50.76	2.3027	2.4506	3.9432	2.0857	2.3701	0.0675		1269	50.76	2.2736	2.26	3.1999	2.1804	1.8583	0.2575		1269	50.76	2.6046	1.729	3.464	2.4463	2.8869	0.5067		50.76	2.39363	2.14653	3.5357	2.23747	2.37177	0.277233		1269	50.76	3.8718	8.853	3.8718	5.5322
1270	50.8	2.3787	2.4143	3.8648	1.9914	2.4752	0.1091		1270	50.8	2.262	2.1265	3.0926	2.1699	1.833	0.3588		1270	50.8	2.5834	1.8202	3.3194	2.3108	2.7273	0.4897		50.8	2.40803	2.12033	3.4256	2.15737	2.34517	0.3192		1270	50.8	4.2473	8.209	4.2473	5.56787
1271	50.84	2.2127	2.3377	3.7628	1.9767	2.3017	0.0915		1271	50.84	2.3501	2.1126	3.0288	2.0595	1.8822	0.3592		1271	50.84	2.528	1.8037	3.3945	2.1804	2.755	0.1343		50.84	2.3636	2.08467	3.39537	2.0722	2.31297	0.195		1271	50.84	4.2762	8.5484	4.2762	5.70027
1272	50.88	2.2181	2.3921	3.9409	1.8866	2.4441	0.1075		1272	50.88	2.396	2.3674	3.0318	2.0049	1.7202	0.3779		1272	50.88	2.7349	1.971	3.5085	2.1046	2.7737	0.3847		50.88	2.44967	2.2435	3.49373	1.9987	2.31267	0.290033		1272	50.88	3.7839	9.2289	3.7839	5.5989
1273	50.92	2.2135	2.5462	3.9084	2.1429	2.399	0.1455		1273	50.92	2.4518	2.2641	2.9406	2.0355	1.8974	0.2788		1273	50.92	2.6715	1.773	3.3857	1.992	2.7507	0.2285		50.92	2.4456	2.19443	3.41157	2.0568	2.34903	0.2176		1273	50.92	3.3119	10.602	3.3119	5.74193
1274	50.96	2.2787	2.5107	3.8321	2.1617	2.3915	0.1753		1274	50.96	2.6167	2.2	2.8236	2.0446	1.8749	0.3776		1274	50.96	2.4826	1.731	3.5688	2.0123	2.758	0.131		50.96	2.45933	2.14723	3.40817	2.07287	2.34147	0.227967		1274	50.96	4.232	9.3716	4.232	5.9452
1275	51	2.3604	2.4957	4.0119	2.1164	2.5389	0.0802		1275	51	2.5278	2.178	2.8635	2.1833	1.8495	0.3202		1275	51	2.6363	1.7858	3.5762	1.8843	2.6667	0.4373		51	2.50817	2.15317	3.48387	2.06133	2.3517	0.279233		1275	51	3.6087	9.6802	3.6087	5.63253
1276	51.04	2.1908	2.5456	4.0906	2.3816	2.4963	0.1933		1276	51.04	2.6758	2.2476	2.7163	2.1909	1.8771	0.4367		1276	51.04	2.5199	1.8013	3.4956	2.02	2.6311	0.2835		51.04	2.46217	2.19817	3.43417	2.1975	2.33483	0.3045		1276	51.04	3.3493	9.4237	3.3493	5.3741
1277	51.08	2.178	2.6499	4.0219	2.3946	2.5161	0.1095		1277	51.08	2.6071	2.2515	2.9388	2.2866	1.6579	0.3585		1277	51.08	2.4458	1.8248	3.6362	2.0092	2.77	0.1452		51.08	2.4103	2.24207	3.5323	2.23013	2.31467	0.2044		1277	51.08	3.5539	9.9062	3.5539	5.67133
1278	51.12	2.1343	2.7019	3.9476	2.4256	2.4578	0.1036		1278	51.12	2.52	2.3363	2.9246	2.4152	1.8242	0.6586		1278	51.12	2.5668	1.9117	3.5644	1.7016	2.7673	0.2906		51.12	2.40703	2.31663	3.47887	2.1808	2.34977	0.350933		1278	51.12	3.7827	7.9765	3.7827	5.18063
1279	51.16	2.2288	2.4957	4.0615	2.2752	2.4968	0.2541		1279	51.16	2.5843	2.3051	2.9625	2.5385	1.8879	0.3763		1279	51.16	2.4733	1.8771	3.5387	1.9613	2.7981	0.5372		51.16	2.4288	2.22597	3.5209	2.25833	2.39427	0.3892		1279	51.16	3.2918	8.4556	3.2918	5.01307
1280	51.2	2.2541	2.61	4.0253	2.1342	2.4044	0.0718		1280	51.2	2.5581	2.2481	3.0018	2.4071	1.9542	0.6262		1280	51.2	2.4869	1.8573	3.811	1.8757	2.8383	0.1417		51.2	2.43303	2.23847	3.6127	2.139	2.39897	0.2799		1280	51.2	4.1358	8.9149	4.1358	5.72883
1281	51.24	2.2454	2.5599	3.8483	2.1487	2.3444	0.1069		1281	51.24	2.6019	2.242	2.8784	2.4092	2.0035	0.4173		1281	51.24	2.4865	1.8802	3.7991	1.8109	2.7457	0.2182		51.24	2.4446	2.22737	3.5086	2.12293	2.36453	0.247467		1281	51.24	3.8051	8.5438	3.8051	5.38467
1282	51.28	2.335	2.5508	3.8472	2.3247	2.4563	0.1488		1282	51.28	2.5774	2.1084	2.878	2.5096	1.9934	0.6042		1282	51.28	2.4231	1.723	3.8634	1.7402	2.6712	0.3867		51.28	2.44517	2.1274	3.52953	2.1915	2.37363	0.3799		1282	51.28	3.3393	8.4665	3.3393	5.04837
1283	51.32	2.4312	2.4193	3.8705	2.2921	2.4303	0.2125		1283	51.32	2.6803	2.1445	2.8875	2.5588	1.8611	0.4247		1283	51.32	2.3685	1.7838	3.9983	1.8883	2.7285	0.2448		51.32	2.49333	2.11587	3.58543	2.2464	2.33997	0.294		1283	51.32	3.7835	8.9913	3.7835	5.51943
1284	51.36	2.4367	2.4892	3.9328	2.129	2.3023	0.0813		1284	51.36	2.7371	2.19	2.8404	2.508	1.8632	0.4042		1284	51.36	2.4864	1.7562	3.924	1.9602	2.788	0.3085		51.36	2.5534	2.14513	3.56573	2.19907	2.31783	0.264667		1284	51.36	3.756	9.2363	3.756	5.58277
1285	51.4	2.4417	2.5911	3.8291	2.2928	2.4468	0.0936		1285	51.4	2.671	2.2463	2.8352	2.487	1.6969	0.2544		1285	51.4	2.4	1.6743	3.9747	2.2214	2.8154	0.1485		51.4	2.50423	2.17057	3.54633	2.33373	2.3197	0.1655		1285	51.4	3.656	10.0726	3.656	5.79487
1286	51.44	2.369	2.4824	3.9953	2.4167	2.3059	0.1533		1286	51.44	2.631	1.9947	2.8828	2.1318	1.8118	0.421		1286	51.44	2.4487	1.6511	3.9403	2.1457	2.8222	0.1987		51.44	2.4829	2.04273	3.60613	2.2314	2.3133	0.257667		1286	51.44	4.0481	9.3477	4.0481	5.81463
1287	51.48	2.3646	2.5609	4.1107	2.3154	2.3326	0.2376		1287	51.48	2.7583	2.0928	3.0041	2.1547	1.6954	0.4572		1287	51.48	2.4638	1.7372	3.6722	2.0701	2.7361	0.2156		51.48	2.5289	2.1303	3.59567	2.18007	2.2547	0.303467		1287	51.48	3.1707	10.0834	3.1707	5.47493
1288	51.52	2.2696	2.5114	4.0453	2.3623	2.3078	0.2189		1288	51.52	2.6804	2.0773	2.8524	2.1777	1.7427	0.4152		1288	51.52	2.5163	1.7136	3.6749	1.9705	2.8221	0.1263		51.52	2.48877	2.10077	3.5242	2.17017	2.29087	0.253467		1288	51.52	3.5923	10.1704	3.5923	5.785
1289	51.56	2.2975	2.5142	4.0107	2.3249	2.3969	0.1417		1289	51.56	2.6787	1.9744	2.864	2.2432	1.8744	0.4846		1289	51.56	2.539	1.7254	3.8539	1.8429	2.751	0.4918		51.56	2.50507	2.07133	3.5762	2.137	2.34077	0.3727		1289	51.56	3.5066	9.4053	3.5066	5.47283
1290	51.6	2.2709	2.4805	3.9809	2.4214	2.1958	0.082		1290	51.6	2.7068	2.02	2.973	2.3594	1.9879	0.4499		1290	51.6	2.3735	1.74	3.9104	2.0266	2.775	0.144		51.6	2.4504	2.08017	3.62143	2.26913	2.31957	0.2253		1290	51.6	3.3478	8.608	3.3478	5.1012
1291	51.64	2.3677	2.3989	3.9189	2.606	2.3741	0.1035		1291	51.64	2.7173	2.1865	3.0648	2.159	1.9496	0.3605		1291	51.64	2.5039	1.6931	3.9675	1.904	2.8343	0.1587		51.64	2.52963	2.09283	3.6504	2.223	2.386	0.207567		1291	51.64	4.2506	9.0699	4.2506	5.85703
1292	51.68	2.314	2.4522	4.1382	2.334	2.4069	0.1455		1292	51.68	2.7781	2.0671	3.1106	2.1019	1.8646	0.4617		1292	51.68	2.4665	1.7762	3.7761	1.8964	2.7729	0.3273		51.68	2.51953	2.0985	3.67497	2.11077	2.34813	0.3115		1292	51.68	3.4993	9.2412	3.4993	5.41327
1293	51.72	2.325	2.276	4.0817	2.1409	2.3115	0.1476		1293	51.72	2.7834	2.044	3.0459	2.1087	1.949	0.4324		1293	51.72	2.5451	1.7901	3.9771	1.7623	2.8982	0.103		51.72	2.55117	2.0367	3.70157	2.00397	2.38623	0.227667		1293	51.72	3.8088	8.3844	3.8088	5.334
1294	51.76	2.4313	2.2998	4.0249	2.0274	2.3955	0.2153		1294	51.76	2.8039	2.0069	3.0305	2.166	1.8348	0.545		1294	51.76	2.5315	1.7197	3.9491	1.8282	2.8097	0.1175		51.76	2.5889	2.0088	3.66817	2.0072	2.34667	0.2926		1294	51.76	3.4873	9.143	3.4873	5.37253
1295	51.8	2.3966	2.5067	3.946	1.9549	2.2935	0.0991		1295	51.8	2.9246	2.0939	2.9455	2.2442	2.0377	0.3063		1295	51.8	2.4674	1.7774	3.9043	1.8362	3.0116	0.2575		51.8	2.5962	2.126	3.5986	2.01177	2.4476	0.220967		1295	51.8	4.2354	8.6443	4.2354	5.70503
1296	51.84	2.3709	2.5091	3.8582	1.885	2.3429	0.1113		1296	51.84	3.0075	2.1207	2.9866	2.2983	1.8318	0.4595		1296	51.84	2.5046	1.9123	3.8717	1.8322	2.7007	0.419		51.84	2.62767	2.1807	3.57217	2.00517	2.2918	0.329933		1296	51.84	3.1966	9.4738	3.1966	5.289
1297	51.88	2.3637	2.5507	3.8459	2.0408	2.4228	0.169		1297	51.88	2.9739	2.2293	3.0265	2.3885	2.0689	0.3342		1297	51.88	2.4647	1.847	3.6764	1.8473	2.6444	0.2467		51.88	2.60077	2.209	3.51627	2.0922	2.3787	0.249967		1297	51.88	4.005	9.8762	4.005	5.96207
1298	51.92	2.3067	2.6114	3.8887	1.8784	2.3409	0.1074		1298	51.92	2.9895	2.2519	3.1464	2.4905	2.197	0.5285		1298	51.92	2.422	1.817	3.4496	1.7776	2.7361	0.1939		51.92	2.57273	2.22677	3.4949	2.04883	2.42467	0.2766		1298	51.92	3.4967	8.9964	3.4967	5.32993
1299	51.96	2.3345	2.5757	3.8711	2.0592	2.4617	0.089		1299	51.96	3.0024	2.4081	3.1214	2.3492	1.8922	0.3312		1299	51.96	2.4268	1.8747	3.5376	2.1175	2.667	0.2838		51.96	2.5879	2.28617	3.51003	2.1753	2.3403	0.234667		1299	51.96	3.3071	9.6412	3.3071	5.41847
1300	52	2.2854	2.5485	3.8594	1.9806	2.444	0.0927		1300	52	3.0946	2.1795	3.2646	2.4464	1.8798	0.5943		1300	52	2.3496	1.837	3.6811	2.3516	2.7189	0.479		52	2.57653	2.18833	3.6017	2.25953	2.34757	0.388667		1300	52	3.7591	9.1946	3.7591	5.57093
1301	52.04	2.3066	2.4588	3.8815	2.2294	2.3347	0.1038		1301	52.04	3.1167	2.1323	3.1943	2.4186	1.8534	0.6245		1301	52.04	2.3824	1.7463	3.6384	2.2349	2.578	0.3587		52.04	2.6019	2.11247	3.5714	2.2943	2.25537	0.362333		1301	52.04	3.9736	9.4596	3.9736	5.80227
1302	52.08	2.2723	2.5594	3.9959	2.3882	2.3478	0.1359		1302	52.08	3.174	2.2309	3.2212	2.3553	1.9344	0.5911		1302	52.08	2.4959	1.8518	3.7581	2.1341	2.7219	0.4284		52.08	2.6474	2.21403	3.6584	2.29253	2.3347	0.385133		1302	52.08	3.9263	9.4568	3.9263	5.7698
1303	52.12	2.3622	2.5293	3.9691	2.1498	2.4192	0.113		1303	52.12	3.0707	2.252	3.1978	2.5182	1.689	0.623		1303	52.12	2.4671	1.8329	3.5373	2.3056	2.8259	0.3843		52.12	2.63333	2.20473	3.56807	2.32453	2.31137	0.373433		1303	52.12	3.7651	9.1931	3.7651	5.57443
1304	52.16	2.378	2.5432	3.9171	2.1817	2.4099	0.1394		1304	52.16	3.0427	2.3661	3.1587	2.6227	1.7166	0.6779		1304	52.16	2.5798	1.8514	3.5917	2.1897	2.7637	0.3082		52.16	2.66683	2.25357	3.55583	2.33137	2.29673	0.375167		1304	52.16	3.76	8.5723	3.76	5.3641
1305	52.2	2.3546	2.5605	3.9863	2.1137	2.4181	0.1056		1305	52.2	2.966	2.329	3.2	2.6015	1.6824	0.3801		1305	52.2	2.5432	1.7846	3.529	1.9841	2.7881	0.2709		52.2	2.62127	2.2247	3.57177	2.2331	2.2962	0.2522		1305	52.2	3.6021	8.1836	3.6021	5.12927
1306	52.24	2.4195	2.4698	4.1069	2.1598	2.4237	0.1926		1306	52.24	2.9992	2.3239	3.1603	2.3866	1.6594	0.3238		1306	52.24	2.4663	1.7759	3.5125	2.0865	2.7754	0.3521		52.24	2.62833	2.18987	3.59323	2.21097	2.28617	0.2895		1306	52.24	4.1049	8.8747	4.1049	5.69483
1307	52.28	2.3579	2.5606	4.181	2.01	2.3982	0.1286		1307	52.28	2.8939	2.3532	3.2132	2.3232	1.83	0.1276		1307	52.28	2.3907	1.818	3.7367	2.1435	2.7158	0.2978		52.28	2.5475	2.24393	3.7103	2.1589	2.31467	0.184667		1307	52.28	3.5589	9.2256	3.5589	5.4478
1308	52.32	2.307	2.5796	4.0638	2.1467	2.3578	0.1012		1308	52.32	2.8982	2.3318	3.2764	2.3197	1.8972	0.3761		1308	52.32	2.6219	1.7983	3.5836	1.916	2.7199	0.2195		52.32	2.60903	2.23657	3.64127	2.12747	2.32497	0.232267		1308	52.32	3.9305	9.1493	3.9305	5.6701
1309	52.36	2.3004	2.6137	4.0725	2.0233	2.3691	0.1409		1309	52.36	2.9894	2.1146	3.2365	2.1962	1.648	0.2372		1309	52.36	2.6954	1.8311	3.4666	2.0155	2.7926	0.2367		52.36	2.66173	2.18647	3.59187	2.07833	2.2699	0.204933		1309	52.36	3.7217	9.2537	3.7217	5.5657
1310	52.4	2.1786	2.7182	4.0541	2.2524	2.3793	0.1759		1310	52.4	3.0082	2.0997	3.3206	2.2428	1.7132	0.2209		1310	52.4	2.5177	1.8174	3.5405	2.1292	2.7169	0.2311		52.4	2.56817	2.21177	3.6384	2.20813	2.2698	0.2093		1310	52.4	3.9158	9.9201	3.9158	5.91723
1311	52.44	2.2224	2.5273	4.1128	2.0661	2.3956	0.1987		1311	52.44	2.8785	2.075	3.3509	2.3089	1.7398	0.1661		1311	52.44	2.5922	1.8231	3.3755	1.8553	2.8113	0.1933		52.44	2.56437	2.1418	3.61307	2.07677	2.31557	0.186033		1311	52.44	4.3536	9.4872	4.3536	6.0648
1312	52.48	2.1392	2.6873	4.0512	2.1043	2.4678	0.1204		1312	52.48	2.967	2.1226	3.3314	2.3687	1.53	0.2253		1312	52.48	2.6808	1.8732	3.3134	1.8295	2.7027	0.2205		52.48	2.59567	2.2277	3.56533	2.10083	2.2335	0.188733		1312	52.48	4.7563	7.8625	4.7563	5.7917
1313	52.52	2.2508	2.5176	3.99	2.324	2.3855	0.1335		1313	52.52	2.932	2.1578	3.3774	2.4779	1.6491	0.4579		1313	52.52	2.6803	1.8718	3.2651	1.9229	2.9332	0.1827		52.52	2.62103	2.1824	3.54417	2.2416	2.3226	0.258033		1313	52.52	4.1872	6.2124	4.1872	4.86227
1314	52.56	2.2183	2.5333	3.9733	2.0534	2.3008	0.1397		1314	52.56	2.9328	2.2348	3.2544	2.3551	1.6539	0.4999		1314	52.56	2.6387	1.7995	3.3087	1.9784	2.9184	0.228		52.56	2.5966	2.1892	3.51213	2.12897	2.29103	0.2892		1314	52.56	4.5541	7.093	4.5541	5.4004
1315	52.6	2.2777	2.5309	3.9625	2.036	2.3385	0.1309		1315	52.6	2.8916	2.2837	3.3101	2.3689	1.6606	0.5781		1315	52.6	2.5539	1.8382	3.4613	1.8715	2.6812	0.1581		52.6	2.5744	2.2176	3.57797	2.09213	2.22677	0.289033		1315	52.6	3.5898	6.961	3.5898	4.71353
1316	52.64	2.1678	2.4242	3.9611	1.9671	2.2494	0.2136		1316	52.64	2.7945	2.2649	3.3031	2.181	1.5351	0.3621		1316	52.64	2.6089	1.8952	3.4946	1.9237	2.6791	0.2498		52.64	2.52373	2.19477	3.58627	2.02393	2.15453	0.275167		1316	52.64	3.7956	6.7355	3.7956	4.77557
1317	52.68	2.1166	2.4112	3.881	1.8601	2.2948	0.0764		1317	52.68	2.8187	2.2862	3.2759	2.0877	1.5458	0.5607		1317	52.68	2.7257	1.8665	3.5275	1.8725	2.77	0.3841		52.68	2.55367	2.18797	3.56147	1.9401	2.20353	0.3404		1317	52.68	3.983	6.5663	3.983	4.8441
1318	52.72	2.2233	2.4244	3.9128	1.9016	2.1814	0.116		1318	52.72	2.914	2.2882	3.5735	2.167	1.7613	0.3325		1318	52.72	2.9431	1.8413	3.6047	1.7608	2.8192	0.3884		52.72	2.69347	2.18463	3.697	1.94313	2.25397	0.278967		1318	52.72	3.4373	7.4013	3.4373	4.75863
1319	52.76	2.2144	2.3611	3.8112	2.0375	2.2256	0.2506		1319	52.76	2.8165	2.1479	3.5756	2.2503	1.5513	0.2255		1319	52.76	2.7829	1.8982	3.6675	1.8354	2.7495	0.536		52.76	2.6046	2.13573	3.68477	2.04107	2.17547	0.337367		1319	52.76	3.6337	7.9518	3.6337	5.07307
1320	52.8	2.1789	2.4427	3.8896	2.0637	2.1639	0.2301		1320	52.8	2.8919	2.1333	3.4855	2.2475	1.5756	0.382		1320	52.8	2.8032	1.9415	3.692	1.8259	2.7579	0.3675		52.8	2.62467	2.1725	3.68903	2.0457	2.1658	0.326533		1320	52.8	3.8185	6.5648	3.8185	4.73393
1321	52.84	2.3224	2.435	4.0125	2.0552	1.9728	0.0798		1321	52.84	2.8498	2.1937	3.3916	2.2714	1.7162	0.535		1321	52.84	2.7793	1.8872	3.5582	1.7971	2.8465	0.2503		52.84	2.6505	2.17197	3.6541	2.04123	2.1785	0.288367		1321	52.84	3.7372	6.5856	3.7372	4.68667
1322	52.88	2.3224	2.4703	3.9439	2.0077	2.1618	0.1715		1322	52.88	2.6891	2.156	3.3926	2.1117	1.6859	0.103		1322	52.88	2.7216	2.0666	3.5893	2.1096	2.7576	0.4401		52.88	2.5777	2.23097	3.64193	2.07633	2.20177	0.2382		1322	52.88	4.172	7.7475	4.172	5.36383
1323	52.92	2.1079	2.4337	4.0203	2.2406	1.98	0.1002		1323	52.92	2.727	2.1931	3.2731	1.9977	1.5515	0.2031		1323	52.92	2.8695	2.0655	3.4311	1.8606	2.8164	0.3836		52.92	2.56813	2.23077	3.57483	2.03297	2.11597	0.228967		1323	52.92	3.7127	7.3756	3.7127	4.93367
1324	52.96	2.2235	2.3713	3.9607	1.9839	1.997	0.2394		1324	52.96	2.7119	2.1805	3.1024	2.1201	1.5282	0.3073		1324	52.96	2.7489	1.9491	3.5495	1.9898	2.8073	0.4086		52.96	2.56143	2.16697	3.53753	2.03127	2.11083	0.318433		1324	52.96	4.0139	7.9355	4.0139	5.3211
1325	53	2.359	2.3581	4.0377	2.0115	1.9647	0.312		1325	53	2.8303	2.3439	3.0418	2.0172	1.5323	0.1729		1325	53	2.7902	1.9581	3.483	2.3405	2.5986	0.4718		53	2.65983	2.22003	3.52083	2.12307	2.03187	0.3189		1325	53	3.7567	7.5867	3.7567	5.03337
1326	53.04	2.3902	2.5224	4.0159	2.0946	2.0695	0.1614		1326	53.04	2.836	2.2868	3.0376	2.0774	1.6567	0.2369		1326	53.04	2.5564	1.9979	3.5045	2.1211	2.6474	0.4242		53.04	2.5942	2.26903	3.51933	2.0977	2.12453	0.274167		1326	53.04	4.1979	8.5781	4.1979	5.65797
1327	53.08	2.3241	2.582	3.9402	1.8591	2.0467	0.1455		1327	53.08	2.8557	2.1008	2.9452	2.0724	1.6603	0.1148		1327	53.08	2.5639	1.9219	3.4176	2.0405	2.7325	0.1504		53.08	2.58123	2.20157	3.43433	1.99067	2.1465	0.1369		1327	53.08	3.6403	7.8277	3.6403	5.0361
1328	53.12	2.4299	2.5859	3.9515	1.9972	2.0991	0.2691		1328	53.12	2.9205	2.142	2.9157	2.3306	1.7499	0.481		1328	53.12	2.6613	1.9087	3.3987	2.0416	2.6757	0.6436		53.12	2.67057	2.2122	3.42197	2.12313	2.1749	0.464567		1328	53.12	4.4621	7.8571	4.4621	5.59377
1329	53.16	2.1884	2.5864	4.0306	2.0445	2.208	0.1266		1329	53.16	2.7276	2.3624	2.997	2.2365	1.763	0.533		1329	53.16	2.5395	1.851	3.3899	2.0064	2.6033	0.2631		53.16	2.48517	2.2666	3.4725	2.0958	2.19143	0.307567		1329	53.16	3.4618	8.3216	3.4618	5.08173
1330	53.2	2.1972	2.5486	3.8537	2.2006	2.1659	0.0733		1330	53.2	2.7592	2.2856	3.2215	2.2457	1.6832	0.5681		1330	53.2	2.5777	1.9032	3.5455	2.3023	2.771	0.2772		53.2	2.51137	2.2458	3.54023	2.24953	2.2067	0.3062		1330	53.2	3.6376	8.9063	3.6376	5.39383
1331	53.24	2.2551	2.5728	3.9216	2.2592	2.1244	0.2531		1331	53.24	2.7495	2.2544	3.3609	2.2965	1.7801	0.4659		1331	53.24	2.6218	1.9852	3.5605	2.1277	2.7256	0.4289		53.24	2.54213	2.2708	3.61433	2.2278	2.21003	0.382633		1331	53.24	4.7253	9.0853	4.7253	6.17863
1332	53.28	2.2778	2.4632	3.7963	2.0678	2.1938	0.1155		1332	53.28	2.8214	2.24	3.4025	2.2116	1.5901	0.6418		1332	53.28	2.7426	1.9386	3.4653	2.2129	2.8194	0.3685		53.28	2.61393	2.21393	3.5547	2.1641	2.2011	0.375267		1332	53.28	3.6424	8.5821	3.6424	5.28897
1333	53.32	2.2679	2.5309	3.7519	1.9112	2.1852	0.1695		1333	53.32	2.7889	2.1065	3.3222	2.3609	1.6744	0.8098		1333	53.32	2.7765	1.9847	3.4462	2.0793	2.6418	0.2763		53.32	2.6111	2.20737	3.50677	2.11713	2.16713	0.418533		1333	53.32	4.2383	8.1086	4.2383	5.5284
1334	53.36	2.2365	2.5459	3.7978	2.0242	2.1857	0.1042		1334	53.36	2.729	2.145	3.3773	2.2551	1.8182	0.7462		1334	53.36	2.7159	1.9925	3.4586	2.2111	2.7459	0.3917		53.36	2.56047	2.2278	3.54457	2.16347	2.24993	0.414033		1334	53.36	3.5416	7.9379	3.5416	5.00703
1335	53.4	2.2645	2.4493	3.8667	2.091	2.2159	0.1193		1335	53.4	2.7456	2.319	3.4394	2.2371	1.6015	0.6983		1335	53.4	2.6886	1.9848	3.419	2.105	2.6476	0.3355		53.4	2.56623	2.25103	3.57503	2.14437	2.155	0.384367		1335	53.4	4.2494	8.5468	4.2494	5.68187
1336	53.44	2.2652	2.4913	3.8905	1.822	2.1547	0.1377		1336	53.44	2.6402	2.2676	3.6259	2.1075	1.8467	0.557		1336	53.44	2.8105	1.9245	3.5012	2.1844	2.6021	0.4955		53.44	2.57197	2.2278	3.67253	2.03797	2.20117	0.396733		1336	53.44	3.8455	7.8251	3.8455	5.17203
1337	53.48	2.2855	2.4538	4.0651	1.9138	2.067	0.1539		1337	53.48	2.6011	2.252	3.8346	2.2923	1.7032	0.5672		1337	53.48	2.7121	1.8709	3.6651	2.1447	2.7059	0.6626		53.48	2.5329	2.19223	3.85493	2.11693	2.1587	0.461233		1337	53.48	3.5338	8.6926	3.5338	5.2534
1338	53.52	2.2873	2.4007	4.0072	1.9742	2.0023	0.2162		1338	53.52	2.5963	2.3472	3.631	2.2894	1.6111	0.429		1338	53.52	2.7584	1.8702	3.7126	2.0085	2.7202	0.288		53.52	2.54733	2.20603	3.7836	2.0907	2.1112	0.311067		1338	53.52	4.6151	9.0847	4.6151	6.10497
1339	53.56	2.2026	2.5084	4.0317	1.9505	2.0972	0.0674		1339	53.56	2.5658	2.3291	3.494	2.1982	1.7275	0.4988		1339	53.56	2.745	1.8274	3.7028	2.0642	2.7486	0.2475		53.56	2.50447	2.22163	3.74283	2.07097	2.1911	0.271233		1339	53.56	3.9394	8.5064	3.9394	5.46173
1340	53.6	2.1902	2.4221	3.913	2.0015	2.1467	0.4839		1340	53.6	2.3988	2.4649	3.5901	2.2252	1.5747	0.661		1340	53.6	2.7433	1.8488	3.7659	2.157	2.6322	0.2103		53.6	2.4441	2.24527	3.75633	2.1279	2.11787	0.451733		1340	53.6	4.2413	8.397	4.2413	5.62653
1341	53.64	2.1397	2.4071	3.989	2.0526	2.0291	0.1487		1341	53.64	2.446	2.2305	3.7683	2.196	1.6379	0.4116		1341	53.64	2.5932	1.9393	3.8367	2.1679	2.6601	0.2736		53.64	2.39297	2.1923	3.86467	2.13883	2.10903	0.277967		1341	53.64	3.9778	8.3984	3.9778	5.45133
1342	53.68	2.1223	2.416	3.9281	1.9385	1.9754	0.1236		1342	53.68	2.5614	2.4784	3.9366	2.2111	1.6343	0.525		1342	53.68	2.6737	1.8932	3.9005	2.2102	2.6554	0.2648		53.68	2.45247	2.26253	3.92173	2.11993	2.08837	0.304467		1342	53.68	4.5224	9.7545	4.5224	6.26643
1343	53.72	2.1656	2.377	4.0679	1.8589	2.0405	0.143		1343	53.72	2.6127	2.3704	3.8513	2.2666	1.6918	0.4886		1343	53.72	2.6866	1.9304	3.8717	2.0744	2.8167	0.2411		53.72	2.4883	2.22593	3.9303	2.06663	2.183	0.2909		1343	53.72	4.1248	9.047	4.1248	5.76553
1344	53.76	2.3195	2.5487	3.9979	1.9867	2.0654	0.1289		1344	53.76	2.6001	2.356	3.678	2.1928	1.6679	0.651		1344	53.76	2.633	1.8811	3.9596	2.2605	2.8319	0.3128		53.76	2.51753	2.26193	3.8785	2.14667	2.1884	0.364233		1344	53.76	5.2437	8.9362	5.2437	6.47453
1345	53.8	2.4068	2.4092	3.9063	1.9011	2.0168	0.1414		1345	53.8	2.4775	2.2484	3.842	2.1536	1.6656	0.666		1345	53.8	2.5161	1.8116	3.9443	2.0799	2.7576	0.2065		53.8	2.4668	2.1564	3.89753	2.04487	2.14667	0.337967		1345	53.8	4.6262	8.573	4.6262	5.9418
1346	53.84	2.2476	2.3942	3.9955	2.0218	2.1586	0.104		1346	53.84	2.578	2.3708	3.7928	2.1591	1.6839	0.6338		1346	53.84	2.541	1.8219	3.6851	1.9786	2.7745	0.3537		53.84	2.45553	2.19563	3.82447	2.05317	2.20567	0.363833		1346	53.84	3.6886	6.8951	3.6886	4.75743
1347	53.88	2.2885	2.3797	4.2418	1.8588	2.0997	0.0905		1347	53.88	2.6917	2.2211	3.7419	2.1199	1.8327	0.6601		1347	53.88	2.5663	1.8571	3.9064	2.1433	2.9773	0.2604		53.88	2.5155	2.15263	3.96337	2.04067	2.30323	0.337		1347	53.88	3.8618	7.0336	3.8618	4.91907
1348	53.92	2.2193	2.4434	4.1699	2.0462	2.1651	0.1153		1348	53.92	2.7905	2.0789	3.9287	2.2738	1.9045	0.5137		1348	53.92	2.6259	1.7834	3.85	1.9241	2.9197	0.0945		53.92	2.54523	2.1019	3.98287	2.08137	2.32977	0.241167		1348	53.92	4.5053	7.8344	4.5053	5.615
1349	53.96	2.2559	2.4769	4.1894	2.1226	2.0121	0.1475		1349	53.96	2.8326	2.1747	4.0439	2.2213	1.8493	0.4404		1349	53.96	2.7369	1.882	3.7956	1.956	2.8096	0.4659		53.96	2.60847	2.17787	4.00963	2.09997	2.22367	0.351267		1349	53.96	4.03	7.5308	4.03	5.19693
1350	54	2.2543	2.4298	4.247	2.0097	2.1078	0.2215		1350	54	3.0159	2.2144	4.0495	2.3406	1.8998	0.715		1350	54	2.7293	1.801	3.9023	1.9265	3.0053	0.2762		54	2.6665	2.1484	4.06627	2.09227	2.33763	0.404233		1350	54	4.3848	7.7451	4.3848	5.5049
1351	54.04	2.2088	2.4458	4.1318	2.0694	1.9899	0.1152		1351	54.04	3.0901	2.2268	3.9924	2.5278	1.7861	0.5179		1351	54.04	2.662	1.8405	3.6773	1.8097	2.8544	0.3908		54.04	2.65363	2.17103	3.93383	2.13563	2.21013	0.3413		1351	54.04	3.5773	7.6554	3.5773	4.93667
1352	54.08	2.1614	2.4219	4.0835	1.976	2.0667	0.1613		1352	54.08	3.1503	2.1569	3.9853	2.1937	1.6968	0.6871		1352	54.08	2.7062	1.8524	3.6193	2.1325	2.8704	0.2195		54.08	2.67263	2.14373	3.89603	2.10073	2.2113	0.355967		1352	54.08	3.9778	7.2774	3.9778	5.07767
1353	54.12	2.2244	2.4973	4.0671	1.9667	2.0854	0.209		1353	54.12	3.1096	2.398	4.1493	2.0639	1.7847	0.6944		1353	54.12	2.5164	2.0225	3.5742	1.99	2.8823	0.3651		54.12	2.6168	2.30593	3.9302	2.00687	2.2508	0.422833		1353	54.12	3.8506	6.9807	3.8506	4.89397
1354	54.16	2.1929	2.4065	4.1685	2.1623	2.1246	0.1331		1354	54.16	3.0149	2.4252	3.8092	2.0604	1.7613	0.5924		1354	54.16	2.5577	1.9027	3.5689	2.1587	2.8282	0.1963		54.16	2.5885	2.2448	3.84887	2.12713	2.23803	0.307267		1354	54.16	3.8535	7.668	3.8535	5.125
1355	54.2	2.2397	2.3643	4.2009	2.117	2.0872	0.1359		1355	54.2	3.0964	2.3312	3.8545	1.9081	1.7661	0.4527		1355	54.2	2.5884	1.9478	3.5298	1.9294	2.9112	0.4215		54.2	2.6415	2.21443	3.86173	1.98483	2.25483	0.3367		1355	54.2	4.098	7.2214	4.098	5.13913
1356	54.24	2.2871	2.4195	4.1653	1.9238	2.1214	0.1453		1356	54.24	2.8865	2.3333	3.7206	1.9643	1.8107	0.4854		1356	54.24	2.6661	2.118	3.501	1.8639	2.8138	0.4397		54.24	2.61323	2.29027	3.79563	1.91733	2.24863	0.3568		1356	54.24	3.9913	7.0401	3.9913	5.00757
1357	54.28	2.3506	2.3555	4.157	1.9396	2.1066	0.1109		1357	54.28	3.1147	2.209	3.7686	2.0569	1.602	0.5741		1357	54.28	2.6338	1.9244	3.4292	1.9472	2.8797	0.0627		54.28	2.6997	2.16297	3.78493	1.98123	2.1961	0.249233		1357	54.28	3.8307	8.0715	3.8307	5.2443
1358	54.32	2.3409	2.3058	4.1627	1.9763	2.0261	0.1181		1358	54.32	3.3244	2.3299	3.7872	1.9311	1.7893	0.4111		1358	54.32	2.6613	1.9673	3.4439	1.8332	2.7254	0.2069		54.32	2.77553	2.201	3.79793	1.91353	2.18027	0.245367		1358	54.32	4.2297	7.9124	4.2297	5.45727
1359	54.36	2.1423	2.3294	4.3205	1.9925	2.0538	0.1412		1359	54.36	3.3001	2.361	3.7883	1.8715	1.9874	0.3327		1359	54.36	2.6522	2.0648	3.3775	1.9054	2.87	0.1681		54.36	2.6982	2.25173	3.82877	1.92313	2.30373	0.214		1359	54.36	4.1893	8.4982	4.1893	5.6256
1360	54.4	2.2355	2.3362	4.1678	1.8488	2.015	0.3031		1360	54.4	3.1893	2.3686	3.8744	1.9935	1.9869	0.3095		1360	54.4	2.5293	2.0508	3.4316	1.936	2.8424	0.2249		54.4	2.65137	2.25187	3.8246	1.9261	2.28143	0.279167		1360	54.4	4.6591	7.5918	4.6591	5.63667
1361	54.44	2.3022	2.4013	4.2846	1.7895	1.9007	0.2486		1361	54.44	3.1199	2.2105	3.9171	1.8621	1.8003	0.2188		1361	54.44	2.4412	1.8465	3.6091	2.062	2.6805	0.322		54.44	2.6211	2.15277	3.93693	1.90453	2.12717	0.263133		1361	54.44	3.4883	7.6549	3.4883	4.87717
1362	54.48	2.0348	2.335	4.1658	2.0458	1.9916	0.2155		1362	54.48	3.0741	2.2837	3.8665	1.6233	1.759	0.2584		1362	54.48	2.5217	1.7117	3.5536	1.8806	2.813	0.3166		54.48	2.54353	2.11013	3.86197	1.8499	2.18787	0.2635		1362	54.48	3.68	7.2433	3.68	4.86777
1363	54.52	2.213	2.3192	4.1931	1.9487	1.9496	0.1397		1363	54.52	2.9281	2.2822	4.1621	1.5944	1.7688	0.1334		1363	54.52	2.5075	1.7517	3.7382	1.9256	2.7863	0.2043		54.52	2.54953	2.1177	4.03113	1.8229	2.16823	0.159133		1363	54.52	4.0503	8.0739	4.0503	5.3915
1364	54.56	2.2108	2.3892	4.091	2.0049	1.9542	0.1647		1364	54.56	3.1272	2.133	4.0082	1.6947	1.7183	0.4989		1364	54.56	2.4866	1.7062	3.6188	2.1342	2.7514	0.3816		54.56	2.6082	2.07613	3.906	1.9446	2.1413	0.3484		1364	54.56	4.0737	8.0132	4.0737	5.38687
1365	54.6	2.2775	2.4961	4.0333	1.9714	1.9495	0.1607		1365	54.6	3.3107	2.1142	4.0157	1.7108	1.6694	0.1643		1365	54.6	2.4658	1.7451	3.5708	1.7436	2.6563	0.4938		54.6	2.68467	2.11847	3.87327	1.8086	2.09173	0.272933		1365	54.6	3.898	8.217	3.898	5.33767
1366	54.64	2.2189	2.4901	4.0942	2.2075	2.0158	0.1211		1366	54.64	3.0836	2.1299	4.0467	1.8385	1.8448	0.5004		1366	54.64	2.529	1.865	3.6341	1.9366	2.8032	0.2907		54.64	2.6105	2.16167	3.925	1.9942	2.22127	0.304067		1366	54.64	3.3473	8.2156	3.3473	4.97007
1367	54.68	2.2251	2.4868	4.1016	2.0317	1.9273	0.1429		1367	54.68	3.2881	2.1692	3.9971	1.9622	1.7778	0.1668		1367	54.68	2.4413	1.6675	3.8478	1.9006	2.686	0.195		54.68	2.6515	2.10783	3.98217	1.96483	2.13037	0.168233		1367	54.68	3.7063	7.8552	3.7063	5.08927
1368	54.72	2.1868	2.2865	4.0644	2.1052	1.8952	0.1679		1368	54.72	3.2892	2.3654	3.778	1.934	1.8062	0.171		1368	54.72	2.4768	1.853	4.035	1.7301	2.7866	0.2863		54.72	2.65093	2.1683	3.95913	1.9231	2.16267	0.2084		1368	54.72	3.8122	8.1292	3.8122	5.2512
1369	54.76	2.1841	2.3428	4.1367	1.9057	2.0176	0.1174		1369	54.76	3.396	2.0983	3.7682	1.8043	1.7676	0.1926		1369	54.76	2.4392	1.7513	4.2104	2.0814	2.8616	0.2462		54.76	2.6731	2.06413	4.03843	1.93047	2.2156	0.1854		1369	54.76	3.6487	8.2463	3.6487	5.18123
1370	54.8	2.196	2.3335	4.1541	2.0512	1.966	0.126		1370	54.8	3.1988	2.245	3.7828	1.8985	1.7541	0.3577		1370	54.8	2.5616	1.7715	4.0814	1.9197	2.8226	0.2764		54.8	2.65213	2.11667	4.0061	1.95647	2.1809	0.253367		1370	54.8	3.9446	8.0543	3.9446	5.3145
1371	54.84	2.2609	2.4073	4.2106	2.0667	1.9702	0.063		1371	54.84	3.2453	2.1967	3.8584	1.7682	1.7586	0.2333		1371	54.84	2.4957	1.6917	4.0344	2.0017	2.9561	0.4693		54.84	2.6673	2.09857	4.03447	1.94553	2.2283	0.2552		1371	54.84	3.7592	8.3668	3.7592	5.29507
[truncated: 11,129 more rows]

## Sheet: Supplementary Figure 14
Region	Peptide	Charge	Unlabelled	Labelled		Unlabelled 1	Labelled 1	Fractional Modification 1		Unlabelled 2	Labelled 2	Fractional Modification 2		Unlabelled 3	Labelled 3	Fractional Modification 3		Average	Std. Dev.	Std. Dev. X2
[truncated: 26 more rows]

[truncated: 3 more sheets: Supplementary Figure 15, Supplementary Figure 24, Molecular dynamics box paramete]
